# Supplementary material for: Test case sampling optimization for safety validation of automated driving systems
Source: Nat Commun. 2026 Feb 24;17:3114. doi: 10.1038/s41467-026-69675-8 (PMC13039333; doi:10.1038/s41467-026-69675-8)
Supplement: Supplementary file 3 — Source Data [file 41467_2026_69675_MOESM3_ESM.zip]

Archive with 32 entries (25 files):
- SourceData/
- __MACOSX/._SourceData
- SourceData/Figure5/
- __MACOSX/SourceData/._Figure5
- SourceData/.DS_Store
- __MACOSX/SourceData/._.DS_Store
- SourceData/Figure3/
- __MACOSX/SourceData/._Figure3
- SourceData/Figure4/
- __MACOSX/SourceData/._Figure4
- SourceData/Figure8/
- __MACOSX/SourceData/._Figure8
- SourceData/Figure6/
- __MACOSX/SourceData/._Figure6
- SourceData/Figure7/
- __MACOSX/SourceData/._Figure7
- SourceData/Figure5/TestCasePoolDensity.csv
- __MACOSX/SourceData/Figure5/._TestCasePoolDensity.csv
- SourceData/Figure5/OurMethodSelectedPoints.csv
- __MACOSX/SourceData/Figure5/._OurMethodSelectedPoints.csv
- SourceData/Figure3/Figure3.csv
- __MACOSX/SourceData/Figure3/._Figure3.csv
- SourceData/Figure4/Figure4.csv
- __MACOSX/SourceData/Figure4/._Figure4.csv
- SourceData/Figure8/Figure8(b).csv
- __MACOSX/SourceData/Figure8/._Figure8(b).csv
- SourceData/Figure8/Figure8(a).csv
- __MACOSX/SourceData/Figure8/._Figure8(a).csv
- SourceData/Figure6/Figure6.csv
- __MACOSX/SourceData/Figure6/._Figure6.csv
- SourceData/Figure7/Figure7.csv
- __MACOSX/SourceData/Figure7/._Figure7.csv
