# Supplementary material for: Test case sampling optimization for safety validation of automated driving systems
Source: Nat Commun. 2026 Feb 24;17:3114. doi: 10.1038/s41467-026-69675-8 (PMC13039333; doi:10.1038/s41467-026-69675-8)
Supplement: Supplementary file 3 — Source Data [file 41467_2026_69675_MOESM3_ESM.zip › SourceData/Figure5/TestCasePoolDensity.csv]

	SPEED_INIT	SPEED_MEAN	SPEED_STD	SPEED_SKEW	SPEED_KURT	SPEED_MAX	SPEED_MIN	ACCX_INIT	ACCX_MEAN	ACCX_STD	ACCX_SKEW	ACCX_KURT	ACCX_MAX	ACCX_MIN	ACCY_INIT	ACCY_MEAN	ACCY_STD	ACCY_SKEW	ACCY_KURT	ACCY_MAX	ACCY_MIN	ACCZ_INIT	ACCZ_MEAN	ACCZ_STD	ACCZ_SKEW	ACCZ_KURT	ACCZ_MAX	ACCZ_MIN	xpos_init	xpos_mean	xpos_std	xpos_min	xpos_max	ypos_init	ypos_mean	ypos_std	ypos_min	ypos_max	xvel_init	xvel_mean	xvel_std	xvel_min	xvel_max	yvel_init	yvel_mean	yvel_std	yvel_min	yvel_max
0	0.8834588592467681	0.38083211770292985	0.11016970348636883	0.0007184281898754241	0.9156998601047912	0.06916666542733078	1.3606914253300888	0.0002285022516213635	8.470861509118097e-05	0.36875148047227807	0.000534288957517855	2.173740725266494	0.2993225129359294	4.628503512487685e-05	0.002413792001145568	0.00036135086967836147	1.0348504927822322	0.0007737171917414304	2.034578515765296	0.7950926471727101	6.0003327245814364e-05	0.0012434052736911704	0.0012570943992406272	0.9730972507390376	0.012464670975444604	1.8961229245823439	0.0012410281975900994	0.0011882008113803977	0.129523330262207	0.040796402891585155	0.6286385924006476	0.18401246568911364	0.023961250735682074	0.8818381265761701	0.7774373194350961	1.2009020947730848	1.4077170512848334	0.729397654860898	1.8568411955575408	1.8460987784810152	1.863235048616766	2.085657763033042	1.590716129843071	0.0004063868605538004	0.0004132779822147225	1.7936598078525223	0.0001402122549761709	0.00035067517986570826
1	0.9700989251410046	0.4347134493026577	0.12907715179572332	0.0009074345009768742	1.0325694142428725	0.08148579699791665	1.4964905755011155	0.0002779511572909729	9.486228807566002e-05	0.42996539984173904	0.0006047094583080579	2.3414855954110334	0.3562059157003201	5.024442947346983e-05	0.002873106302763455	0.00047363125102541873	1.1451214099124443	0.0008608158814780766	2.2021543817255824	0.9098249214041094	6.83045965772421e-05	0.0013317479270680914	0.0013449634347254393	1.097212991522606	0.015866931326619725	2.061776712611015	0.0013294402355020223	0.0012781021387654058	0.15109248437062564	0.04839358789705426	0.6990765487097291	0.21476784311150676	0.028312512053359464	0.9784812153684269	0.8728281075109123	1.3240583216398494	1.5339056676433769	0.8219041389910521	2.0178575532129948	2.0090831608522595	2.025968408485214	2.2478594454907803	1.7461836790542224	0.0004902980447047215	0.0004961264663441853	1.9495120354563358	0.00016781484538341105	0.00042447380640587954
2	1.0583495220312347	0.49366842251418336	0.15047442540107783	0.001145060641182595	1.1568302610003478	0.09556183634226521	1.6350064394044599	0.0003387568714938937	0.00010628749649590646	0.49826906291147016	0.0006822403239120994	2.504469907098677	0.421105174932264	5.4284226042727854e-05	0.003410752443040465	0.0006204147920201492	1.2591014082990877	0.0009560449795263658	2.3669262945356584	1.0339966858641632	7.788141687612712e-05	0.0014163243298909451	0.0014288420596738649	1.2290779057054961	0.020118858778686487	2.2264585178815848	0.0014141244917779243	0.0013651280933052149	0.1752940829491075	0.05712284637222227	0.7728977063622982	0.24926467893261928	0.033291146374802835	1.0795602752503002	0.9742748942603743	1.4507769301813254	1.6611652708157216	0.9207033750267508	2.177991818179186	2.171527126940356	2.1878911863239323	2.4060714678187716	1.9040015987399495	0.0005914229547582071	0.0005953507259222496	2.10465384228146	0.00020107998030188015	0.0005134232757005144
3	1.1472200234265137	0.5577661100237744	0.17455377466036487	0.0014432387008613164	1.2876914078764228	0.11156680954059552	1.7746278676752796	0.00041368779980334425	0.00011933503357568746	0.5738945788927994	0.0007679403542286641	2.6599952393883086	0.4945486706010203	5.839075364681635e-05	0.00403937720544723	0.0008116238263033344	1.3757146638089612	0.001061352011378782	2.5263081214422765	1.1670919096811065	8.899163749259666e-05	0.0014956664904569733	0.0015072633403260915	1.3678123129282032	0.025406556338943058	2.3877427170477916	0.0014936131417700132	0.0014478159904064611	0.20227308498651203	0.06709751260633118	0.8496190257596039	0.28769442279772633	0.038956344651277806	1.184402524403824	1.081286143367859	1.5798116767142636	1.7880629801444534	1.0253489860650125	2.3349425833054007	2.331097123523416	2.3466593745241746	2.5577900762817944	2.0621948540104262	0.0007133108036379777	0.0007143233463925506	2.256895722026146	0.00024126177878062524	0.0006206800592716118
4	1.2356408290563399	0.6270105035747642	0.20150073442344502	0.0018165865052666155	1.424143012950308	0.1296772369269201	1.9135931672043756	0.0005061855772802354	0.0001344981535841161	0.65696992275872	0.0008633489417217996	2.80534809480138	0.576975988172125	6.255506125565067e-05	0.004773905936560578	0.0010597191618197798	1.4937568781999613	0.0011796174833395398	2.6776482099503016	1.3083353841939858	0.00010194263169966151	0.0015683326136168294	0.0015787930625555957	1.512297569736109	0.03194881239451659	2.543095150102042	0.0015664634473132172	0.0015247036926598254	0.23215230022724012	0.07843264418630827	0.9286774085184697	0.3302109127334151	0.04536751720046751	1.2922233621415726	1.1932269069194963	1.7097759498045901	1.9130870969724094	1.1352432681948712	2.4863075708346156	2.485345844341517	2.499822233866153	2.7004879859518915	2.2186162791727955	0.0008602445220949538	0.0008571659789491001	2.4039534938581038	0.00028990573646950525	0.0007500997914879026
5	1.3224880304254438	0.701333277286009	0.23149036698440792	0.0022829299187819723	1.5649603324273864	0.15007231975211438	2.0500269238342153	0.0006205158930321124	0.00015246238563505657	0.7475008490695889	0.0009706974282427218	2.937877348476048	0.6687100277091166	6.677430382162683e-05	0.005632071081323205	0.001380244407526122	1.6119187436827542	0.0013149967655525351	2.8183011957955824	1.4566825535028873	0.00011709546969869276	0.0016329502217677543	0.0016420729415778956	1.6611805894743592	0.04000052446708814	2.6899374671706853	0.0016313008474879446	0.0015943719691142208	0.2650271087659553	0.09124336496663157	1.0094383603532393	0.3769216994792623	0.05258333180123658	1.4021354786816345	1.3093195674926816	1.8391675899153126	2.034680150510235	1.2496359636428707	2.629643653235256	2.6317730751922075	2.644883736132761	2.831684093244635	2.370992342711335	0.001037395675825037	0.0010289275095788084	2.5435053909140195	0.0003489157650136012	0.0009064074548370863
6	1.4066116033790304	0.7805874429897989	0.26468332709211334	0.002863903098006167	1.70871523871226	0.1729318506621444	2.181983303818757	0.0007619481275840395	0.000174170034232105	0.8453541980598468	0.0010931894378796022	3.0550739496942994	0.7699285116360641	7.10530326498801e-05	0.006635074941840074	0.0017924573094250113	1.7288144687018001	0.0014733557705986595	2.9457040778171493	1.6108177593207504	0.0001348678637177022	0.0016882590280535956	0.0016958633029784797	1.8128867617165754	0.049855835866174696	2.825717318120045	0.0016868618492667652	0.0016554877068040428	0.30096030283313624	0.10564301433512385	1.0912073514329645	0.42787954736920575	0.06066065488595866	1.5131611325499024	1.4286485825710726	1.966398967897494	2.151274715328315	1.3676274469682708	2.7625321346785947	2.7678924246052214	2.779369619854556	2.9490154452804194	2.516976658296583	0.0012510149596161614	0.0012358064402197405	2.673253968328465	0.00042063595191515075	0.0010954123822758915
7	1.4868661578361768	0.864542145356084	0.30122182658523267	0.003585632149842332	1.8537955661221237	0.19843384971764924	2.3074944664480745	0.0009369679229132681	0.0002009031384691717	0.9502434150105452	0.001235367509527536	3.1546495650235062	0.8806359959767092	7.540432984196582e-05	0.007808413951552752	0.002320054371218241	1.8430144592641107	0.0016628205580458163	3.0574535497894173	1.7691619481419831	0.00015573542117515448	0.0017331517026898844	0.0017390833721163193	1.9656415760410926	0.06185076358672503	2.9479817713905265	0.0017320348605212867	0.001706846154380814	0.33997723894306486	0.12174113451179037	1.1732435744737693	0.483074436816856	0.06965341583850343	1.624247328342515	1.5501693885694812	2.0898314758684764	2.2613307219082452	1.4881766169963129	2.8826468857101055	2.891301497150123	2.900897585638537	3.050308551964114	2.654209568533638	0.0015086672912040364	0.0014854284310358656	2.7909905241581825	0.000507950083843856	0.0013242797825114188
8	1.5621430921037465	0.9528788325836114	0.34122558344356524	0.004479506341666312	1.9984321977737727	0.22675193184410214	2.4246223883610205	0.0011535270206740253	0.00023438944129133732	1.0617171100012317	0.0014035865062849643	3.234610737945809	1.000637643597552	7.985073350674367e-05	0.009182894025643035	0.002991993502456085	1.9530809878143653	0.0018944638936392994	3.1513813513764948	1.9298905326387337	0.000180230721389786	0.001766710695874053	0.001770847347651177	2.1175008725022564	0.0763650568357724	3.0544510362645925	0.001765897127405118	0.00174741033680498	0.382061497414712	0.13964133662918854	1.2547756757106983	0.5424264151026359	0.0796114195745982	1.734283515318199	1.6727214766341314	2.2078133410210676	2.3633728824984352	1.6101136172977004	2.9878226514455006	2.9997527563286375	3.0072478620634198	3.133647020759572	2.7803817265517443	0.001819522691531946	0.0017871923530796885	2.89465948160622	0.0006144025617571944	0.001601873066661923
9	1.6314028710679191	1.0451890184312318	0.38478784463758914	0.005583039131146166	2.1407334388666794	0.2580524161634297	2.531512143386693	0.0014213348152395042	0.0002769367795705067	1.1791514497740059	0.0016066176059397195	3.2933252156144173	1.1295161254920643	8.442491208408633e-05	0.01079586782068503	0.0038434173074295376	2.057605471509743	0.0021831545452254994	3.2256243449035336	2.090961665688355	0.00020893973453952634	0.0017882394087649117	0.0017904945789665153	2.2663892286167795	0.09382299062987691	3.1430893982357127	0.0017877460642286235	0.0017763458435369082	0.4271512469043256	0.15943909448345125	1.3350189253425677	0.6057796498903218	0.0905791372902533	1.84212133158565	1.7950454981526505	2.318719475110164	2.456026826936156	1.7321573181186591	3.076120715885296	3.0912221511232616	3.096431216551802	3.197432552630627	2.89329928863223	0.0021947166398653167	0.0021527009155700217	2.982420065955743	0.0007443450245469732	0.001939184129308283
10	1.6937060849019123	1.1409738234975835	0.4319715738873264	0.0069408187440587734	2.278725848616105	0.2924911927335497	2.626444520344783	0.0017521960347268504	0.0003316022214309802	1.3017470938143534	0.0018564100137553436	3.3295773627632688	1.2666130637054187	8.91700617517692e-05	0.012692724514038101	0.00491667684871701	2.155245840493942	0.0025485974316741176	3.278686153207604	2.250154694549788	0.00024249513387707055	0.0017972862346234508	0.0017976124124789359	2.41014557243454	0.11469277146226617	3.212170278308489	0.0017971234901917443	0.0017930493618921245	0.47513650304185273	0.18121952159847074	1.4131932092758301	0.6728980314921538	0.1025945092286018	1.9465958441334197	1.9158041012858456	2.420991933015647	2.5380525898157615	1.8529372913361135	3.1458891167334824	3.163972562321749	3.1667514844904185	3.240436563343419	2.990948133162458	0.0026477964016231163	0.002596294904587969	3.0527026376366826	0.0009031138045683082	0.0023498718371252145
11	1.7482419544504337	1.239645448248922	0.4828058942326842	0.008605544746298821	2.410400347685066	0.33021036793510017	2.7078858096152625	0.0021603987402376555	0.0004024032113297668	1.4285312624415396	0.0021690406436994845	3.3426100354091286	1.4110164052638594	9.4140019730684e-05	0.014928660417574277	0.006262452256841171	2.244762417219683	0.003016594295982764	3.309487505747132	2.4051180401768724	0.00028156611799188836	0.0017936603104788955	0.0017920506026821404	2.546574708132762	0.139484216013334	3.2603325008948314	0.0017938316057237822	0.0017971695924440334	0.5258574520383373	0.20505519212137344	1.4885411689812782	0.7434626438205744	0.11568779625219353	2.0465476846385937	2.033606047788745	2.5131794831592242	2.6083742087796695	1.971019807009487	3.1958147716253293	3.216609269432036	3.2168598509216646	3.261840078569607	3.0715544550572362	0.0031952728721774946	0.0031357131917866296	3.1042572175075334	0.0010972442789173096	0.0028509321715776276
12	1.7943530331244912	1.3405306878882046	0.537282871269919	0.010639142960979387	2.533762102359023	0.37133471622123915	2.7745326549471887	0.0026631563722747157	0.0004945788812035776	1.5583653581797154	0.0025658845552131767	3.332150899441612	1.5615550120943524	9.93991073288421e-05	0.017570753725584348	0.00794096240374133	2.325050757402024	0.00362055490042269	3.317402921516017	2.553425222971352	0.0003268444623611883	0.0017774382129778419	0.0017739265858948915	2.6735030798627157	0.16874436343004504	3.2866251968827664	0.001777939930235655	0.001788619534401185	0.5791039822165096	0.23100406864233733	1.5603457952512694	0.8170713795955251	0.12988051866538114	2.1408454563182544	2.1470330189793416	2.593974796479445	2.6661043764491255	2.084937186075077	3.224965192796287	3.2481249430350423	3.2457984378687983	3.261260073865701	3.13363916014475	0.0038573006349862816	0.003792903768609259	3.136192055486605	0.001334729269133542	0.0034635265556769465
13	1.831555009846467	1.4428765505396508	0.5953547162502586	0.013113946123410965	2.6468824322018314	0.4159679732740209	2.825350049563362	0.0032811068223780535	0.0006149104729594198	1.689958358234664	0.0030750404773302585	3.2984219159475057	1.7168015632094316	0.00010502173829492019	0.020700358285706228	0.010023251032783086	2.3951700233265996	0.004403287305177553	3.302281982270444	2.6926372645336785	0.000379026659822312	0.001748961269587629	0.001743621357514061	2.7888368056448183	0.2030507009522363	3.290539261932432	0.0017497828615570526	0.0017675795405841378	0.6346165294134318	0.2591075999672956	1.6279467965975536	0.8932409131031837	0.1451845208931868	2.228407787753003	2.254668397490416	2.662247840370677	2.7105633234961535	2.1932196694294	3.2328179172810994	3.2579321164675474	3.2530312115549505	3.2387610618303557	3.176063701038696	0.004658512001680689	0.004595013879631016	3.148000532792388	0.001625329889725077	0.004213997582072843
14	1.859550735175987	1.545857986322483	0.6569314793388662	0.01611392182651009	2.747950812737791	0.46418901383952305	2.8596008468051037	0.004038870416359757	0.0007721103980116927	1.8218859637138778	0.0037330457641118883	3.2421315315714154	1.8750845937165501	0.0001110918490097694	0.024415818803853045	0.012592531292952092	2.4543656657228565	0.005419091984265075	3.2644541813807173	2.820369268214668	0.00043879218686452214	0.0017088236175846997	0.001701766155387599	2.890619807221115	0.24300172536672665	3.272023907571529	0.0017099479767984885	0.001734490992406078	0.6920882972693194	0.2893890489814439	1.690755113789755	0.9714111651828705	0.16160119914480045	2.308224433932905	2.355127213327449	2.7170742158756607	2.7412913824795537	2.2944288193181817	3.219276338731942	3.245881659978497	3.2384608017923773	3.1948514303732476	3.1980653456442587	0.005629033507724028	0.005575589520684005	3.1395752263207846	0.0019809486561187433	0.0051351032691953095
15	1.878237860613579	1.6485876769501064	0.7218792927057264	0.019735922607662625	2.835324962785109	0.5160479665991019	2.8768655393292497	0.004965667214688054	0.0009772897154619988	1.9526152409759059	0.004586912969213647	3.164449957453911	2.0345101473399247	0.00011770222554759164	0.02883549275256378	0.0157455646422644	2.5020854700146615	0.006736177696720279	3.2047171276755595	2.934358650633706	0.0005067781428845669	0.0016578515942312889	0.0016492205994491113	2.977089760499124	0.289204631898995	3.231487547897095	0.0016592556465861842	0.0016900409048115302	0.7511688623065035	0.3218521049711874	1.7482650358978464	1.0509523028465322	0.1791209259957535	2.3793758695855733	2.447086373541854	2.7577573920668264	2.7580549736439326	2.3871913635786384	3.18467126192615	3.2122664366714537	3.2024304867581828	3.130464765330989	3.199280333185811	0.006805715307703661	0.0067760156844913	3.111208568892777	0.0024160762263613126	0.0062675016211141705
16	1.8877097831272533	1.7501277748544817	0.790019211272175	0.02409092553763739	2.9075770257609714	0.5715623282508611	2.877051514651229	0.006095992123645677	0.0012445136022141176	2.0805342347323648	0.005696515183602943	3.066968741411347	2.1929931083279444	0.00012495381702378955	0.0341010419939236	0.019594043677327592	2.537988359400163	0.008439406498912559	3.1243086906922857	3.0325322878325096	0.0005835507458545568	0.0015970754569185897	0.0015870433451332308	3.046729605048516	0.3422600194688682	3.1697830145436834	0.0015987309508341712	0.001635138211317714	0.8114691186743017	0.35647982626122854	1.800063485440206	1.1311742138122438	0.19772270093474476	2.441050881416094	2.5293142582060963	2.7838440586757587	2.7608460467406055	2.470232334084399	3.1297481738145922	3.157810022889915	3.1457113002731814	3.046927102528453	3.1797539241052366	0.008233604675757535	0.008247228223985032	3.063580174408049	0.002948324841150373	0.007661516071330852
17	1.8882499044883752	1.8495034192753939	0.8611266864942058	0.02930522052745332	2.9635339777064034	0.630713149266172	2.860391491223976	0.007470343936223378	0.0015914535579948854	2.203985785275038	0.007137338576516909	2.951646583810873	2.348297823348779	0.00013295513336080875	0.04038092953813112	0.02426594175014169	2.5619457195565527	0.010633360428839287	3.024864443527284	3.113069772298128	0.0006695744200844168	0.0015276947851635614	0.0015164566498620084	3.0983124833517435	0.4027436268829856	3.088177841057748	0.00152956923896091	0.0015708828729609852	0.8725674611519965	0.393233948085173	1.845836174113737	1.2113382889761424	0.21737404945095096	2.492561739772891	2.6006987634564838	2.795132121024308	2.749875289443948	2.5424063424590875	3.0556408946316576	3.0836410832527896	3.0694749225637423	2.945911705490329	3.1399369569778774	0.009967693793276803	0.010051725408061665	2.9977315233813595	0.003599063289351477	0.009379208677648191
18	1.8803195286898113	1.9457177959536638	0.9349316960588758	0.035521497977509725	3.002310617141385	0.6934413741767254	2.8274313478658266	0.00913600156724193	0.00204014346469055	2.32130455755465	0.00900360743742137	2.820743972733699	2.498087147951363	0.00014182182743796993	0.04787402406068416	0.029906785407230338	2.5740353936684266	0.013445702698092128	2.908362444671074	3.1744600609393085	0.0007651794670496641	0.0014510391864065364	0.0014388065080798446	3.130938226839716	0.47118526659654253	2.988311058884667	0.0014530969504117294	0.0014985292773046779	0.9340170503748211	0.432054577723696	1.8853704781405696	1.2906712389355153	0.23803118540417792	2.533356612139083	2.660272905848463	2.791671182588868	2.72555965753232	2.602725880786952	2.9638328986935583	2.99125465922461	2.975253676486687	2.829383516722701	3.0806691512088356	0.01207496852881881	0.012265901432282738	2.915029284167314	0.004394169971804121	0.011496780965661825
19	1.8645400114491002	2.0377684492693326	1.0111195403326094	0.042899777643641106	3.023333802073089	0.7596444292407236	2.7790080492567406	0.011147837416174354	0.002617844027396047	2.4308561016942436	0.011411768717840864	2.6767496821364727	2.639978582418377	0.0001516765554247063	0.05681317735271807	0.036680798901637196	2.5745288669184796	0.017030781365886184	2.7770579598697167	3.2155490293437214	0.0008705295528034766	0.0013685261006884377	0.001355520167556246	3.1440598543747904	0.5480452969555046	2.8721385586608874	0.001370729486551013	0.0014194456275777013	0.9953539542939752	0.47286028475389025	1.918555034628961	1.3683805699127864	0.25963944252011145	2.563028966725666	2.707237170304899	2.7737556817338955	2.688504982206834	2.6503856316753596	2.856108140267334	2.8824622197633927	2.864889529940453	2.699535851564265	3.0031500015794066	0.014636778244780635	0.014982714538099233	2.8171190438676454	0.005364922228930244	0.014107311328522774
20	1.8416700265428365	2.1246645028673115	1.0893323052310946	0.05161811206332898	3.0263569805463613	0.829173159301333	2.7162188121902515	0.013569154007799282	0.0033580163966021436	2.53107662490303	0.014504299042578104	2.5223024632121414	2.7716057274067487	0.00016264919456066457	0.06746859888289129	0.04477186346370058	2.5638724924268574	0.021573393399424396	2.633411127703529	3.2355758238091807	0.0009855904586052342	0.0012816175672768467	0.0012680628914884082	3.137498981081309	0.6336891635840015	2.7418695569173672	0.0012839279963297828	0.001335071154449457	1.0561059174899203	0.5155485795194577	1.9453762085600756	1.4436712557672162	0.2821339712826537	2.5813238008871493	2.7409778841302357	2.741911152414708	2.6394845571985184	2.684781916564229	2.7344936541208127	2.759332799368447	2.7404744683533098	2.5587221727123124	2.9088986636921668	0.01775153602991487	0.018314688214742136	2.7058716128009213	0.006549041345332789	0.017323822150825556
21	1.8125790106102595	2.2054443994265096	1.169170981164012	0.061872990037274554	3.011464491254276	0.9018292228988182	2.640383025857181	0.016472525882378228	0.004301400763590263	2.620512073537373	0.018453767072746076	2.3601113526722886	2.8906829196264052	0.00017487747460048216	0.08015080881529779	0.05438422785376439	2.5426638849352674	0.027292592084792008	2.480010798238233	3.234196400059172	0.0011101017070530054	0.0011917777795432925	0.001177895778683372	3.11144952698774	0.728360736661434	2.5998970434575335	0.0011941569039736586	0.001246873009991179	1.115801477721138	0.5599967584678578	1.9659117156576882	1.5157630716566624	0.3054406876839544	2.588140613526469	2.7610810281831473	2.6968743479365234	2.579414698439949	2.7055265968980358	2.6011965007159614	2.624127886995604	2.6042849240735912	2.4093858899749576	2.7997046965377717	0.02153774340841932	0.022397224512718552	2.5833243272953434	0.007991913288340162	0.0212826487170432
22	1.7782179812369712	2.2791937343630626	1.2501982190127958	0.07387935904746007	2.9790655653340816	0.9773630594498793	2.5529987149143842	0.01994062421676754	0.005497189333924471	2.697855107776437	0.02346704799079563	2.192877924202201	2.9950706285016504	0.00018850804816797836	0.09521290853926705	0.0657429011428013	2.511624807535279	0.03444538175883855	2.3194978155064643	3.2114932269526983	0.0012435527777801862	0.001100433120166245	0.0010864363058252437	3.0664696377127347	0.8321553617834856	2.4487252533514394	0.001102843875821771	0.0011563046277922623	1.173979129126776	0.6060630816620645	1.9803218019843032	1.5839080062215005	0.32947745073515666	2.58353312129928	2.7673410482700715	2.6395681887678077	2.509328302046989	2.712454960360727	2.458537779256678	2.479232913348756	2.4587131176758543	2.253991074556885	2.6775718846086836	0.02613731286863836	0.027392183261898528	2.4516198970749095	0.009748004945109365	0.02614705508053624
23	1.7395889875459376	2.3450627340698684	1.3319416967037847	0.08787018073965552	2.9298784131421227	1.0554725438121195	2.4556955034859933	0.024066996978478018	0.007004275282218135	2.761978602848401	0.02978954525355051	2.0232235361853923	3.0828390287987544	0.00020369798760022577	0.1130518690679313	0.0790936538640907	2.4715719897496538	0.043330102161404406	2.154490877225411	3.1679707804033677	0.001385165650112094	0.001008936150518477	0.000995023026057849	3.00346225314994	0.9449937147856441	2.2908972061949893	0.0010113437071694955	0.0010647671648088765	1.230196225226702	0.6535882363662628	1.9888384708757532	1.6474071464452111	0.3541554368065415	2.5677057942636394	2.759764399259221	2.571072660297218	2.4303474061646235	2.705627362804096	2.308886435146157	2.3270882092183363	2.306198175836641	2.094956771548677	2.5446575899379162	0.031719135035755436	0.033491649715062986	2.312945324579018	0.011882493985120082	0.032111009318136596
24	1.6977144477982098	2.402282918560456	1.413898063724929	0.10409543138668778	2.8649052050056345	1.1358024410714629	2.350186096388494	0.028956772701656464	0.008892550130172337	2.8119644288943486	0.03770922873230516	1.8536242059585477	3.152327127517047	0.0002206166532564152	0.13410850621173445	0.09470254985471961	2.4233873378319872	0.05428926235649577	1.9875178063749475	3.1045371175161516	0.001533885345012218	0.0009185347439864192	0.0009048855659133996	2.9236452549586542	1.0665976910593986	2.1289251920304277	0.0009209073286038831	0.000973575394835249	1.2840373229859725	0.7023970318128533	1.9917533078056	1.7056264349618098	0.3793806712293604	2.541007357180145	2.738567734217277	2.492592888430933	2.343655696173475	2.685324643434056	2.1545954491563477	2.170122179872486	2.149159748493593	1.934597259396626	2.403210176099152	0.038482804839785015	0.04092177598540479	2.1694732728535873	0.014473127009503053	0.039402992326538246
25	1.6536075591068418	2.450182492517452	1.495537425670544	0.12282046029200815	2.7853991291440012	1.2179447673352137	2.2382182429581152	0.03472725142205069	0.011244211638245141	2.8471264410050274	0.04756024973198149	1.6863552033027778	3.20219492438861	0.0002394478333396508	0.15886579137177703	0.11285492849140685	2.36798893254822	0.06771154378014158	1.820954636213536	3.0224724637744047	0.001688379980483386	0.0008303472256496597	0.0008171207301819734	2.8285125618540348	1.1964696532061843	1.965226776458547	0.0008326568052646228	0.0008839291208432033	1.3351216915474673	0.7523002646360007	1.989404482101781	1.7580107340369113	0.40505567154698524	2.5039214678571766	2.7041708340382247	2.4054256586974243	2.2504717901936098	2.6520375736620734	1.9979427297107697	2.0106891758280936	1.9899365710671284	1.7750701689026036	2.255507002495371	0.04666238288727011	0.04994653929645659	2.0233079927138484	0.017612314812603672	0.04828967143764499
26	1.6082448385245918	2.4882000286283463	1.57630832620052	0.14432362409472724	2.692825013558715	1.3014401502234347	2.1215289984503505	0.04150834214184097	0.01415503306514341	2.8670268428717693	0.059725844716707784	1.52344684376845	3.231466323544429	0.00026039201123847323	0.18784514254268958	0.13385375590316317	2.306304064479202	0.08403265679732526	1.6569743776914658	2.9233863288845447	0.001847051605873991	0.0007453440327505721	0.0007326751751222197	2.7197878998530407	1.333876393989167	1.8020684739162223	0.0007475668563873834	0.0007968908361230543	1.3831097447416516	0.8030966923387458	1.9821635013580161	1.8040956927132075	0.43108115267984476	2.4570548436573665	2.657184551690519	2.3109256202382342	2.1520240137528535	2.6064508265400024	1.8410786606718286	1.8510141624775114	1.8307320300857108	1.6183338698121228	2.1037953179131414	0.05653002526858964	0.06087121384245875	1.8764375620215628	0.021409464795613942	0.059079224210782315
27	1.5625416840821742	2.5158960429469577	1.6556431793901003	0.16889312454803562	2.588815217174386	1.3857802653991067	2.001802863269127	0.049442802676290455	0.0177355329888106	2.8714853595892	0.074640194203715	1.3666523183263866	3.239560880019551	0.0002836685772065063	0.22160035605988804	0.1580172644646859	2.2392453458104975	0.10373470897139214	1.4975067447765122	2.8091651557769217	0.002008058752086744	0.0006643360653491796	0.0006523347673281305	2.599373234791072	1.4778391332949379	1.6415187306309658	0.0006664530787025005	0.0007133700161188841	1.4277082033402348	0.8545750536486981	1.9704222621711278	1.8435170007503983	0.4573577422841228	2.401123161394348	2.5983942122323618	2.2104723359457243	2.04952722987539	2.549422152706094	1.6859818135235063	1.69314582994081	1.6735683227614386	1.466114995277766	1.9502381045828283	0.06839926872199548	0.07404530503379668	1.7306937677844525	0.025993538260674617	0.07212405111100248
28	1.5173316423279235	2.532962113347577	1.7329641008726275	0.1968229921086759	2.4751226202603367	1.4704114029387367	1.880635081333645	0.05868623514118858	0.02211197342216817	2.8605809528656025	0.09278886528325841	1.2174277609620985	3.2263129403437456	0.0003095177715876072	0.2607088798055227	0.18567580288408064	2.1676906786147163	0.12734373021166032	1.344209499308169	2.6819128764390547	0.002169351245045693	0.0005879695756114301	0.0005767204294621506	2.469294005673707	1.6271307504334542	1.4854113035531924	0.0005899667381299101	0.0006341140865200086	1.468673848699375	0.9065160795610969	1.954580883257194	1.8760167206980047	0.483787654831903	2.336935103748612	2.5287390580592133	2.1054392126684647	1.9441621442425712	2.4819576112024606	1.5344238460381916	1.5389192731370847	1.5202502862496585	1.3198864376462882	1.7968665608887766	0.08262771067744518	0.08986464793890438	1.5877205051390912	0.03151580395651067	0.08782257148497562
29	1.473349850076557	2.539227257692141	1.8076890811588198	0.22840817797493243	2.3535725727155437	1.5547391899353846	1.7595010380690894	0.06940678897348314	0.02742710348467898	2.834646119226534	0.11470744023503468	1.076924167439833	3.1919772959238646	0.0003382021321668206	0.3057601962023061	0.21716782504466267	2.092467573015357	0.15542500434360196	1.198451480663752	2.5438869793566132	0.0023287174072097656	0.0005167271653094026	0.0005062900024143642	2.3316433358142725	1.7802812532718812	1.3353195550702954	0.0005185957177404974	0.0005597058090535553	1.5058157908248047	0.9586944468820973	1.9350367293546609	1.9014465118934831	0.5102762753952553	2.265374966106839	2.4492884523828007	1.9971651817767653	1.8370573633327192	2.4051838222792274	1.387944111275874	1.3899288443874007	1.3723394442339212	1.180855644568528	1.6455404893751897	0.09961877825507402	0.10877232948787036	1.4489511056531936	0.038152738450276655	0.10661975911997446
30	1.4312208966305193	2.53466136610608	1.8792384388397605	0.2639387431956551	2.22601559490342	1.6381344641028335	1.6397323394004222	0.08178452353796246	0.03384055734230849	2.794254112275663	0.14097792476812598	0.9459902673834746	3.137221079397525	0.00037000722480029177	0.35734118034169776	0.25283495510659293	2.014342015507058	0.18857588253200844	1.0613068408118063	2.3974327790436467	0.002483843350369825	0.0004509342386514911	0.00044134543951654924	2.1885273276573742	1.9355922054458756	1.1925416397173194	0.0004526709910336388	0.0004905665712218612	1.53899623763318	1.010880636548177	1.9121749425416192	1.9197676908738908	0.5367336086178086	2.1873842699584127	2.361215647741844	1.886929812368264	1.7292743538284185	2.320318280406654	1.2478340206665965	1.2475112689098595	1.2311383089680157	1.0499625985175682	1.4979174053037743	0.1198222406001424	0.1312580608473216	1.3155945681496273	0.04610899848426403	0.12900604616425393
31	1.3914511417025195	2.5193755690141044	1.9470414848939028	0.30369316501055404	2.0942824784588208	1.7199402582909264	1.5224997982893433	0.0960103843538268	0.04152880955479228	2.7401997080555427	0.17222254259726186	0.8251850407029423	3.0631022621335586	0.00040524147120771817	0.4160184252497815	0.29301607997569123	1.9340118080863373	0.22741580492312438	0.9335595394147405	2.2449185199925505	0.002632383684882276	0.0003907701008341881	0.00038204450119623935	2.0420133766602153	2.091160480101311	1.0580960681282348	0.00039237783868741516	0.00042696487302940495	1.5681298147336928	1.0628426711141001	1.8863606981031413	1.931048204376818	0.5630755546326139	2.103942851036379	2.26576998671308	1.7759323391259467	1.6217953387757786	2.2286387877018603	1.1151307688297176	1.112738645526873	1.097684513782627	0.9278864953659184	1.3554307279086941	0.14373308947521354	0.15785560723138772	1.188630271547661	0.05562036056609131	0.15551421217081052
32	1.3544253345945085	2.4936195160517554	2.010543322083713	0.34793081719507657	1.9601432175963864	1.7994798189329377	1.4088032248471076	0.11228475104345967	0.05068458948515898	2.673474373915035	0.2090945631134064	0.714798272083014	2.971035718932603	0.0004442349584525365	0.48231768067990255	0.33804043891644386	1.8521040506040785	0.27257333542816553	0.8157167860619071	2.088673756627778	0.002772042679476812	0.00033628280723610086	0.00032841604226643704	1.8940831850521087	2.2449112971530467	0.9327267185188075	0.0003377709500526172	0.00036902918052578523	1.593181543025161	1.1143477186710675	1.857933301135758	1.935456716711425	0.5892249813710226	2.0160499004686616	2.1642484269738635	1.6652748859649484	1.5155140727800136	2.131453042392721	0.9906196563026267	0.9864205534895394	0.9727539564977954	0.815059861426245	1.2192769873319715	0.17188839875553424	0.1891378824827318	1.0688104191413856	0.06695648917514917	0.18671388350383358
33	1.32040722013447	2.4577756369348607	2.069211695644102	0.39688372201512134	1.8252709318540559	1.8760655439864686	1.2994676266488592	0.13081552148696046	0.061515660139935584	2.595236894683035	0.2522658797239017	0.6148773585109969	2.862748378291878	0.0004873372298747713	0.5567007296327389	0.3882197046374481	1.769176235744471	0.3246701219194155	0.7080298584016795	1.9309331467045123	0.0029006647487947053	0.00028740685511703754	0.00028037797943897806	1.7465918374301321	2.3946400503254797	0.8169160432857435	0.00028879255088767907	0.00031676426772431676	1.6141636317972619	1.1651635631047854	1.8272021434449903	1.933254126124504	0.6151125713614782	1.9247054337138656	2.057967272033041	1.5559499753117794	1.411229365514943	2.030069347806441	0.8748439536111631	0.8691141676083386	0.8568718236402321	0.7116886687171395	1.0904115968441417	0.20486177952983434	0.22570934015478492	0.9566692091099199	0.0804233581901279	0.22320330205190864
34	1.2895436918305083	2.4123505497866606	2.122543803427622	0.45074771519043194	1.6912116377640005	1.9490086894858354	1.1951451894489427	0.15181570551745918	0.07424287673070122	2.5067806470100966	0.3024111605756138	0.5252585211693596	2.740225441894211	0.0005349142265918234	0.6395402210836528	0.4438390813140223	1.6857202781235214	0.38430182962641124	0.6105205786041574	1.7737874030762182	0.003016333167588322	0.00024398286758976702	0.00023775709173991805	1.601233939083587	2.538061964371794	0.7109049962676963	0.0002452927758650172	0.0002700701955710356	1.631131285320278	1.2150599520636998	1.7944444528978847	1.9247829190419337	0.6406774302613553	1.8308926437763957	1.9482349437588768	1.4488322397970015	1.3096411689714047	1.9257693009475951	0.7681210440294126	0.7611410568987065	0.7503301473951813	0.6177769238430132	0.9695524190578794	0.24325507884386774	0.268195346121934	0.8525375528078875	0.09636511208800273	0.2655980851306735
35	1.261871965045669	2.3579638714056688	2.1700729659051645	0.5096732103520538	1.559360408991533	2.0176296600924633	1.0963222326464777	0.17550051289348143	0.08909745719124176	2.4094987889215083	0.36018853151924923	0.4456006138530937	2.6056500099132407	0.0005873447829443308	0.7310931786102087	0.505147483219442	1.6021687108420533	0.4520162564084093	0.5230116912256989	1.6191426969954095	0.0031174761489190608	0.0002057785451295843	0.00020030993706546255	1.4595174377777396	2.6728681693578533	0.6147180859523109	0.0002070516574153722	0.00022876317884861625	1.6441777493541243	1.2638098435030551	1.759904693043672	1.9104548422943148	0.6658674535258307	1.7355615616197682	1.8363265562546804	1.3446741046679493	1.2113490070614892	1.819783183765779	0.6705634642015517	0.6626092089897321	0.65321042341551	0.5331542094831143	0.8571901075168953	0.2876870310101587	0.31722830343382774	0.7565620702911344	0.11516511641548263	0.3145167933810102
36	1.2373291923773428	2.295334763616278	2.2113750494518745	0.5737557938306918	1.4309441504653644	2.0812686695911546	1.0033302209945913	0.20208393420486523	0.106317421346884	2.3048486459561213	0.4262169216293698	0.37541984935711864	2.461338671552225	0.0006450173902884405	0.8314741009634542	0.5723469030467256	1.5189022545536712	0.5282890196862393	0.44515944202137114	1.4686893256737328	0.003202979912031145	0.00017251034932644794	0.0001677443603602388	1.3227453726969831	2.796786366586529	0.5281919358591917	0.00017380233035930065	0.00019259776656955732	1.6534288395986	1.311190578406097	1.7237954121937258	1.890737418587342	0.6906394563147493	1.6396143981085627	1.7234609472315636	1.2441050896377517	1.1168525034310843	1.7132686237432484	0.5821034273193073	0.5734387795125261	0.5654097834465152	0.4575047371654624	0.7536040365290065	0.33877866392043676	0.373430420080023	0.668727076459414	0.13724591392392904	0.3705632513363214
37	1.2157639271236216	2.2252666168339785	2.2460745308637216	0.6430269218751715	1.3070109184273495	2.139296533713907	0.9163598625627477	0.23177482965395807	0.12614318748824527	2.1943165305173284	0.5010503999402852	0.3141239633942696	2.309675704181665	0.0007083283448507758	0.9406287483975633	0.6455811312158908	1.43625799141476	0.6134973985096852	0.3764867935080825	1.3238799774173604	0.003272309121828633	0.000143865634532082	0.00013974132005858408	1.192005440491774	2.9076439182702165	0.4510057944941967	0.0001452553557112606	0.00016129000791834564	1.6590371967188995	1.3569850109098651	1.6862992995354693	1.8661398483492222	0.7149590795983942	1.5438928795523843	1.6107806985325266	1.147634290145623	1.0265537515877994	1.6072929226242643	0.5025194537365417	0.49339010347445494	0.4866692626085456	0.39039661070351944	0.6588825422040879	0.39713539025370065	0.4373931642177886	0.5888783217167581	0.16306777713013054	0.43430572482596735
38	1.1969488542225397	2.14863032353256	2.2738500876482397	0.7174450280287368	1.1884254586888694	2.191125341239653	0.8354773273677414	0.26477255901062396	0.14881235429173684	2.0793841331398863	0.5851500508764345	0.26104458122075763	2.1530484698812042	0.0007776829022048071	1.0583098531449437	0.7249240454469283	1.3545374511759154	0.7078931105424189	0.3164159102824389	1.1859174766036158	0.003325636114353329	0.00011952525616122275	0.00011597706982798904	1.068166954683423	3.0034309460200452	0.3827125687131413	0.00012112445135768774	0.00013454159528210498	1.6611765028210113	1.4009826272566672	1.647572181541469	1.8371988320191708	0.7388004920879075	1.4491678152201353	1.4993355384290854	1.0556555402674097	0.9407612677237664	1.502819282201654	0.43146383639160507	0.42209261117230235	0.4166028137336604	0.3313101845875148	0.5729461813116333	0.46332587389905383	0.5096536362747963	0.5167473559801211	0.19312553394186385	0.5062532464993121
39	1.1805942456460359	2.0663466283360727	2.294439597964003	0.7968873757127565	1.0758704198143512	2.2362187410334275	0.7606416731891618	0.3012622060205746	0.17455374128172585	1.961497481886348	0.6788541647746609	0.21546682398072514	1.9937864141703119	0.0008535016904639644	1.184056088944686	0.8103677518094059	1.274014028691832	0.8115749906828459	0.2642987850461429	1.055751490396989	0.0033639816213161255	9.918706409676755e-05	9.6146106852592e-05	0.9518845137703987	3.082360892703348	0.3227691387424841	0.0001011543921119797	0.00011206537361373261	1.6600358735450844	1.4429806818812791	1.607746683968359	1.804464812861292	0.7621459128861606	1.356131053188277	1.3900693719097454	0.9684547310625391	0.8596952684224883	1.400696992372346	0.3684898185875168	0.35907344904887245	0.35472588468563443	0.27966461371677603	0.49557276296495567	0.5378579516282227	0.5906682971889791	0.45197553023409914	0.2279433446698317	0.5868295885388423
40	1.1663616525690526	1.9793680568934453	2.307644436711154	0.8811430075338323	0.9698525327464688	2.2741015832317033	0.6917226548724009	0.3414094715340219	0.20358081061381378	1.842039289586139	0.7823477457839455	0.17665547011146507	1.8341057753036056	0.0009362354060753944	1.3171756693733059	0.9018109216883586	1.19493928906218	0.9244627022031496	0.21944513525566567	0.9340833469444927	0.003389371246605747	8.259114692073047e-05	7.998574644022941e-05	0.8436074935006366	3.142926002399849	0.27056493229995626	8.515242275525558e-05	9.361309233213226e-05	1.6558146102486786	1.482785372788738	1.5669362914700093	1.7684890849453359	0.7849849834803603	1.2653898943646995	1.2838110385121182	0.88621875603031	0.7834940209091529	1.3016554964676328	0.3130775442506073	0.3037847995681516	0.30048257247517657	0.23484191401035007	0.42642300965760566	0.6211521023419866	0.6807847177931533	0.39413682133577443	0.2680671305279199	0.6763456002073015
41	1.1538774134266025	1.8886609222237367	2.313332960492311	0.9699071460899934	0.8707129361692041	2.3043686623796575	0.6285182099637482	0.3853553308613808	0.23608464446948393	1.7223053096927072	0.8956325469882076	0.14387725491851933	1.6760617268518034	0.0010263917516007389	1.456735906573009	0.9990477300961624	1.117547865935766	1.0462727385739832	0.18114696218620288	0.8213778616626687	0.0034050136856817966	6.954824456666808e-05	6.730372297794947e-05	0.7435943435584126	3.1839453102782085	0.22544797161933186	7.302523916842842e-05	7.900686970916651e-05	1.6487174603863297	1.5202130697658311	1.5252395559316876	1.7298121383818645	0.8073140198696879	1.1774639477305675	1.181268757081657	0.8090455756239125	0.712221021439193	1.2063021178684763	0.2646580406721146	0.25562910743248896	0.2532705839687024	0.19620807339184612	0.3650658456764623	0.7135131812898684	0.7802122438401298	0.34275884966359543	0.31405439950714104	0.7749708445616191
42	1.1427456292655818	1.7951878855782033	2.3114430843813034	1.0627773891675876	0.7786407668418033	2.3266923288350068	0.5707710459829831	0.4332105714311552	0.2722267027811603	1.6034851122305944	1.0184990151291602	0.1164191350743047	1.5215092287616776	0.0011245796976185908	1.6015599429527463	1.1017578552658673	1.0420608081717264	1.1764980508263594	0.14869941362960598	0.7178808991419969	0.0034155085544853086	5.9973418946330626e-05	5.801087406139036e-05	0.6519305978344774	3.2046030054191217	0.18674784473209488	6.482446617891467e-05	6.81765656801835e-05	1.6389504938992578	1.5550915985981804	1.4827442332893763	1.688953529546066	0.8291351763177467	1.0927843270146669	1.0830280893157098	0.7369549309830031	0.645872767184278	1.1151231242213637	0.2226346972244464	0.21398163738534084	0.21246345221555446	0.1631309577716454	0.31100247880005105	0.815101361813326	0.8889926896571555	0.29734164320674455	0.36646128838229963	0.8827056686385946
43	1.1325603305664582	1.6998915104880958	2.3019838674603124	1.1592520139641826	0.6936891224231402	2.34082876161688	0.5181838929200162	0.48505034569969074	0.3121316318349627	1.4866474830043996	1.1505016478634846	0.09360255454315604	1.372073382502599	0.0012315774851940095	1.750231665543242	1.2094980425866364	0.9686873694291263	1.3143926490507034	0.12141781635181784	0.6236413122497375	0.0034270936309192617	5.392789719664718e-05	5.2161771449838144e-05	0.568549496220747	3.204475423043762	0.15379527764296738	6.0804636068269625e-05	6.120615063887262e-05	1.6267176617304817	1.5872615732430808	1.439531164000767	1.6464034732612667	0.8504555515923354	1.011695014225609	0.9895531439967584	0.6698992884449525	0.5843868984931071	1.0284877235157246	0.186401898941548	0.17820999864892312	0.1774296672212987	0.1349949381632963	0.2636886223097699	0.9259034372527548	1.0069723642431432	0.25737387558213937	0.4258267413671924	0.9993550083711101
44	1.1229166288464574	1.6036791959553298	2.285036042022794	1.2587306597063481	0.6157925349164827	2.3466227301226525	0.47043311989516934	0.5409088903092282	0.3558804316945441	1.3727304523847155	1.2909393191010077	0.07479391840143272	1.2291296034716566	0.0013484323548164211	1.9011095283178896	1.3216957625140198	0.8976253558264047	1.4589624676696749	0.09865093637593163	0.5385358912965902	0.003447943215393829	5.167302166012074e-05	5.0007159969065735e-05	0.49325415725651023	3.1835454178292375	0.12593818657941083	6.149899541667443e-05	5.8393256328260336e-05	1.6122180620798783	1.6165777567168196	1.3956777515786198	1.6026162622540832	0.8712862668048749	0.9344561522144099	0.9011906551845775	0.6077746564634642	0.5276505018578032	0.9466545306210526	0.1553606519019676	0.14769046258572371	0.14754857042439778	0.11121231724805097	0.22255438694372057	1.045705813920939	1.1337768792653136	0.22234646143622064	0.4926538766034983	1.12450534683502
45	1.113420709007995	1.5074098104095732	2.2607514425073885	1.360517596217522	0.5447851581251305	2.344010712527673	0.42718054032324065	0.6007745746011445	0.40350431545138976	1.2625357832537443	1.438842099157137	0.05941160887145384	1.0937934662365976	0.0014766018124247678	2.052349650389759	1.4376454969783852	0.8290602424408903	1.6089636463886932	0.07979067922442472	0.46229601485199634	0.0034885310797449685	5.374150252451498e-05	5.2063301821519416e-05	0.425740325658494	3.142203439347722	0.1025542620634396	6.782009146063892e-05	6.0327448250329304e-05	1.5956439028807494	1.6429104212254415	1.3512609340675794	1.5580055316131962	0.8916415414015864	0.8612489793867428	0.8181765026512408	0.550430981003228	0.4755083795950158	0.8697800127759009	0.1289311914911717	0.1218210661777016	0.1222230261123752	0.09123175362005113	0.18702154650288808	1.174070655152281	1.268790271736044	0.19176352541993982	0.5673887490705591	1.257506296545783
46	1.1036985727280395	1.4118822754843572	2.22935131430085	1.463827708906492	0.4804189639096639	2.333022283623533	0.3880833402286345	0.6645854486039791	0.4549796023369731	1.1567275976921796	1.5929659765165805	0.046929964378184336	0.9669196688390869	0.0016181483356368393	2.2019381421334034	1.55650816740414	0.7631633366451711	1.7629091607903187	0.06427855681528281	0.39453480735638613	0.00356207297390472	6.103272585586606e-05	5.9204851499051496e-05	0.36561883625261643	3.081235241092064	0.08306027501696472	8.119406461912094e-05	6.79944191442531e-05	1.577179117011382	1.666146669625293	1.3063595827470498	1.5129413068042725	0.9115377906903519	0.7921820866001884	0.7406442023064143	0.4976818906353911	0.4277711104888123	0.7979284160177204	0.10656269089018112	0.10003162996093086	0.10088901637020602	0.07454396923104102	0.15651803867990874	1.3103166998230356	1.4111399799029485	0.1651508675336292	0.6503968979541053	1.3974582501253863
47	1.0934034884932071	1.3178262713078832	2.1911235086026726	1.5677952407025966	0.42238135088532014	2.313779732744921	0.3528021563371651	0.7322254615856136	0.5102239765869085	1.0558347032128388	1.751796672499472	0.03688069076576829	0.8491092198438438	0.001776001782866229	2.347732157112371	1.6773141660835342	0.7000893041663464	1.9190844422067164	0.05160932388168615	0.33477376299776157	0.003685064764049948	7.494077542606616e-05	7.278975991699262e-05	0.31243707519089753	3.001796769932368	0.06691839821417951	0.00010373994935053151	8.29153223493328e-05	1.5569985612034558	1.686191674267036	1.2610562987805745	1.467748706398237	0.9309927648256985	0.7272986597510168	0.668634877776499	0.44931362531677854	0.3842227464914066	0.7310826886509968	0.08774028398837959	0.08179092334289637	0.08302240731402268	0.06068508186418799	0.13048969884374492	1.4535062620722485	1.5596891272072213	0.1420621273622656	0.741938260603098	1.543207429377639
48	1.082222140232337	1.225895156342259	2.1464185967498923	1.671485231884629	0.3703116871765958	2.2864959213179037	0.32100740273427675	0.8035215163003906	0.5690944123868511	0.9602560939668988	1.9135634306943528	0.02885218892388327	0.7407236886723547	0.001954306373157462	2.487508700117482	1.7989703691636196	0.6399733835991206	2.0755722653863704	0.04133222786592162	0.28246797594931855	0.0038779328415437207	9.752613123515069e-05	9.48269759921767e-05	0.265698870104356	2.905377366799121	0.053639905259260455	0.00013850809664768258	0.00010733288914140188	1.5352677112599837	1.7029697861885749	1.215438610620905	1.4227081173823581	0.9500247456424115	0.6665843712316498	0.6021082299001211	0.40509304082697	0.3446280139172969	0.6691559490051885	0.07198968486093789	0.06661128322913416	0.06814320402432268	0.049237933011076734	0.1084093358475403	1.6024398116349106	1.713037389042069	0.12208290361626087	0.8421412339029286	1.6933494562535558
49	1.0698794946329457	1.1366611182725668	2.0956449647796416	1.7739074938060924	0.3238164285064317	2.2514704377983548	0.2923839972765769	0.8782415107306097	0.6313870111897463	0.8702690504352184	2.0762632683150066	0.022487270976583016	0.641905182362005	0.0021588719039710726	2.619019768524598	1.9202713936298543	0.5829286001493162	2.230286769588483	0.0330503270239864	0.23702931019608195	0.004165813319238054	0.00013174474927810556	0.00012820041947167666	0.22488239344513733	2.7937529274379385	0.042786646889940355	0.00018979509179806105	0.00014445883887926353	1.5121427551924398	1.71642546766066	1.1695996017952681	1.3780566229774505	0.9686518143041571	0.6099755979318343	0.540954045883382	0.3647746323630389	0.3087389129553555	0.6120030890226763	0.0588797271024705	0.05405103583850442	0.05581765219464287	0.039831786519009975	0.08978334426106206	1.755659330776922	1.8695314395498421	0.10483311583851847	0.9509768547616724	1.846242272274008
50	1.0561424283454364	1.0506125009808427	2.039262975479559	1.8740328468752132	0.2824825679418501	2.2090841535141292	0.2666346728093651	0.9560934981266891	0.6968389216336353	0.7860392409267228	2.237695712075057	0.017479704315957266	0.5526006207095684	0.002397751775611234	2.7400519950699733	2.0399152143820714	0.5290432541218522	2.3810160343033817	0.0264183176545071	0.19784703550195512	0.00457947556622885	0.00018175142331040196	0.0001769658597207746	0.18945580967094128	2.6689310949298712	0.03397071507381828	0.00026355622920455754	0.00019880040450967796	1.4877709819763452	1.726524004267143	1.1236380197156706	1.3339904404363923	0.9868911995719167	0.5573676706024431	0.4850038307715546	0.328106564772532	0.2763006360628461	0.5594321586818382	0.048023163952552676	0.043715090030427034	0.045658559761331555	0.03214075955488969	0.07415610738194867	1.9114613450944755	2.0272856069209078	0.08996790546250069	1.0682342401968103	2.0000288542113123
51	1.04082217173431	0.9681531888789612	1.9777783097914272	1.970811252155303	0.2458892791400046	2.1597923246089166	0.24348207571407882	1.0367260677889083	0.7651324163275639	0.7076322364450576	2.395507529021678	0.01356997545771144	0.47258887180481063	0.0026819732494167766	2.848488623473874	2.156523085215211	0.4783789095279174	2.5254721788582493	0.02113927893294193	0.16430563926055564	0.00515640367201585	0.00025329796416439436	0.0002467409384534009	0.1588905306824105	2.5330908602170488	0.026852694102735532	0.00036794065027155137	0.0002765875314828527	1.4622913660849262	1.7332519587988522	1.0776579313567065	1.2906681186275362	1.0047587136679845	0.5086228964896713	0.4340421967352788	0.29483573286523984	0.24705675300403018	0.5112152351362426	0.039076068267486365	0.03525406772008772	0.0373242061315149	0.02588131963295591	0.061112481874040704	2.0679201392624615	2.1842129189832367	0.07717736741446446	1.193498559004016	2.152669728817234
52	1.0237756370415239	0.8896038757687409	1.911734621141849	2.0631913747937394	0.21361770742402245	2.104116421653581	0.22266985804524714	1.1197300139789383	0.835901087800998	0.6350258827678554	2.547246430557115	0.010540609787908495	0.4015093719187827	0.0030264479719628893	2.942371409681216	2.2686635160777198	0.4309690487949668	2.661347522572997	0.016960698633921842	0.1357996890854536	0.005942046328003441	0.00035425074088608774	0.00034521255966622186	0.13267206049454414	2.3885191187870545	0.021138869988504908	0.0005139785115712757	0.00038632638553906214	1.4358352557757226	1.7366173377712857	1.0317680012221115	1.248214250715723	1.0222682802276213	0.46357814110449885	0.387817706385394	0.26471190317449805	0.22075363694283545	0.46709854134337975	0.03173615426831311	0.028362317683858947	0.03051618484042913	0.020809144270082992	0.050278670820096676	2.2229212103313927	2.338066216863204	0.06618538510790321	1.3261328860089254	2.3019847999561693
53	1.0049057071086938	0.8152050024099087	1.8417056543417643	2.1501410413868833	0.1852589403449469	2.042634898298894	0.2039629624338631	1.204641319739111	0.9087380035003821	0.5681230248629423	2.6904222073241835	0.008211323805369573	0.3388909749887122	0.00345109286245736	3.0199599213269166	2.374879857485758	0.38681849644745675	2.786374956335216	0.01367009039200378	0.1117457625387187	0.006991241233921139	0.0004952563808383263	0.00048279011321174155	0.1103085066811631	2.2375467652840486	0.016577730057360737	0.0007164538029205635	0.0005395090744887748	1.4085270850378828	1.7366494517754232	0.9860804714949932	1.2067234738428743	1.0394315566960155	0.4220518026824035	0.3460529309150047	0.2374910088177524	0.19714413107229073	0.4268116389678031	0.02574031486439021	0.022775127881808504	0.02497649223230109	0.016715597369208027	0.04132179082141517	2.374204502315074	2.4864884800031724	0.05674781477863784	1.4652653026224367	2.445703495010513
54	0.9841605672055217	0.7451211158035208	1.7682869942644246	2.230667996792947	0.16042025066504406	1.9759731328639811	0.1871472839481469	1.2909454378836722	0.9832055340106709	0.5067641436616034	2.822573277162251	0.006434227540158635	0.2841799429328515	0.003982192612336136	3.0797857196566554	2.4737208422462604	0.3459036527108164	2.8983903639676756	0.011090457658449007	0.09159157525230036	0.008369814364950406	0.0006905887088771525	0.000673437292130045	0.09133691150943223	2.082486806935255	0.012956038414779169	0.0009950003482795038	0.0007515137124589756	1.3804850438389595	1.7333984623530814	0.940709924359721	1.1662645529122122	1.0562576516260989	0.3838500613168645	0.3084535486870391	0.21293768239588473	0.175990477822965	0.3900755771218455	0.020861633145446302	0.01826541264422587	0.020484134393398565	0.013424032152656947	0.03394842423199616	2.5194164345666237	2.627070972443593	0.04865023308747062	1.6097825426760182	2.581521744840181
55	0.9615321678455521	0.6794463840503369	1.6920876182589473	2.3038403325702714	0.138729750096899	1.9047927915598621	0.17202887291899657	1.3780828050522822	1.0588464478593338	0.45073953848446985	2.941336230998138	0.0050892395432706496	0.2367661834533221	0.004654034822471714	3.120699056759457	2.5637732468237298	0.3081735213942649	2.995394715783494	0.009075804847551414	0.07482252586890585	0.010156347186360331	0.0009592140017782154	0.0009357192998193797	0.07532761010496247	1.9255767533313841	0.010094723930987207	0.0013754616444477028	0.0010427327862723378	1.3518216575058126	1.726934619945906	0.8957719029369382	1.1268843767244805	1.0727529356289105	0.348772331274541	0.2747163718181872	0.1908271190490693	0.15706655196328378	0.356609930320423	0.016906087794161688	0.014640108449382634	0.016851480834798833	0.01078608711969754	0.027902423328814298	2.656169214883855	2.7574173224032794	0.04170542769620294	1.7583313331025787	2.7071638655221837
56	0.9370539112591496	0.6182109930678845	1.6137214296756577	2.3688059516644766	0.11983962264223158	1.8297808687645545	0.15843281973586998	1.46545547874861	1.1351957592696578	0.39980076515832724	3.0445156721912325	0.004079827324430527	0.19600705186837014	0.005510846654322104	3.1419060026272727	2.643695672087032	0.27355146820731346	3.0756133555507357	0.007506845094184377	0.06096593652155344	0.012444096130989122	0.001326114906666288	0.0012941055939137754	0.06188685779293942	1.768927213894497	0.00784476883671131	0.0018915569385451988	0.0014399707540225203	1.322644242533731	1.7173472088887825	0.8513814609955709	1.0886117292032866	1.0889209430728877	0.3166158874279644	0.24453624485403969	0.17094636380976885	0.14015945433416002	0.3261387046627992	0.013709132541100497	0.0117364686730278	0.013920549408427064	0.008678101113911168	0.022962202580284776	2.78210545075874	2.875211219516748	0.035750776442860524	1.909328342938985	2.820447042386786
57	0.9107976586321944	0.5613881545871314	1.5337989479934093	2.42481045340597	0.10342812359461492	1.751638658754321	0.14620193876987736	1.5524347443373194	1.2117927309538208	0.35367111581696614	3.130151487933084	0.003329143619437183	0.1612482442394588	0.006609057172502224	3.142994317957973	2.712252317721875	0.24193760788370905	3.1375500271939085	0.006287008443082751	0.04959330317917647	0.01534303836510334	0.0018239153524781024	0.001780570420775941	0.05065798611248601	1.6144782300822191	0.006083240372520472	0.002586895594227327	0.00197815331270653	1.2930552217637383	1.7047432257307176	0.807651703371872	1.0514607339170055	1.1047623599784777	0.28717967348038775	0.21761180897821963	0.15309511528886216	0.12507053425505324	0.2983951300370404	0.011132291576839325	0.00941840603231369	0.01155936501358379	0.006997737509187786	0.018937721149835475	2.894965672588544	2.9782850887975543	0.030645628557137122	2.0609793353215378	2.9193458559569305
58	0.8828701593353814	0.5089014673845524	1.4529193239527256	2.4712128690443316	0.08920053616418319	1.6710709047575165	0.13519534539817293	1.6383695014963788	1.288192380704219	0.3120549980355003	3.196580683410565	0.0027765939114956406	0.13184150904738992	0.008019901633262357	3.1239468885015187	2.7683455467253673	0.21321169208849983	3.180033342821662	0.0053388152461185945	0.04032088427048314	0.01898200612420974	0.002494848765958953	0.0024365335622840946	0.041321349580220844	1.463964415459442	0.004709566892125895	0.003517378500353431	0.002702390077094925	1.2631522958510946	1.6892458257828706	0.7646923696536218	1.0154339044338676	1.1202750917900213	0.26026732967648103	0.1936501662242344	0.13708613248486196	0.11161591576133066	0.2731253878287869	0.009059877642817057	0.007572993210398856	0.009658496484007276	0.005660876521932885	0.015667322831377277	2.9926560917876177	3.0646869047040104	0.02626877226017813	2.2113077261416563	3.00205415799992
59	0.8534090069573045	0.4606323940842285	1.3716628360856793	2.507498749256455	0.07688927440112832	1.5887753559053603	0.12528699869740417	1.7225952099975748	1.3639758250398595	0.27464613565383256	3.2424910580103123	0.0023748431436641042	0.10715908479015498	0.009832372141728706	3.0851421063418556	2.811046014003404	0.18723635508628317	3.202253674364275	0.004600647476783766	0.03280895230695654	0.023510858838343505	0.0033931090534227333	0.0033151811190226107	0.03359331601993686	1.3188895027423224	0.0036421243813954418	0.004754018085065345	0.003670428653431663	1.2330284797127922	1.6709925793101086	0.7226085038426823	0.9805247645934096	1.135454402830876	0.23568950055821972	0.17237051037899304	0.1227453240546634	0.09962660599022063	0.25009134829768115	0.007395908367159308	0.00610719844065932	0.008127842678749001	0.004598809006310154	0.013014566690274924	3.0733137598721907	3.132742262247688	0.02251604778751697	2.3581923067710013	3.0670416188183496
60	0.8225782296930477	0.41642764235027346	1.2905840086548357	2.533290198077469	0.06625331079458557	1.5054329413893106	0.11636426343312803	1.8044431549225408	1.4387588202362742	0.2411345695719756	3.266964304647229	0.0020872490444800162	0.08660492471804489	0.012156502720931576	3.0273411893438413	2.8396191711948404	0.16386056977700506	3.203788844303358	0.00402392547829458	0.026760015723090162	0.02910262810116244	0.004587617185638572	0.0044841998564023435	0.02722453513887028	1.180510431337095	0.0028151699421837175	0.0063861964078948145	0.004955530310273122	1.2027720217608449	1.6501335829425083	0.6814992429600999	0.9467200303071793	1.1502931172413688	0.21326549909841241	0.1535068147504686	0.10991159055768529	0.08894826363217308	0.2290724098412509	0.006061269831806947	0.004944904221423446	0.0068937107347748754	0.0037557446872608217	0.010865150189218999	3.1353662887722615	3.1811089349913484	0.019298143656751827	2.4994134095775085	3.113102429596904
61	0.7905636242211832	0.37610627004280023	1.2102054709498298	2.5483525582214512	0.05707709164395134	1.4216987449481409	0.10832652886736718	1.883249782987572	1.5121979327786392	0.21121248296549652	3.269506554952071	0.0018856951662615965	0.06962289371067862	0.015126955385588815	2.9516630358049984	2.8535470595033456	0.1429231716025537	3.1846174759961663	0.00357067886041849	0.0219162907312021	0.035955555573191154	0.00616522482165297	0.006028947640775562	0.021997695816295983	1.0498306775213437	0.002176135367869487	0.00852536282279844	0.006649784638998892	1.172466230131422	1.6268294736341262	0.6414567483840203	0.9140013672545839	1.1647818691017047	0.19282441270755568	0.13680968226187026	0.09843648070227112	0.07944070196168121	0.20986654435661653	0.00499115449333013	0.004024233957297824	0.005896206742588686	0.003086632259661082	0.009123998444265308	3.1775834455100385	3.208821421595561	0.016538596847918394	2.6327063113785503	3.139393951254567
62	0.7575679422180588	0.33946636718383616	1.131012654879912	2.552597575362612	0.04916908487207156	1.3381939328202825	0.10108390874364917	1.9583658652957943	1.583993886697118	0.18457891146964872	3.250064951055378	0.0017487876705083324	0.055702214738365924	0.018906846975753972	2.8595477811130916	2.8525444607742787	0.12425632021002822	3.1451194139865066	0.003211487118988992	0.01805666924625874	0.044294928546305824	0.008234359228541325	0.008056065787677747	0.017724954787470295	0.9276021535279336	0.001683276133227222	0.01130914795565965	0.008867861778198613	1.1421892338484763	1.6012493919580295	0.6025652954018006	0.882346756407468	1.178909387336368	0.1742057399748237	0.12204747127920346	0.08818371307112637	0.0709771952045412	0.19229065950673652	0.004132783273902322	0.0032951929853351613	0.005086941521605539	0.00255527758514095	0.0077125689980928	3.199118242476225	3.2153234016094254	0.014172004224773896	2.755820211973087	3.1454635388270824
63	0.723806036869298	0.3062912016688322	1.0534494028030323	2.5460829976536234	0.04236008493826812	1.255498755669105	0.09455603646715682	2.0291652575702406	1.6538917899466754	0.16094342521693178	3.2090294672626647	0.0016603751005146547	0.04438050422324194	0.02369172426567399	2.75271072323177	2.8365686875891742	0.10768878667439127	3.086063207964273	0.0029237572070898534	0.014993392016613179	0.05437460263447688	0.010929089894744441	0.010697515818484386	0.014245190190697943	0.8143346971920301	0.0013036583399490273	0.014905838572653997	0.011751175094498668	1.1120137081544885	1.573568938948013	0.5649005292514268	0.8517315118042393	1.1926627990269951	0.15725964555048358	0.10900681229053379	0.07902860563970415	0.06344364956615126	0.1761803906415428	0.003443408521661276	0.0027176167169754017	0.004427041220104049	0.0021327387126885006	0.00656640129179994	3.199535593741912	3.200486565181374	0.012142442598524065	2.86658072390489	3.131262313458448
64	0.6895000728964849	0.27635474909119134	0.9779145314194178	2.529008695199088	0.03650137918874825	1.1741467109732027	0.08867096174541439	2.0950530558666793	1.7216781284254323	0.14002888695308796	3.147219894248453	0.0016083488974768605	0.03524476939042512	0.029713557616240543	2.633088685900469	2.8058225452757233	0.09304897553063601	3.00858123691245	0.002690300832794266	0.012568598599166265	0.06647808650028911	0.014413566006178437	0.014114992464859762	0.011421204518630563	0.7103119502961514	0.0010114576801712493	0.01951911805577365	0.015472394061289647	1.082006592442177	1.5439681665188731	0.5285288899010397	0.8221290025851488	1.206027933000668	0.14184691541027797	0.09749262722127983	0.07085744696212075	0.05673769180244717	0.16138943317001056	0.0028885851124423527	0.00225940894162032	0.0038854435344776394	0.0017959719709182169	0.005632923777130172	3.1788271736267912	3.1646149189524815	0.010402087841660584	2.9629534954680703	3.097145270589176
65	0.6548748976641217	0.24942655854968007	0.9047593712948118	2.5017095063232366	0.03146286033281025	1.0946199180989136	0.08336414945372796	2.155472982248923	1.7871746237579549	0.12157339987103859	3.0658585930293554	0.001583683363863965	0.027930750037886896	0.0372445820914211	2.502781171005056	2.7607502792859266	0.08016761397413906	2.9141335987701162	0.0024981728190860033	0.010650889764219806	0.08091905039344616	0.018886735023693816	0.018504626406003356	0.009136974179562813	0.6156122849728389	0.0007865395381510419	0.025392929906697122	0.020240206244013997	1.052228826778919	1.512629636103259	0.49350720299934225	0.7935111346544815	1.218989604263918	0.12783868694175127	0.08732775601961566	0.0635668354000472	0.05076771936414278	0.14778852105355045	0.0024406906650496253	0.0018950470592558905	0.0034374547658540936	0.0015267012866639125	0.00486951906460772	3.1374117630679046	3.108434363165725	0.008910018891928963	3.043106387595488	3.043857765193521
66	0.6201536628842558	0.2252759348747265	0.8342862760494097	2.4646451273862597	0.027131151465871788	1.0173457248517743	0.07857757786453574	2.2099138784593406	1.8502292666017974	0.10533156157180373	2.9665302842665566	0.0015796763910111938	0.022120976437250774	0.04660077101656916	2.3639888018426842	2.702026614763819	0.06888006370508154	2.8044623743230326	0.0023377326380529012	0.009132004763345691	0.0980411093883392	0.024587206146625153	0.024101844305311173	0.007295018038060891	0.5301333814470219	0.0006132871943440699	0.03281626791821997	0.02630417912660749	1.022735129332451	1.4797365741001811	0.45988243072612717	0.7658486470235394	1.23153185907339	0.1151160188740407	0.07835228534012512	0.05706300632945974	0.04545194739383022	0.13526414950659083	0.002077672095611402	0.0016043274923095948	0.0030635400403224025	0.0013104825892413846	0.0042418382546039295	3.076121062872378	3.0330680403708645	0.007631189852668915	3.1054675563690064	2.972509062957967
67	0.5855537764364332	0.20367544260276282	0.7667480712819823	2.4183874558263647	0.023407793636152315	0.9426945327499309	0.07425893125602492	2.257915233276691	1.9107050463738116	0.09107513802114954	2.851130721286025	0.0015913559107459583	0.01754188899589502	0.058144682591238506	2.2189515729725255	2.6305392850731675	0.05902823267165523	2.6815382656238618	0.0022018935303869183	0.007923686580853127	0.11821672449729868	0.03179806932187777	0.031186201026329123	0.0058139355226432595	0.4536190802040765	0.0004796450341259537	0.04212763817455744	0.03395951805043092	0.9935738325796879	1.4454711464970267	0.42769157359905813	0.7391112747385731	1.2436381603886033	0.10356935592041326	0.07042266274155855	0.05126116191073294	0.04071747961756681	0.12371713057750008	0.0017819939955649815	0.001371323157780341	0.002748318185483441	0.0011359361497907969	0.003722349187921093	2.9961716480827856	2.9399986306940784	0.006535552243956416	3.1487768680046107	2.8845342502488993
68	0.5512832521369275	0.18440375778400414	0.7023483916132781	2.3636058682219594	0.020207531629538356	0.8709787993553257	0.07036088092260621	2.2990717176314224	1.9684670857910456	0.07859326485561316	2.721806569022281	0.0016150211981148346	0.013960328483167618	0.07228737823772471	2.069889305190496	2.547365716167367	0.050462083388259166	2.54750188848951	0.0020855268681311827	0.006954783304327659	0.14184506133838523	0.040851422339581805	0.04008594106189172	0.004626146419878759	0.3856872165510427	0.0003763450866109765	0.053718877612944256	0.04355145769334997	0.9647867913804807	1.4100128690288738	0.39696171246496187	0.7132678250348027	1.2552914942320057	0.09309793283835292	0.06341066769150536	0.04608481371387396	0.03649942272967225	0.113061059642757	0.001539764086142532	0.001183525106645656	0.0024797334214739456	0.0009941215512198134	0.0032890992993373698	2.899124391581315	2.8310193711385248	0.00559730939495874	3.1721282942928815	2.781646319302145
69	0.5175375122875158	0.1672479101024093	0.641242835440777	2.301050963855382	0.017456721517056007	0.8024531505087283	0.06684044842313831	2.3330367471438525	2.0233690398570414	0.06769227412375212	2.5808891500841704	0.0016478924622945438	0.011179662322859133	0.08948907538307121	1.9189464694166871	2.4537447691075394	0.043040750890909744	2.404602153377164	0.001984993158831328	0.006168613212847796	0.16934864788180454	0.05213229806609237	0.05118198575476501	0.003675849340750906	0.3258572822232559	0.0002962876159884342	0.06803795526315291	0.05547896416826593	0.9364093712062765	1.3735371638482743	0.36771017876573975	0.6882862067159587	1.2664743791716526	0.0836091529850596	0.05720229856682647	0.041465145168149635	0.032740057411622746	0.1032207594979328	0.0013400118494521825	0.0010311417813740392	0.0022483777121810725	0.0008780323407656121	0.0029246715935754087	2.7868332580489987	2.70817607109215	0.004794285660608661	3.175001295643939	2.6657806580054104
70	0.48449668383331995	0.15200496983576683	0.5835408515145716	2.2315373284416213	0.015091873534078959	0.7373155136783767	0.06365844522961037	2.359525131338005	2.075239721028594	0.05819523362148711	2.4308249072311168	0.0016878463431443467	0.009035766407357987	0.1102581714034845	1.7681432110096695	2.3510446311015647	0.036633296381894026	2.2551341946101955	0.0018977749800564664	0.005520604931405157	0.2011686811836147	0.06608162464601497	0.06491098338465015	0.0029172038899857467	0.27357693244169423	0.00023404944631788094	0.08559033023948596	0.07019736686092767	0.9084705202822777	1.3362140691458488	0.33994484055700824	0.6641334454158512	1.277168763802153	0.07501796773617674	0.051696623307127335	0.03734039833538568	0.02938807372991135	0.09413075713974921	0.0011740980036565297	0.0009065314083909761	0.0020469399413639055	0.0007821900170310569	0.002615311556070579	2.6613858277499065	2.573702755365715	0.004107394328595953	3.1572796781945898	2.539034453777508
71	0.4523234145528786	0.13848324208293175	0.5293082595955491	2.1559258725732526	0.013058335911174345	0.6757091662081703	0.06077898354251867	2.378314899476178	2.1238709552228454	0.049941274303176776	2.2741054627951387	0.0017332188019188051	0.007393036152692482	0.13514826395059648	1.61933400179815	2.240728076669156	0.03111913212568322	2.1013792088008993	0.0018221909309866025	0.00497621167589963	0.23775884917573345	0.08319779819933565	0.08176700522181687	0.00231273251298201	0.2282465527862606	0.00018549690293274433	0.10693840073593286	0.08821948843551007	0.8809929253794103	1.2982071045998158	0.31366449149796555	0.6407757098615755	1.2873558007195958	0.06724627556875665	0.04680463081343558	0.03365528775171104	0.026397874332503495	0.08573383690445571	0.001035234489077477	0.0008037455155032371	0.0018697607220759013	0.0007023196491634618	0.0023502031782579313	2.52503822809873	2.4299537716597586	0.0035201895484963663	3.119256984102989	2.403603656043909
72	0.4211612212212111	0.12650303478821723	0.47857029937269785	2.0751062764640964	0.011309119164710967	0.6177255792136691	0.05816905372436012	2.3892484127174756	2.169007650751446	0.04278476955111095	2.1132000348749735	0.001782660351405012	0.006140557435010023	0.16475280039457618	1.4741748991037762	2.124316389367462	0.026388159332188455	1.945548350942842	0.001757173231785349	0.004509089729372923	0.27957755872791545	0.1040364057081187	0.10230142769476086	0.0018319314846143306	0.18924130435519573	0.00014748346675943314	0.13269855695186883	0.11011480375281708	0.8539932475933321	1.2596722929914195	0.28885933000536634	0.6181783670223787	1.2970154900379818	0.06022235328186756	0.04244811082881764	0.030360442899223825	0.023728945544009464	0.07797970270175697	0.0009180968411908016	0.0007181642039762847	0.00171247438576235	0.0006350919796998549	0.002120873392844462	2.380147314497077	2.279335244513216	0.00301848920925004	3.0616281065280524	2.261720129245215
73	0.39113336763856127	0.11589706786930004	0.4313150974630344	1.9899800295126364	0.009803855856858187	0.5634079291480014	0.055798164423890184	2.3922328798418975	2.210340972352433	0.03659441891047114	1.9504927117357997	0.001835031565500739	0.005188529273003896	0.1996970199996653	1.3340999283168364	2.0033532391778075	0.022340663917620573	1.7897325292634716	0.001702094797711226	0.004099525300413899	0.3270784964538752	0.12920761165772726	0.1271205150848284	0.0014500761512927338	0.15593026555650344	0.00011761530108332708	0.16353535461433705	0.13650614009744283	0.827482431736948	1.2207573367229059	0.26551151586246596	0.5963060773803879	1.30612619090038	0.05388032673442674	0.03855858201624275	0.027411880119169334	0.02134529404645217	0.07082377193875695	0.0008185130810574121	0.0006462064358817296	0.0015717223654623477	0.0005779192350054839	0.0019207058113191343	2.2291029462352014	2.1242386464679246	0.0025900573034893866	2.9854674745022542	2.1155914761163808
74	0.3623422572169341	0.10651058874049692	0.3874974415636427	1.9014444934883892	0.008507887712760275	0.5127551445695528	0.05363804191943772	2.387240389056008	2.2475053581663476	0.031252278620448	1.788226712511012	0.0018893293357826891	0.004464996652937098	0.2406269104164176	1.2003066558444515	1.8793697536621734	0.01888701559640973	1.6358595604922275	0.001656634419853883	0.003733090263099788	0.38069949500881384	0.15937072213763834	0.15688021520506756	0.001147202950889409	0.12769247434541012	9.40706223366714e-05	0.200152360905056	0.16806343866019022	0.8014660810154919	1.1816009471176026	0.24359579172038096	0.575122935749639	1.314664005546516	0.04815968453987828	0.03507628128186415	0.024770504334392242	0.019214945196704036	0.06422611458429164	0.0007332154387961411	0.0005851010996173533	0.001444924676865496	0.0005287940064839756	0.0017445465213943448	2.0742630551199284	1.966979003838757	0.0022243358729567833	2.8921947878609604	1.967345735648465
75	0.33486931287535776	0.09820125530197515	0.34704275337167323	1.810378345961601	0.00739147000160607	0.465726355028521	0.05166238543805925	2.374307552183329	2.28007990653957	0.026652772125723364	1.6284573027169813	0.0019446364261268183	0.003912924185514339	0.2881949877689646	1.0737506070378173	1.753851908262111	0.015947214222770244	1.4856597218037069	0.0016206710908598992	0.0033995054362433194	0.4408497355116314	0.19522547093472387	0.19227770879438638	0.000907249542489872	0.10392983816208731	7.546139203632219e-05	0.2432792966646908	0.20549413691649568	0.775944887365413	1.1423323241033945	0.22308015708632567	0.5545926582164302	1.322602047200761	0.04300483524612459	0.0319492220270089	0.022401640702760538	0.017309498035651665	0.058150542837989566	0.0006596432659586558	0.0005327069144097132	0.001330098446431192	0.00048616244891029863	0.001588386674776857	1.9178939204055077	1.8097398821874269	0.0019122180809604445	2.7835298599127714	1.8189827856874992
76	0.3087753065069623	0.09083884161306849	0.30985115736580526	1.71762868048348	0.006429082025064524	0.42224561192837046	0.04984667518306089	2.353534831878105	2.307594404070769	0.02270170584337347	1.473014519792282	0.0020000885576257213	0.003487619342512872	0.34304282813052495	0.9551478288748917	1.6282112018757706	0.013450324177730818	1.3406402912794606	0.001594200539222634	0.0030916895555571106	0.507895386314112	0.23749963934020465	0.23403931762006272	0.0007173342421069441	0.08407701521693452	6.0727985406616145e-05	0.29365521173770237	0.24952980874191386	0.7509151071903983	1.1030707838711278	0.20392658254494972	0.5346788119131493	1.3299096101167678	0.038364706493255706	0.029132324844620548	0.02027459618711082	0.015603731552224413	0.05256385013834608	0.000595787344435638	0.0004873712875847344	0.0012257144061426132	0.00044882466666771665	0.001449108557814505	1.7621176683210293	1.6545268349868207	0.0016458552790063392	2.6614386108137382	1.6723338354909452
77	0.2841010916261243	0.08430481455029237	0.2758015504910941	1.6239999564033172	0.005598832207927467	0.38220675722413655	0.048168029531524506	2.325085590052647	2.329539982184442	0.019315308803150483	1.323476330525771	0.0020548545861312478	0.0031544975139006014	0.405780426641067	0.844984614125237	1.50375938933956	0.011333833377352	1.202069231532504	0.0015772687113059945	0.0028049725215986	0.5821438590632799	0.286932729189725	0.28290448092114356	0.0005671565876970181	0.0676084776135898	4.9059347190935675e-05	0.3520075860402631	0.30090881755571014	0.7263690721532285	1.0639255321711663	0.1860917521166466	0.5153450814838957	1.3365512673727662	0.03419238332579557	0.026586621066125457	0.01836225093484409	0.014075256653715142	0.04743519281241939	0.0005400674423844311	0.00044782003093873826	0.0011305839631416893	0.0004158565357542536	0.0013242837082951962	1.608868538683902	1.5031304817080438	0.0014184921135331062	2.5280726199176224	1.5290299103205989
78	0.26086868605794444	0.0784918222761265	0.24475558768741573	1.5302449084697556	0.0048819464721804534	0.34547832442068205	0.04660510738172648	2.2891848599166558	2.3453840950685874	0.016419309316653374	1.1811523212041777	0.0021081263681270316	0.0028871694903905573	0.4769626356665981	0.7435332008150675	1.3816878255858778	0.00954296860742136	1.0709677646391482	0.001569918305042217	0.002536452541576023	0.6638269534657515	0.34425555918791106	0.33960565714709523	0.00044850200018708704	0.054043043787261616	3.983269635794818e-05	0.4190274462427008	0.3603548989256772	0.7022957250321438	1.0249955807690827	0.16952782184574763	0.49655556414067	1.3424859291921218	0.030444782085166145	0.02427852735991628	0.016640679267481622	0.012704208452150614	0.04273560352417094	0.0004912363982556939	0.0004130713780828315	0.0010437708698375974	0.0003865483591180654	0.001212013369762951	1.459858938672896	1.3570998435108317	0.00122432475309755	2.385704871318321	1.3904797399808724
79	0.2390826467835173	0.07330312776850093	0.21656150954266093	1.4370574482438399	0.004262329143090251	0.31190836699746755	0.045138050989533315	2.246117808562872	2.35458922680718	0.01394805746118914	1.0470775415146938	0.0021591157014805617	0.0026658245114254985	0.5570631294256605	0.6508721404205089	1.2630517500434415	0.008029993750733093	0.9481112303589057	0.0015721455538433814	0.002284478170887885	0.7530832599725904	0.41016584711939275	0.40484419748060846	0.00035483496690216846	0.0429462164069918	3.2568118175548425e-05	0.4953408223135074	0.42855179136113236	0.6786811713738071	0.9863698041205519	0.15418318296930913	0.4782750840964114	1.3476659014383405	0.027082355987222997	0.022179188122404	0.01508879996086	0.011472973815317927	0.03843762276193871	0.00044830524048997486	0.00038236903803575263	0.000964522687770649	0.00036035669979322244	0.001110803132125183	1.3165557693628716	1.2177260394872818	0.001058378211210154	2.23666440415122	1.257856995735414
80	0.21873167636179722	0.06865201336112439	0.19105775057601096	1.3450675190412036	0.003726186455434728	0.2813291216146003	0.043748463907769194	2.1962278256947596	2.356634479335875	0.011843698756927836	0.9220157083966485	0.002207056324811942	0.0024758779679418426	0.646446550870977	0.566909987423849	1.1487596170841452	0.006753512376599777	0.8340373284661842	0.001583865322480028	0.0020482378159643448	0.8499402911933209	0.48530007098420463	0.47926246553347573	0.00028096679355933153	0.03393068515658619	2.6894418049461202e-05	0.5814771311084579	0.5061142724013318	0.655509238626745	0.9481271323652906	0.14000321838618396	0.4604695167327782	1.3520359901882222	0.024068828478176155	0.0202638815366563	0.013688055341147209	0.010365949578001452	0.03451503281810311	0.00041048488800518194	0.0003551300940719449	0.0008922181843046539	0.0003368665070848586	0.0010194649830945223	1.1801669967132828	1.0860359637274093	0.0009163995038130971	2.0832725088584763	1.1320964005412062
81	0.19979039959521033	0.06446117551911773	0.1680762792727213	1.2548378060322785	0.0032617036953680174	0.25356142674446097	0.04241941790612861	2.139914150057813	2.3510389834155423	0.010055401829640946	0.8064706434584971	0.0022512094072252584	0.0023068514611170724	0.7453397063254337	0.4914109940223864	1.0395673703232065	0.005677791344033377	0.7290606291732009	0.0016048832434580526	0.0018274408579759811	0.9542969135795779	0.5702021625190087	0.5634127362260491	0.00022278563389129032	0.026655355511295383	2.252344151609486e-05	0.6778353534047711	0.5935562226648275	0.6327620355283212	0.9103368752711328	0.12693104165604285	0.4431061130151909	1.3555327036248046	0.021370950663194926	0.01851148475998507	0.012422118532595323	0.00936932730945443	0.030942677928671683	0.00037714084467369593	0.00033090443689095416	0.0008263275559357516	0.00031576127173063134	0.0009370411906378132	1.0516379737880444	0.9627951478384805	0.0007947640240103554	1.9277829033589124	1.0138978859806747
82	0.18222125020345092	0.060662123144711554	0.1474456335276673	1.166862154799124	0.0028587680460377823	0.22841883126718734	0.04113548209300395	2.0776289314596452	2.3373859269187416	0.008538640944901376	0.7007045776498628	0.002290871295834576	0.002151453493133466	0.8538028712184924	0.42402158580218335	0.9360773748302638	0.004772117695032201	0.6332920968260283	0.0016348741232028274	0.0016220761189370246	1.0659067448504198	0.6652898650318971	0.6577236846137853	0.000177038128446299	0.020823249094007457	1.923072212868467e-05	0.7846491501682377	0.6912566203716299	0.6104205056358047	0.8730591698011101	0.11490820844602721	0.426153815260225	1.35808360656891	0.018958279436526886	0.016903993618456865	0.011276627981116727	0.008470901047609978	0.027696354303692303	0.00034775802021259417	0.0003093431342704306	0.0007663829666449708	0.00029679944152786623	0.0008627454614635587	0.9316566276979515	0.8485186824443274	0.0006903930517226395	1.7723279982373057	0.9037376989777973
83	0.16597641003831642	0.0571945877116431	0.12899362720137533	1.0815655158454616	0.0025087302403357216	0.20571134163758528	0.03988276695159953	2.0098736244686046	2.315345919119142	0.007254532939754561	0.6047618130186311	0.002325382542395904	0.0020048309858053896	0.9717024415824056	0.36429653375100857	0.8387415689275743	0.004010197283388257	0.5466623100222425	0.001673366207437146	0.0014322348760692212	1.1843632629782437	0.7708198683909562	0.7624655569121583	0.0001411535103042595	0.016178592865641928	1.6840834411189172e-05	0.9019523243244575	0.799424646597648	0.588464969960834	0.8363455415937322	0.10387539121632192	0.40958355626702325	1.3596068854402446	0.016802973349333894	0.015426092326814812	0.010238948159172338	0.007659894911469383	0.024752754528689542	0.00032191340121659153	0.0002901737118468678	0.0007119573540207623	0.0002797957216178691	0.0007959176890919931	0.820666318870549	0.74348883497805	0.000600680754471135	1.6188729438694758	0.8018851790708744
84	0.15099974757638795	0.05400594953631817	0.1125497147102242	0.9993052092253992	0.0022041991164465087	0.18524877011791033	0.03864897571851157	1.9371946210880862	2.284698412042826	0.00616922714576379	0.5184961805548954	0.0023541374262144366	0.0018639645684482827	1.0986862954598087	0.31172391060214466	0.7478682807672674	0.003369600343802503	0.46894707018316056	0.0017197311359573625	0.0012579870204552672	1.3090874316843095	0.8868530985056304	0.8777153825942388	0.00011310243154310122	0.012503377518846668	1.521622951767683e-05	1.0295462547271919	0.9180653376315059	0.5668756545622448	0.8002395680164781	0.09377300900203	0.39336853492438595	1.360011181933322	0.014879603687448362	0.014064769031507853	0.00929795514930908	0.006926807972950932	0.02208945208606083	0.0002992547788955134	0.0002731807753432865	0.0006626498169522823	0.00026460619322479166	0.0007359893338665601	0.7188849701539861	0.6477778627433809	0.0005234293891813868	1.469178675333738	0.7084238328704887
85	0.1372287078186815	0.05105068150986333	0.09794701069577036	0.9203732919410181	0.0019388640898596393	0.1668436599239936	0.037423455516448365	1.8601780533553707	2.245349980650495	0.005253346289522366	0.4416007668483366	0.0023765933462690948	0.001727183731987376	1.2341633011567381	0.26574811078551075	0.6636320762741225	0.0028312565587502348	0.399794161080037	0.0017731795560961957	0.0010993002514166508	1.4393186774653126	1.0132217657927665	1.0033238172704726	9.128401312085763e-05	0.009613623814587984	1.4248640026067617e-05	1.1669710875782493	1.046947434101781	0.5456331996697581	0.7647776276999233	0.08454180539005167	0.3774844626000985	1.3591957518397781	0.013164978661809334	0.01280897332391185	0.008443845622097143	0.00626327419730456	0.019684913371344093	0.00027948413221279777	0.00025819076507023974	0.0006180761805544218	0.0002511164279632302	0.0006824570836777768	0.6263289502674988	0.561274476106843	0.00045679169489874067	1.3247746656329484	0.6232753208737729
86	0.12459611205104318	0.048289809590011765	0.0850239706553628	0.8449998097718828	0.0017073413798422159	0.15031377570111293	0.03619724094557659	1.7794437316882612	2.1973484175510603	0.0044814759878359905	0.3736384878504923	0.002392279583869687	0.0015937811978587665	1.377288412195132	0.22579040990038182	0.5860859638541542	0.0023790000968173302	0.3387501420251131	0.0018327624170646356	0.000955993406324682	1.5741100465899491	1.1494999449210659	1.1388853792875002	7.443571775298862e-05	0.0073555524626147	1.3852376817810825e-05	1.313482546524343	1.185575225245815	0.5247191473227396	0.7299897188466136	0.07612336917896738	0.3619097758006853	1.357051000935332	0.01163797901829732	0.011649312240073305	0.007667967581901522	0.005661935641552767	0.017518526415216527	0.0002623445820718406	0.0002450599172367592	0.0005778635569857512	0.00023923196578762377	0.0006348629448463277	0.5428401750678968	0.48371244751442183	0.00039921968334700417	1.1869415960822396	0.546225032912536
87	0.1130318328646758	0.045690388191704574	0.07362574585669251	0.7733567231479085	0.0015050405492361466	0.13548415927493118	0.03496308343986193	1.695638228369876	2.140891814929071	0.0038317002551078016	0.314072249898041	0.0024008050467775235	0.0014637089750981908	1.5269547116271232	0.19126672995312113	0.5151752749881069	0.0019991635240177	0.28528621417661637	0.0018973779476490222	0.0008277161568364663	1.7123283206205746	1.2949795458079854	1.283713937411036	6.156159411704586e-05	0.005601811081536638	1.3959021189492496e-05	1.468036198293307	1.3331662503889665	0.5041164046539401	0.695900326251569	0.06846059370690893	0.34662581170631873	1.353459442404214	0.010279403735593896	0.010577781616192236	0.00696267115962507	0.005116327430971773	0.015570637436425857	0.0002476100873214275	0.00023366472911040315	0.000541647901838323	0.00022887067470457216	0.000592779322660248	0.4681149506330815	0.4146999742657916	0.0003494191980908997	1.0567036839228297	0.47694804873596097
88	0.10246431714507077	0.04322498819419504	0.0636052318504243	0.7055623116634469	0.0013280485313013084	0.12218876095011172	0.03371546060270344	1.6094271647245404	2.076332072104604	0.0032851803563964444	0.2622936394291696	0.002401864701673741	0.0013373414344324654	1.6817936049964968	0.16160245129127818	0.45075256424951987	0.0016802183636772986	0.23882237912368423	0.0019657842407260484	0.0007139483656374211	1.852659770776586	1.4486535248338392	1.4368253040631938	5.187525062024398e-05	0.004247872699847906	1.4513152016303426e-05	1.6292808731010608	1.4886366811875904	0.4838096797654919	0.6625293151295982	0.061498072386675616	0.331616944163769	1.3482971096712169	0.0090718247917364	0.009587529983385608	0.006321177688542168	0.004620773314534012	0.013822588235703958	0.00023507725761307918	0.00022389439906235896	0.0005090737179032383	0.00021995662834412325	0.000555797984105229	0.4017332099482385	0.35374857034882357	0.00030630973305361043	0.9348299957748337	0.41503444422297964
89	0.09282193712327978	0.040871195456882725	0.05482383445838811	0.6416858819231465	0.0011730288293015179	0.11027166559577377	0.03245056090589964	1.5214868115815443	2.004172564055391	0.002825774330053782	0.2176493065737605	0.0023952444871374826	0.0012152932363345855	1.84018411074915	0.13624426440110657	0.3925929220813638	0.0014124593295865165	0.19874929865618746	0.0020366172426789265	0.0006140133981137588	1.9936220824764526	1.6092080621693847	1.596928674222002	4.475460050992148e-05	0.0032086854634529134	1.5468851032340117e-05	1.795562681830049	1.6505960553420735	0.4637858866952516	0.629892828606568	0.05518242954465635	0.316870678530583	1.3414354447681576	0.007999450238372067	0.00867265244819802	0.005737465306555207	0.004170290833274971	0.012256749210874687	0.00022455882068082804	0.00021564484810354616	0.00047979519125505474	0.00021241523033833335	0.0005235220627677779	0.34318697338111503	0.30030046761888696	0.00026898908543552765	0.8218437398971137	0.36001309557638644
90	0.08403415680657213	0.038611118348972004	0.04715198031374999	0.5817526266729721	0.0010371339906829814	0.09958794027830856	0.03116624051921586	1.4324951616642931	1.925060015102142	0.002439694539473347	0.17946443820479435	0.0023808245750489743	0.0010982820831703802	2.00027186430579	0.11466918015894248	0.3404091627677543	0.0011877288102865855	0.16444745279396641	0.002108413787514239	0.0005271006222279812	2.133582781912285	1.7750251884627146	1.762428416551397	3.970599131415668e-05	0.00241562342822088	1.6786806963598264e-05	1.964940697033875	1.8173527599599903	0.44403451527813165	0.5980041652503286	0.0494625871639274	0.30237770439668943	1.33274366557579	0.007047995027018349	0.007828012213780749	0.0052061693803462225	0.0037605053232876093	0.01085654436826076	0.00021587840968161765	0.00020881403465313522	0.00045347816553402464	0.00020616938728838493	0.0004955604776456284	0.29190707460068904	0.2537537318601546	0.00023670247463917135	0.7180382821548776	0.31137333824728813
91	0.07603250793781509	0.03643090369637709	0.0404694009717988	0.5257485078546517	0.0009179297877874417	0.09000413621354031	0.029861950558866812	1.3431226758734436	1.8397709230925001	0.0021152006737374736	0.14706293931955294	0.002358580914986697	0.0009870280330127198	2.159998048670379	0.09639091386234042	0.29386643227135956	0.0009991779727937984	0.13530337003605605	0.002179639138028629	0.00045229320497876393	2.270784250952095	1.9441969828826964	1.9314373705925805	3.6335804430562056e-05	0.0018137638007212039	1.8431897237660793e-05	2.135214882685266	1.986931273501743	0.4245479608666303	0.5668746133436474	0.04428996952887977	0.2881319056685544	1.322091595710856	0.006204559186698021	0.007049087552694548	0.004722496135504948	0.003387572121286788	0.009606466086645999	0.0002088664355715796	0.0002032983549337514	0.00042980247307286264	0.00020113658863831515	0.00047152430184528056	0.24728742109919136	0.21348452881970953	0.00020881579401943302	0.6234984748842983	0.2685840406203154
92	0.0687513758835379	0.03432026158649276	0.03466522043458516	0.47362506082413386	0.000813329792207398	0.08139848229900203	0.02853863462423237	1.2540229396150049	1.7491931542889239	0.0018423256886459904	0.11978414662252546	0.0023285850536978164	0.0008821825469454038	2.3171380076397217	0.080963926527842	0.25259586992545935	0.0008410608220389278	0.110722861910668	0.002248718313827954	0.0003885981197818135	2.403375132799418	2.114551993991771	2.101802340866882	3.4327998939040466e-05	0.0013594966445240188	2.037116891913552e-05	2.3039662882326475	2.157101681008955	0.40532180797316725	0.5365142197578796	0.03961864901097288	0.2741303278007643	1.3093529191733786	0.005457513062613153	0.006331842153222403	0.004282147991548651	0.0030481064494295596	0.008492078539207321	0.0002033568846998019	0.000198989982136936	0.00040846424809096903	0.00019722679458236006	0.00045102474088300665	0.20870628654412618	0.1788661954220108	0.00018479268230985911	0.5381258228325294	0.2311098432414472
93	0.062128601379726	0.032272000517607514	0.029637875793713606	0.4253040402390048	0.0007215392221656806	0.0736608104747228	0.0271985980462004	1.1658234878489484	1.6543035615331434	0.0016126322548663827	0.0969960767137808	0.0022910022701658978	0.0007842815895669612	2.4693488103946057	0.06798544836172359	0.21620704894950052	0.0007085576468666678	0.09014132811302834	0.002314070312189095	0.0003349760097784649	2.529447620750085	2.283693974055369	2.2711419235531887	3.342638974422166e-05	0.0010184585255025062	2.2572171483149536e-05	2.4686088943597873	2.32542139929903	0.3863550610631762	0.5069324732529158	0.035405437284908844	0.26037310216563814	1.2944087987522945	0.004796389397586769	0.005672616835967699	0.0038812592309046866	0.002739120532109576	0.007500009595085007	0.00019918493652442394	0.0001957750417178465	0.0003891779477324687	0.0001943410642222943	0.0004336724695598743	0.17554434779608055	0.14928497118679185	0.0001641751113007412	0.4616660287776735	0.19842448391787412
94	0.056105908744171214	0.030281575326421957	0.025294899760655846	0.38068184917873377	0.0006410070835109165	0.06669225470856135	0.02584535171574481	1.0791170664464538	1.5561426553823199	0.0014189973549128773	0.07810535816346609	0.0022460881064210623	0.000693718015601482	2.6142245455595217	0.05709582705027299	0.18429900873124	0.0005976244624666408	0.07303130593532789	0.0023741441759105655	0.0002903692007333906	2.647079801322948	2.449052393547092	2.4368961808730893	3.34207052079016e-05	0.0007637712864044365	2.5001615733721412e-05	2.6264518464638984	2.4892884161221747	0.36765031509874974	0.4781388847442219	0.03160992709321783	0.24686332768961877	1.2771517737431866	0.004211782079065793	0.005068040687304116	0.003516340766103413	0.0024579675457491756	0.006617931716956179	0.00019618533359798212	0.0001935325504448574	0.00037167789995262967	0.00019237087673231197	0.0004190781365042914	0.14719937246362222	0.12415241662294553	0.00014656718992249077	0.39373755155225876	0.17002127154799251
95	0.050629174942041326	0.028346651089657567	0.021552592288075337	0.33963371130439546	0.0005703857263489256	0.06040476560462461	0.024483434617640108	0.9944535921604439	1.455787471265587	0.0012554227441665385	0.0625641096350543	0.0021941834056952263	0.0006107292050907895	2.749357658659304	0.04797754141932577	0.15646977307727056	0.0005048652896424193	0.05890751750937633	0.0024274557442831067	0.00025372671891761816	2.7543819095550672	2.607943550825567	2.5963870269302056	3.4135673376914746e-05	0.0005745604841488085	2.7624347125676295e-05	2.7747701778547658	2.6460046966089616	0.3492138581191685	0.4501434504273239	0.028194490270718818	0.23360691003858716	1.2574898299292265	0.003695251392119124	0.004514959691256739	0.003184232900582624	0.002202292028316756	0.005834532865640989	0.00019419145832538955	0.00019213406520597156	0.00035571928178609066	0.00019119810962131312	0.0004068538814803401	0.12309762637422027	0.102914684433059	0.00013162188555039485	0.33385995624732356	0.1454208839541693
96	0.045648556724783435	0.026466686716086048	0.018335606448791956	0.3020175610126614	0.0005084970114601849	0.0547204816203114	0.023118220206328345	0.9123330540855416	1.3543238212936572	0.0011168690637996365	0.04987410523856744	0.002135707993822815	0.0005353965015800767	2.872404239621841	0.04035320332321788	0.13232432046753898	0.00042742436822649436	0.0473297215264011	0.0024726238489377276	0.00022402564143869462	2.849545067958283	2.757640452238729	2.746887546408615	3.542254728257397e-05	0.0004347243289641871	3.040262958157596e-05	2.9108815511681168	2.79284778241543	0.3310556982880759	0.4229569875278375	0.025124238094479487	0.22061235885616015	1.2353505143650247	0.003239235619934802	0.004010380971490481	0.002882065099019797	0.0019699863835549417	0.005139478744120312	0.00019303508082929742	0.0001914439958346187	0.00034107850474985154	0.0001906956412090179	0.00039661572704053705	0.10270220042167062	0.085058913973864	0.00011903036362280209	0.2814810240310846	0.12417674669033604
97	0.04111849496930773	0.024642542191815504	0.015576471378998894	0.2676776385693692	0.0004543043325180509	0.04957099580466229	0.021755712472156734	0.8331995672550914	1.2528190979497258	0.0009991114667407812	0.039588615610480965	0.0020711531580627158	0.0004676535006444692	2.981150845581227	0.033982841587322406	0.11148103304201475	0.0003628956672731215	0.037903704867125694	0.0025084046930114894	0.00020028848878858225	2.9308908423545357	2.8954490535302684	2.8856978770816344	3.7152605871073004e-05	0.0003319225886883386	3.329573845802306e-05	3.032226075008555	2.9271480470130937	0.3131895085213011	0.39659133669691066	0.022366950149180987	0.20789054390061146	1.2106849507275654	0.00283696882394395	0.0035514307881650063	0.0026072218886158435	0.0017591531107443619	0.004523367890908745	0.00019254674185191473	0.00019132053605083887	0.0003275530445029133	0.0001907285403882909	0.0003879867078390158	0.08551855181522663	0.07011709030536302	0.00010851364814583596	0.23600180064817036	0.10587830220168781
98	0.0369976163583528	0.022876113406785272	0.013215072540772038	0.23644778628734336	0.0004068897796086578	0.04489655401489189	0.02040233793889125	0.757436746008139	1.1522967134843236	0.000898614693818088	0.031312332474578916	0.002001073091189684	0.0004073006600626951	3.073580233864797	0.02866072546691729	0.09357669977053304	0.00030924731614878284	0.030280757219742903	0.002533723183889299	0.00018159666532113725	2.9969197764459454	3.018787966279998	3.0102247910243127	3.921226427551558e-05	0.0002567552737323504	3.6259859704680966e-05	3.1364459212301887	3.0463686157130736	0.2956324830958	0.371059429533445	0.019892977810726273	0.19545441145166054	1.1834715992398834	0.0024824046209929334	0.0031353244770658626	0.002357314101518708	0.001568072378635587	0.00397768119602656	0.00019255672622772794	0.0001916171597097627	0.00031496079765521394	0.0001911557970020963	0.00038060059222147193	0.07109761705075893	0.057667748994931475	9.981630960586275e-05	0.19679898266281412	0.09015250480152907
99	0.03324855274301957	0.02116999818858752	0.011198106929292014	0.2081544482866906	0.0003654357628724122	0.040645216923786386	0.01906473989681377	0.6853645136265452	1.0537131222478107	0.0008124256177031047	0.0246997802443133	0.001926075478812739	0.00035402407971974213	3.14793329968938	0.024211944936286967	0.07827018598423122	0.00026475883049287366	0.024155962112017943	0.0025477000777184523	0.00016710016875481348	3.0463569793453225	3.1252683817300206	3.118061746434945	4.149950073073956e-05	0.0002021024821964188	3.924828722736991e-05	3.2214613060959674	3.1481846481435194	0.27840510255492157	0.3463752242378806	0.01767512818008241	0.18331866306535854	1.1537195997096683	0.002170145758414795	0.002759346574724654	0.002130154741118829	0.001395174546140151	0.0034947273893824677	0.00019289656843222833	0.00019218461771212302	0.00030313907911268153	0.00019183253212499954	0.0003741060360061612	0.05903688603006299	0.04733592068665783	9.270189364153015e-05	0.16324425510877472	0.07666388071298864
100	0.029837698002457346	0.019527196633512788	0.009478528236936876	0.18261938065560565	0.00032921044730712816	0.03677201399762573	0.017749580920548114	0.6172374087526837	0.9579381949576173	0.0007380813590530457	0.01945259565340755	0.0018468114156542394	0.00030741664296706514	3.202764574313748	0.02048892416030539	0.0652449067675662	0.0002279692412023506	0.01926561487140686	0.0025496739353198204	0.00015602393334976245	3.0781928482832384	3.212770779680577	3.2070659838235094	4.392136214700555e-05	0.00016259912827540333	4.2211902912445785e-05	3.2855394253344343	3.2305585423784895	0.26153080572913817	0.32255351681718114	0.01568853387811678	0.17149939967917432	1.1214715380630853	0.0018953792720831997	0.002420839445806626	0.0019237388136346774	0.0012390172157302687	0.003067585965622264	0.00019340101436239986	0.00019287335606438878	0.0002919433886414255	0.00019261261108141989	0.0003681709918146853	0.048979832994269744	0.03879170020014958	8.694981381978707e-05	0.13472039223076057	0.06511347846328268
101	0.02673492107850522	0.017950848100149474	0.008014994464855952	0.1596620814036312	0.00029755638401314966	0.03323811320150438	0.01646335918643856	0.553244391438985	0.8657395075317701	0.000673531173412729	0.015316020553807833	0.0017639648423618266	0.000267000029551619	3.2369888447930295	0.01736800505343551	0.054210256691833165	0.00019763445093070846	0.015384045816747587	0.00253921707817998	0.00014767125326853596	3.0917171191220967	3.2795149929594043	3.2754292285765927	4.639235020799827e-05	0.00013422105381395285	4.50999145675712e-05	3.327353155449487	3.2918076718040643	0.2450355707087752	0.2996096394091824	0.013910513577086362	0.1600137351664201	1.0868054865903654	0.0016538169986190046	0.002117198818495121	0.0017362265148789565	0.0010982663910773746	0.002690048881866342	0.00019391034508881946	0.0001935362596035079	0.00028124607631456515	0.0001933515648725388	0.00036248718251640985	0.04061408535011679	0.03174779881572394	8.235344486989757e-05	0.11063410613874224	0.05523700790204598
102	0.023913252236826527	0.01644400637227191	0.006771328099344382	0.13910195091907804	0.00026988176203893865	0.030010025667332227	0.01521224332796596	0.4935100957556701	0.7777708867734268	0.0006170704096272316	0.012074908699625837	0.0016782416988702933	0.00023224640651458057	3.2499167987955815	0.014746201586162652	0.044902154394912276	0.00017269234109424164	0.012320089121883624	0.0025161449611432406	0.0001414247642431245	3.0865446500325495	3.324120396853077	3.321738746119442	4.883351838473939e-05	0.00011396196681737	4.7860817033152355e-05	3.3460267449374688	3.330661512784822	0.22894741000080224	0.2775590610369754	0.012320427534138027	0.1488793846730399	1.0498361861708418	0.0014416412013725846	0.001845874739332382	0.0015659292044396958	0.0009716813002035509	0.0023565622117422288	0.0001942729511915417	0.00019403161079108977	0.0002709350250923848	0.0001939097097352042	0.0003567744376468958	0.033668681312249475	0.025956400571278102	7.8719168450455e-05	0.09042577114657505	0.04680243050249576
103	0.021348557615909262	0.01500945356420196	0.005715996786743052	0.12076019415316959	0.0002456537491369412	0.027058860115303257	0.014001929615126951	0.43809742459215295	0.6945653347998513	0.0005672849507683764	0.009549498791272615	0.0015903589930595804	0.0002025988774199605	3.241278061099955	0.012538193557624176	0.03708285912412096	0.0001522343335840152	0.009913397454989042	0.0024805186340092944	0.00013674545471134789	3.062631651610846	3.3456533823956014	3.345025871845571	5.117213051554967e-05	9.958356830295804e-05	5.0443531945156826e-05	3.3411662986860082	3.3463054551577223	0.2132957887011436	0.25641690929907285	0.010899531742517002	0.13811423437297526	1.0107152647611548	0.0012554550603049782	0.0016043765790749033	0.0014112976400943562	0.0008581024407141421	0.002062168773360216	0.00019434803223217283	0.00019422614053616417	0.00026091244741102796	0.00019415534159753528	0.00035078468949058706	0.027910726638656454	0.021205598559435747	7.58661415791341e-05	0.07357626183509192	0.039607223385760136
104	0.019019214899545125	0.013649552391220447	0.004821620471871938	0.10446147581699684	0.00022439343948762306	0.02435963759983668	0.012837524171575694	0.3870113381842138	0.6165322463802368	0.0005230046663478011	0.007591156828154895	0.0015010339842047298	0.0001774900201053359	3.2112305473752967	0.010673601490720115	0.030540209156867445	0.00013548227653069112	0.008030762299378514	0.002432640234830748	0.00013317014325527448	3.0202814661752773	3.3436598340163495	3.344799687868912	5.334174620104715e-05	8.942398805726997e-05	5.279867279388551e-05	3.31287357384249	3.338409185942873	0.19811097811345277	0.2361974340388313	0.009630833661654726	0.12773590055757894	0.969630419613163	0.001092237767882508	0.0013902808530776658	0.0012709119874858474	0.000756442405498095	0.0018024525795923539	0.00019400828677836263	0.0001939980398491575	0.00025109386438333615	0.00019396787376974896	0.0003443054326377956	0.02314171419834679	0.017315639447868268	7.362657788980718e-05	0.059611220461160186	0.03347549802732938
105	0.016905800602103317	0.012366135514053252	0.004064509225724234	0.09003533978303613	0.00020567198099649816	0.021890673285563062	0.01172345182495598	0.34020365289141646	0.5439586490037391	0.0004832645287567529	0.006078243678252487	0.0014109736787350832	0.00015635806623688297	3.1603556840664004	0.00909456227891599	0.025086420536937878	0.00012176967394112725	0.006562561816100203	0.0023730417295507586	0.00013030780776859975	2.9601394494613764	3.318181033979765	3.321064211711444	5.5282609455773775e-05	8.225216868777318e-05	5.487987505506474e-05	3.2617424128579593	3.307138265403737	0.18342336062074935	0.21691343581407763	0.008498951855532264	0.11776128713580614	0.9268035297143274	0.0009493039660160807	0.0012012407603822163	0.0011434731666770971	0.0006656790557201984	0.0015734857928346561	0.0001931424553425908	0.00019323979845057163	0.00024140730431609927	0.00019324078352307304	0.00033716246806155843	0.019193721593970915	0.014135157058984172	7.184635337931592e-05	0.0481031162408776	0.02825511449258287
106	0.014990797103311122	0.01116042983655558	0.0034242344815590955	0.07731740384181472	0.00018910751288772368	0.019633028536634133	0.010663392076051811	0.29757864207712836	0.4770140427391018	0.00044727217595541774	0.004912220712128597	0.0013208648304395994	0.0001386604700112647	3.089639694279273	0.0077536080475484265	0.020556570230761222	0.00011052641606123983	0.005419423642403669	0.0023024673723129	0.0001278350921244985	2.8831769946244963	3.269752216199086	3.2743182569359552	5.694222668888568e-05	7.715807302720305e-05	5.664512674137687e-05	3.1888379891599583	3.2531483294437815	0.16926270453451941	0.198575682942685	0.007489981284262345	0.1082061515604459	0.8824877080372248	0.0008242672524839934	0.0010349964917656248	0.0010277951495034142	0.0005848506233163464	0.0013717787076949794	0.00019165758245672822	0.00019186074021512172	0.00023179272497037562	0.0001918842371025664	0.00032922178000029096	0.01592565469511828	0.011537531336377782	7.038577107088403e-05	0.03867147877236881	0.023814895209061555
107	0.013258325299523	0.010033012926158831	0.0028832351205832323	0.06615034109514753	0.0001743626043674779	0.017570033687994424	0.009660241636498788	0.25899921710090384	0.4157583011694239	0.0004143808344503406	0.004014068641368839	0.0012313646277620056	0.00012388477691281812	3.0004417900679017	0.006611837981567247	0.016806871856150946	0.00010126629214801441	0.004529160022324983	0.0022218505955078167	0.00012549125528006725	2.790665232908913	3.199383840969175	3.2055379732260203	5.82760295406057e-05	7.347052861457374e-05	5.805803345767662e-05	3.0956598793900976	3.1775622027263455	0.1556574299067938	0.18119234098193981	0.00659136547196493	0.09908468981371314	0.8369633481633424	0.0007150074790850628	0.0008893855050735086	0.0009227978797564116	0.0005130523468619736	0.0011942331368783097	0.00018948087505945893	0.00018978913572748328	0.00022220163438224636	0.0001898272734533704	0.00032039043021309756	0.013219661034316167	0.009417469109401676	6.912034254008727e-05	0.030981684897902893	0.020042009945367548
108	0.011693906631761302	0.00898379816386815	0.002426458788806084	0.05638465962722127	0.00016114194532188645	0.01568687949050438	0.008716102063563236	0.22429346329627123	0.3601520184076753	0.00038406664939335416	0.00332106299529678	0.0011430922367026114	0.0001115568361248688	2.8944507036503513	0.005637364066956981	0.013712835607062162	9.357668083364665e-05	0.0038340075608796803	0.0021322862375462073	0.0001230727710667444	2.6841394178934803	3.1085265064645418	3.1161429203889224	5.924802850762994e-05	7.06961710999256e-05	5.9088954081560224e-05	2.984090751229653	3.081931039247518	0.142633887711626	0.16476843770116556	0.005791776326412445	0.09040915130339924	0.7905332643117751	0.0006196415582631944	0.0007623521131049923	0.0008275005510664159	0.00044943427237482524	0.0010380994397469938	0.00018656105218050012	0.00018697378916566337	0.0002125968606030421	0.000187019444308022	0.00031061639773089867	0.010977798120671808	0.0076878687555241325	6.794146838617873e-05	0.024742657567680622	0.01683957646491803
109	0.010284256367055194	0.008012044829301505	0.0020410379706214034	0.047879292672260716	0.00014919009851402831	0.01397027338332263	0.007832290253369055	0.1932613125744641	0.3100686501761685	0.00035590959983805993	0.0027839240997995715	0.0010566213488029759	0.00010124650293771198	2.7736314994974816	0.004804006172719762	0.011167387718560037	8.710991617373816e-05	0.003288183728338413	0.002034999170204541	0.00012042773781499316	2.565355422577571	2.9990211998299423	3.0079473240437573	5.98313751814107e-05	6.847432569328828e-05	5.9715948739426505e-05	2.8563331195771844	2.9681813696975263	0.13021567524386904	0.14930538495195791	0.005081002016420311	0.08218949427560837	0.7435170652401392	0.0005364974907102481	0.0006519558719672329	0.0007410150427875938	0.00039319988348985685	0.0009009373111081185	0.00018286910469386648	0.00018338501952326952	0.00020295240329681552	0.0001834318315571299	0.00029988734060276305	0.00911900869297759	0.006277002567203733	6.67569240373187e-05	0.019703801723740488	0.014124499410459576
