# Supplementary material for: Test case sampling optimization for safety validation of automated driving systems
Source: Nat Commun. 2026 Feb 24;17:3114. doi: 10.1038/s41467-026-69675-8 (PMC13039333; doi:10.1038/s41467-026-69675-8)
Supplement: Supplementary file 3 — Source Data [file 41467_2026_69675_MOESM3_ESM.zip › SourceData/Figure5/OurMethodSelectedPoints.csv]

	SPEED_INIT	SPEED_MEAN	SPEED_STD	SPEED_SKEW	SPEED_KURT	SPEED_MAX	SPEED_MIN	ACCX_INIT	ACCX_MEAN	ACCX_STD	ACCX_SKEW	ACCX_KURT	ACCX_MAX	ACCX_MIN	ACCY_INIT	ACCY_MEAN	ACCY_STD	ACCY_SKEW	ACCY_KURT	ACCY_MAX	ACCY_MIN	ACCZ_INIT	ACCZ_MEAN	ACCZ_STD	ACCZ_SKEW	ACCZ_KURT	ACCZ_MAX	ACCZ_MIN	xpos_init	xpos_mean	xpos_std	xpos_min	xpos_max	ypos_init	ypos_mean	ypos_std	ypos_min	ypos_max	xvel_init	xvel_mean	xvel_std	xvel_min	xvel_max	yvel_init	yvel_mean	yvel_std	yvel_min	yvel_max	CaseID
0	0.2960242173182502	0.12581486275201592	0.16780030820846067	0.5422269505525551	0.1949780015363435	0.23879901657043473	0.058152256132657024	0.37559808394818955	0.5493332461567811	0.3153982029054602	0.49915740861177343	0.005052392513697195	0.16522016276765472	0.868572004081546	0.4269205967164988	0.7448353174015497	0.3934562941028279	0.5235059158424209	0.007682788043100455	0.2622473112981766	0.8942202877740129	0.9328897306000842	0.9343081891131995	0.10827599507708667	0.3082610231030144	0.01889898179262424	0.9220389774490765	0.9307285792964604	0.5855892621280282	0.7154684878402161	0.23268010891364888	0.5855892621280282	0.8452203998873451	0.4338166663000972	0.6204778711492971	0.3638600198789018	0.4338166663000972	0.53537675899189	0.39251657116321725	0.38986817850237304	0.007022630592405864	0.3872464507684734	0.3781174088303766	0.8725746436019093	0.8912233549901807	0.0006438008808695161	0.9138327675813855	0.8653807827571198	1
1	0.044223569205208174	0.2219803923358886	0.3324394637329982	0.5212380125525167	0.1377263442624034	0.4141257149924223	0.04814756690553323	0.8732057235701136	0.7663683638596936	0.37042962406744395	0.4726540126303902	0.010454991548355433	0.22143146407507247	0.8987512052247449	0.41887769941829966	0.5814737176620854	0.4468158098872743	0.5206595169270963	0.0061833208662911985	0.21352061535570727	0.8527808052560927	0.9334600736849378	0.9348973668366091	0.10821968570222448	0.2756688131993132	0.029287857805989186	0.9220389774490765	0.9299735762551502	0.8165854611909934	0.8835602785915718	0.08644992076228004	0.8165854611909934	0.9333069137791091	0.41747239091045363	0.20357156269716006	0.27244778233732	0.019043905401742098	0.27402795215280623	0.049677166072139706	0.03319363164949638	0.025999313219021332	0.018615707266038506	0.0478326723147554	0.7813173131195136	0.7121053205242914	0.18457374567704857	0.7033948013270038	0.7748024014079382	2
2	0.45303947557408014	0.2535050595894768	0.3928834759919557	0.50096867679752	0.0914293747667615	0.4083696295527661	0.052211971904052266	0.5783699045669268	0.51930383022009	0.14625351550673155	0.5059065108914929	0.0059722529301980375	0.13313661115970957	0.9007817647402266	0.43764445633684257	0.5515436443335624	0.2375445657614066	0.5263460351383602	0.01685352169286337	0.1655552674356825	0.8713195237736219	0.9382129249104316	0.935712296736594	0.10441434321332702	0.37474541258158023	0.03468062183101299	0.9261619184009156	0.9329935806614911	0.7952241425069948	0.8228023165947665	0.046197788863272825	0.7952241425069948	0.8468551331263132	0.14474788451840848	0.34830139478881966	0.3097013707506044	0.14474788451840848	0.3537361183817803	0.05453853295826252	0.048427951841686426	0.012342776348429287	0.042887486847653464	0.05251601751150223	0.7252995833915424	0.7336536498907906	0.0011555766972719743	0.7823647994435357	0.7111009268457789	3
3	0.8277154127937938	0.7875799989530105	0.04251585525099348	0.7012380537942602	0.2583363841115136	0.8130056442294947	0.8119430383525452	0.49043061995099013	0.6140954749941424	0.11057386143716462	0.494145106092165	0.012679025596317341	0.1417288693232358	0.9164170769429372	0.421558665184366	0.6121890711147762	0.11542834480327013	0.48183829750265844	0.00782874042696283	0.12215804677125261	0.9334787363436726	0.9304182478065283	0.9340108486540877	0.10275887665872437	0.35096991557669255	0.01453538654103085	0.9226011971950303	0.9324273283805083	0.8595654534952724	0.8727211338696349	0.01487258943310382	0.8595654534952724	0.87638157152136	0.07615300912510806	0.12032905489532787	0.045036172572641656	0.07615300912510806	0.08698302118041917	0.005800793812742493	0.004922700790189947	0.0018438013704088175	0.003887040106730598	0.005563038673585994	0.5067686637323126	0.5020890632427957	0.029976795639777804	0.5810932066078035	0.5022726850351331	4
4	0.09781043482194252	0.23318556269808358	0.36533256675579495	0.4881350245843966	0.05473258175686929	0.35314251428730226	0.09160543573585218	0.7870813400070014	0.7574556673956266	0.18686788737161333	0.5176805069992985	0.01071804782688	0.20968582597472346	0.9399715709912716	0.5958213986516192	0.5018411385144312	0.3143877089481833	0.039744438909951996	0.8912895212223835	0.1160672117344903	0.2737186538322691	0.9290874472752032	0.9354127484609751	0.13301714022858335	0.3108570805200387	0.014181195766649673	0.9248500723270232	0.931294823818543	0.783779292271904	0.8800206498672659	0.13321055096799866	0.783779292271904	0.9469799574635565	0.005084275218283323	0.12819447753231383	0.1734866016653877	0.005084275218283323	0.134388542766993	0.0678012493392185	0.03378724385647395	0.07541768230595701	0.0008413749559184388	0.06529305749091112	0.8381958419228581	0.6523332707305738	0.31872455478537315	0.5999084111483838	0.8291181002929275	5
5	0.03903774350036291	0.1644667241188488	0.2616325988817522	0.4329570770553008	0.11640694215635125	0.25388925096239345	0.0425199292152761	0.6411483219180835	0.6871440563428529	0.09277481786126039	0.513268207566678	0.009355671312373234	0.1610252870907527	0.9458601942669669	0.49126375960444385	0.5453548541989484	0.03610183586085528	0.49236930304212617	0.009678426554896386	0.08941979622336543	0.946564886800795	0.9334600736849378	0.9341372668058914	0.05916619557325917	0.31624083722247226	0.005206485876811417	0.9194152891531144	0.9339373344631288	0.5676390248039966	0.5851415434627864	0.06140876474833014	0.5213506910030566	0.6167203552375634	0.25750188959968046	0.13456324738401104	0.16357144910320867	0.005670874796542869	0.14608930671116835	0.013130630636987262	0.006164283533127098	0.011106091065099034	0.00034703358314031735	0.012624459234489852	0.5245839297461061	0.5159365570461337	0.049528621465823625	0.5655269468814835	0.511529497778672	6
6	0.41356959996140935	0.16251308782586624	0.44824481718618536	0.5769387382642033	0.029905758664940024	0.3657436384463989	0.046428010944621324	0.5191387539516903	0.5322912044121672	0.2593060235740291	0.5336518282415424	0.009735828527064916	0.16186426308831914	0.8899182674745425	0.43764445633684257	0.5050137492504702	0.023657914139412817	0.5174480843060533	0.021887339383252866	0.08485166798974736	0.9422028371153721	0.934790874216263	0.935745590074038	0.037601008212022294	0.30681741062272067	0.013924599840626588	0.9205397286450222	0.9358248381869543	0.25269009173726603	0.5547025515837818	0.4703560747661822	0.25269009173726603	0.8106218989496997	0.012190600962920742	0.0992392786564622	0.10607187112303361	0.012190600962920742	0.09617036957270043	0.006869559400906482	0.011072163521393502	0.023952407692664306	0.0010109038310075237	0.023524144278285967	0.51379291081025	0.5100576107938182	0.010769137378814398	0.5928884527534225	0.49849077838381123	7
7	0.7582829619578892	0.6366916135367664	0.6277299019709666	0.34166662464582886	0.1717974001762034	0.7450218029682875	0.22713771373224803	0.5693779884529155	0.4312186741231486	0.9611614265266292	0.3604966103648308	0.12213355118490017	0.2617022516052391	0.2797096311254629	0.47517796888245756	0.561942660601752	1.0	0.5747414383202537	0.19386109638264176	1.0000000000000002	0.0	0.9342205311314092	0.9383046131499025	1.0	0.4449811577030036	0.08867663186699752	0.9930659660961256	0.880332196119104	0.9473678333345178	0.5247651778822865	0.5956906634484255	0.38836751308931117	0.9383299082046284	0.004699818861654098	0.13714935674588905	0.15896378587682614	0.004699818861654098	0.12106428073905826	0.0007503109988946759	0.005265061098200047	0.011211578515260032	0.0007520757953776852	0.010492570432508997	0.438415036959295	0.47798035076985107	0.09082406438771258	0.525361863713742	0.48403189820272274	8
8	0.5783636168042697	0.27621842880900904	0.575766200972093	0.5483912333530133	0.0539381359391083	0.5437150200960349	0.03329685633402136	0.5382775109765452	0.4853960635561111	0.12245247885107935	0.5752639558779764	0.022341701855943287	0.12327142499367057	0.9075841391927347	0.4269205967164988	0.48071301980975467	0.30548716365634443	0.9959000091290421	0.9871877176007129	0.5370963650739851	0.9312977108005344	0.934790874216263	0.9360330498822552	0.04859119380005822	0.3006732706769218	0.012397136526752782	0.9212893549729607	0.9352585859059717	0.823799736494146	0.880296000837259	0.09693234786394805	0.823799736494146	0.9494345166642059	0.3009896670674199	0.21392189289398145	0.0725840830382234	0.18084857931341264	0.16968529085339779	0.03413761697561466	0.053577093439022595	0.03685899262344121	0.034209940855710344	0.06845568881605255	0.5009262791060708	0.49162556974609356	0.0077086137961534604	0.5781870564387207	0.47749371630987436	9
9	0.5724575074846633	0.3968138053572562	0.5861239891950871	0.41230988528052603	0.11112503762750998	0.537336642677233	0.04814756690553323	0.5392675143897246	0.4487250737126206	0.36552934665284803	0.4969856401984119	0.00044539232756402383	0.12781352020804318	0.8585715479769616	0.48100212837127926	0.5438267858722007	0.030184303270942688	0.5354028713461669	0.020952603253716846	0.09259648518828967	0.9522054707203226	0.003231889442832925	0.0002426113835894972	0.0616700044068825	0.3201854919008037	0.019101464988987307	0.0022488481692338746	0.007738726861129863	0.457428558657068	0.4552257414634662	0.005934184978685491	0.457428558657068	0.45506512974174956	0.18107775151726663	0.15367215765598688	0.017487295868423083	0.1558045931780439	0.10208400584862663	0.004136014824460963	0.005915398767271334	0.00944910674825084	0.0033289580641450416	0.010825764725675549	0.531309587884064	0.5339816926076624	0.023591985770994372	0.6085806100626491	0.5272502493109104	10
10	0.3464419605498804	0.19462949536517768	0.279879586168784	0.37339010157346963	0.17725765917308467	0.2932482957038268	0.03188994691145707	0.42583731998599716	0.5283791406972767	0.4901125381260112	0.770623677945673	0.4154633301680855	0.6392408728454935	0.8634194580061477	0.48590182979427193	0.5175826244010966	0.323924494979075	0.028644117861099716	0.8748919096138772	0.09246521471976979	0.2857143097289204	0.933079844961702	0.93596908044847	0.0772818004814928	0.3511433656681316	0.01077129949778088	0.9226011971950303	0.9348810882647666	0.15158869345446352	0.33827175471727716	0.30406808625061343	0.15158869345446352	0.565061143063243	0.1479915390452639	0.1597979769087725	0.03720248479264708	0.1479915390452639	0.12330057745539924	0.057912411158460665	0.08635396697847991	0.04896263281525923	0.05803497951445957	0.09874119480629465	0.5398713680423721	0.5264497601128287	0.014463467785785219	0.6020183638099843	0.5144461181622255	11
11	0.547248635868848	0.5804329331192155	0.056534987660573494	0.4821620449653832	0.08762091678815695	0.5889857232719109	0.5940283938788485	0.6363636318935786	0.6922071281759933	0.360121860305448	0.014037382767659534	0.963318037936922	0.15431348988754662	0.5189349727391428	0.5743736794109318	0.5790027141344383	0.1596012559343397	0.5209460460325025	0.0045577565028476555	0.12672617793894025	0.929116685257396	0.934790874216263	0.9356357422812549	0.16279023890800126	0.3108198833029085	0.009316930854410134	0.924475259163054	0.9309173300567879	0.32085883317090885	0.39187905945227175	0.1184391995199003	0.32085883317090885	0.47997048110924134	0.2125124136783963	0.1864558085333294	0.02253746072178386	0.1907517864081495	0.12998798031286043	0.000365587750044475	0.004498748377098781	0.007376433253045047	0.00036653949141299616	0.008188868551738102	0.5272149145631767	0.5180267456521586	0.010002463228197376	0.5988558669873214	0.5065752796795245	12
12	0.46960531770166153	0.20029842407736445	0.4873574579888184	0.6072960928381587	0.03616646643031862	0.42626012016715964	0.03673596825584516	0.5440520138780182	0.45060648429814576	0.23894257007391276	0.5041569188603072	0.0028327308528643402	0.12361860573276906	0.8725570204559244	0.40593510069710775	0.5842429795325413	0.224989109682906	0.53206667534644	0.021731504361278728	0.18548175568577255	0.8911367667192799	0.0011406705398012695	0.0003768908765314771	0.09098860150053095	0.38514209398010246	0.050750888632339425	0.005997010623507992	0.0062287207785093335	0.5640258322375257	0.7438758387639872	0.2749668642378324	0.5640258322375257	0.926648355026569	0.3738405913658655	0.3753907017954031	0.05632629370169084	0.3738405913658655	0.2613884201425307	0.1825030888213596	0.1875228076291188	0.008356998007785665	0.1828889609625967	0.18283617886226392	0.5446497486394827	0.5414423168494361	0.008116875337104425	0.6198805110329728	0.5268272608700674	13
13	0.9491501480241181	0.9358138601840378	0.06709940215549731	0.5026329643350704	0.09860472155324387	0.9441506215972509	0.9371579805834697	0.5526315779768953	0.6267717879728478	0.10715138247999197	0.5203577244785642	0.004833770300393219	0.13837296964390022	0.9281943234943278	0.633354912488705	0.5447599547164361	0.05942936335579532	0.5334805871935214	0.0849162355246799	0.12291940261788269	0.916030537601981	0.93536121339364	0.9335738439175194	0.16257005990573836	0.23494584868840118	0.06166831820976665	0.9218515708670918	0.9214797997993103	0.6370532933903201	0.3954804327991802	0.5286386958265429	0.14377685952668184	0.8304670774220428	0.20404346507665588	0.16455157769749112	0.026433608734077123	0.15526357188353407	0.12106238846309222	0.008528919486871345	0.004150739102332596	0.00891707388477692	0.0003869127479510636	0.01054606206045745	0.5275017762408842	0.5182265592920116	0.012251356981397104	0.5963958130793389	0.5112573364378548	14
14	0.5501296635024927	0.2781261328801936	0.49527362492406807	0.536638795618993	0.07782803001889935	0.5132234053225447	0.04674065748296895	0.4914205526813814	0.4694157472887364	0.11103648972884458	0.49930228598711596	0.006957809828657503	0.10516120276119074	0.8946393326826233	0.46491634066272475	0.632405082811864	0.22228947149838627	0.5349470271046921	0.00868871239494875	0.15883434213069406	0.9380288088924847	0.00019005965694673943	0.00015219838550828424	0.06793441794040848	0.32598815374532725	0.00664920534877934	0.0013118383702468428	0.008116243899584763	0.6396065137342817	0.6911849428932695	0.0908058892947191	0.6396065137342817	0.7536570715289501	0.15202402470201654	0.3429820921382442	0.3515818927590931	0.15202402470201654	0.43442767055226444	0.0008684637665943296	0.016317553609286432	0.018187868388248454	0.0008704782613015993	0.02157297778421635	0.5563384269793903	0.5790941713025473	0.07860531721714001	0.6274765606201301	0.600209415936344	15
15	0.050273699194194305	0.21249453236009616	0.3222528145945481	0.4557848016051812	0.08561083563774526	0.3117610494555057	0.05471314421083322	0.7727272637871572	0.752447143985591	0.1703298041490025	0.5080018213647576	0.012234931685660639	0.1895504278987099	0.9311386341866223	0.4617731430655573	0.3641948646678137	0.33200276953348734	0.45030289652138905	0.01044069556659205	0.09094250596057919	0.7775354506340417	0.9342205311314092	0.9348110800419206	0.13057736871038975	0.28673352958860987	0.029276201026624427	0.9224137906130457	0.9278973178915471	0.033442802376976	0.5031730238941223	0.7751993507091485	0.033442802376976	0.9775889304498874	0.07774431837102508	0.050544540732046034	0.026137509621971405	0.0384768603204913	0.04382897062054825	0.9915204527342362	0.9945154607502635	0.004200237320626808	0.9936160622188887	0.9589362028773041	0.5028802820797484	0.4982932051314734	0.011390387886465627	0.5831124726417487	0.4855914192843183	16
16	0.017862288538911444	0.2982150728053985	0.5624142082981348	0.5026167257975173	0.0773391286992714	0.5350031054391574	0.019540408646726147	0.670846560746398	0.7652187883104582	0.11511035717880075	0.529884246301201	0.010343811603370326	0.18066883561752073	0.9579420740279101	0.5051308237097987	0.5869676524013109	0.022485797447256584	0.4897275342911281	0.012512541916472487	0.09488054490399435	0.9620200870652985	0.002471463256173423	0.0010594093158130535	0.04991582714242973	0.3522447460647804	0.018331407284394786	0.0028110910261239797	0.009626249982205293	0.3734932735874641	0.554765616751118	0.26242961162849393	0.37245103662332535	0.7817168769644525	0.1734558876852159	0.154145234826733	0.01743916577348862	0.14835722527534892	0.10720380745843061	0.03925814098346868	0.020494606545305355	0.02630667566378991	0.010804481920342246	0.03779518856854727	0.5281379210758853	0.5188900061142233	0.011200486629206407	0.5951350005079803	0.5091608242999865	17
17	0.5292423066307945	0.45687961835169133	0.09879916159801569	0.3554521504341466	0.29431097535218875	0.4906658402319999	0.41769577523241813	0.5400923920537991	0.5590269118515456	0.21233870152335757	0.4430997560329427	0.02335568029509527	0.12726378779860484	0.8647139459946513	0.4885827955603384	0.558976928388908	0.025552987073461077	0.5139473450451277	0.015983496281829296	0.09246521471976979	0.9552889872222811	0.9336501880465556	0.9361172118111283	0.06794125510426618	0.33423526280118737	0.006345430795726118	0.9220389774490765	0.9354473366662992	0.5438465946299659	0.7281846643054015	0.3777962150093952	0.5438465946299659	0.9132287083933363	0.0472209127298645	0.045295231196386725	0.005187997239761929	0.0472209127298645	0.030228336708099626	0.9226971476158854	0.9233887692184712	0.0007433615342453709	0.9240858993061837	0.8888829433606047	0.5342226127955065	0.526275547778268	0.002009342905014498	0.6098132457962141	0.5084878238695002	18
18	0.9886199969304391	1.0	0.055115315331179124	0.3569834393282848	0.22719454750386145	1.0	0.9956228470274415	0.5980861216853245	0.6337870339510278	0.09320516405088566	0.4700565682067468	0.007524563666409547	0.13166117244069414	0.9267221672026273	0.49662568941461566	0.619389097426557	0.1687622878502233	0.5206949742694683	0.005257656925044618	0.1396692077711877	0.9302071994298189	0.9363117852017294	0.9359295093117267	0.13835382663390827	0.3185102686658505	0.008402805418498641	0.9239130432689228	0.9320498268598533	0.158928109279643	0.21076747141260566	0.17483620067467592	0.158928109279643	0.4127922769192176	0.08959303804081925	0.07306919544295745	0.01009869500804774	0.07364845593405847	0.05050877947577731	0.3129176564865625	0.11530707269993012	0.43836031643714995	0.012388655816278139	0.3014333807679544	0.5298030008070181	0.5177772545915016	0.012702696657459642	0.5983196795260123	0.5060022127487007	19
19	0.970469613640068	0.8285062093897747	0.4394651839227811	0.4438887446283515	0.10186044658223113	0.9671748479884342	0.5838673777598479	0.545454542940138	0.5224910784456211	0.159706834464722	0.48784483355338903	0.006830257073885797	0.1257883490795894	0.8877100377647577	0.43764445633684257	0.6131438005753396	0.5167374095607699	0.501875733799163	0.004582982309258349	0.19905486991810695	0.8124318481174249	0.936882128286583	0.9345324950802429	0.1949117395286527	0.31041635991529726	0.008554496705243948	0.9252248854909925	0.9288410716931849	0.5708723998856454	0.6220594163818992	0.09738775862799806	0.5708723998856454	0.6742535111986147	0.5136126699149144	0.4635098633610798	0.004557895930873587	0.5136126699149144	0.29319421785200533	0.1585906865062465	0.16171719083546537	0.006871551308569184	0.15892602335734943	0.15849572080118207	0.5302209351999364	0.5231692040973825	0.0005299248442754863	0.607605350365707	0.5047253454312519	20
20	0.018006339252934923	0.16758426041108274	0.348592372120821	0.559332646533239	0.10137759985922146	0.35143124018651195	0.01969673191589996	0.6196172229541407	0.7890419725865738	0.20764800875087466	0.48001755331379925	0.01880011915760105	0.20800787397959053	0.9097923726847322	0.49126375960444385	0.37599683321755084	0.24069601962506373	0.4656531766085023	0.010605626098655388	0.087135732595568	0.7971646721171642	0.934790874216263	0.9354051409811587	0.1257788295004767	0.03818686463000903	0.2713496398338078	0.9231634169409842	0.9226123043612756	0.6711490665477085	0.6134279173265678	0.7046982528206385	0.15703073980078638	0.9027207533117798	0.5722211313466325	0.518899027765887	0.587851402149908	0.11471086806226313	0.523634066196046	0.2459174545007418	0.18284343554400287	0.3339995278178377	0.01342036657795642	0.23688670459605563	0.35632251124823006	0.3783839849717866	0.20478158792061402	0.44975427466194123	0.4774279455702034	21
21	0.8532123925142434	0.7540738343138745	0.26140773562600367	0.5531191189775887	0.02916641763019151	0.8405414297857636	0.6839142700310856	0.5789473661970518	0.5859434092567194	0.1316088943793086	0.4852465529625757	0.013942401797757954	0.13837296964390022	0.9024315931173365	0.4698160386417955	0.42972560397035175	0.18981576324729948	0.46485510950746056	0.013069633343810401	0.1160672117344903	0.8516903022904994	0.932319391422707	0.9339143453866569	0.17796958941029056	0.2965486292555631	0.012257221197396723	0.9226011971950303	0.927519816370892	0.17673296127579602	0.29876375773051134	0.1363338049429835	0.17673296127579602	0.37799429788790845	0.13376210485460838	0.1998827730967901	0.057966189155789674	0.13376210485460838	0.14203684833968347	0.06174477929685792	0.031021510747681953	0.03678073123145873	0.019910893918725282	0.06116708744421072	0.5419108865279678	0.5214730722518192	0.025065447739483316	0.5970943100256892	0.5165973976603726	22
22	0.260731802397379	0.23551354922009862	0.22950380559306746	0.685351331781223	0.11144567526206506	0.39483509626681124	0.21213067989156234	0.5909090883772222	0.7397004544983525	0.20704820034812504	0.5055017857929823	0.0025877889390096467	0.18535555653273805	0.9362911802620206	0.3947490109676239	0.36091921109568403	0.4255058813485585	0.5107724782114661	0.0029356306279856876	0.14652139474248727	0.8255179957728398	0.9346007598546451	0.934256556558167	0.14740914048632953	0.3103238268327855	0.020207728603732177	0.924475259163054	0.9280860686518747	0.7949734403979273	0.8270608461129341	0.06039371940818988	0.7906238724931599	0.8665314819970638	0.3456959569854064	0.4425404113115272	0.7021579399614547	0.00670314342646761	0.6685170718772311	0.037468454415224714	0.025793738141177774	0.021666781696822016	0.015381393867504598	0.03607103974592003	0.2695217206752907	0.28187136940987634	0.055399555507164695	0.3716401278094096	0.2809391976069575	23
23	0.12215500883020429	0.3153423231049475	0.5679693157876059	0.5417192749335497	0.03527186261902571	0.5491599595461183	0.1117711338365703	0.42344497190058006	0.735640935778962	0.24947759952422985	0.49076955341259243	0.008947690195021427	0.1878724802145072	0.904639826609334	0.19302949382971807	0.35600500951465097	0.41821908405136954	0.7055866293610635	0.3369385875594731	0.5399580014718199	0.8012634960696667	0.93536121339364	0.9366410771117748	0.08574210627821321	0.3276863777276001	0.007777208908545372	0.9231634169409842	0.934692337504439	0.5165033231966702	0.7396035839298002	0.5398330607799848	0.5165033231966702	0.9834484404420676	0.1460258430635461	0.30627004232891913	0.24785178230595592	0.0808527396567549	0.3005774553992422	0.018355534369152746	0.015190938602865007	0.020242208466950355	0.008057128006632124	0.022254348014229357	0.40661899299857657	0.3586384321824283	0.07600447071054633	0.4030871641495274	0.37389181353801615	24
24	0.033707867081494175	0.33864591768895225	0.5614846554465698	0.5021129808029259	0.07787240315291812	0.5675171114611505	0.03673596825584516	0.6315789449422383	0.817981120818378	0.2435922674946362	0.4937290000811998	0.005548063090430203	0.2197535207018	0.9429158826291193	0.4590921781604713	0.5725901267951617	0.37192246287509295	0.2318273749542017	0.44239474771486437	0.15946442848682743	0.3020719774879448	0.9338403024081735	0.9346914892987987	0.130292155416169	0.1823112989304092	0.10677494987967052	0.9224137906130457	0.9246885627248788	0.8189833759153574	0.6848242999865471	0.2868153559401011	0.5224570477474587	0.8851254319643758	0.5338504878598797	0.31081752405938695	0.40106925775774743	0.11836918780823309	0.41666360624226984	0.032788075103351924	0.03521641505435269	0.07663137959542932	0.0011701942254856226	0.09322744238699258	0.5482320836694312	0.5835257045946951	0.09656509692914339	0.6077332158867833	0.6064491638406043	25
25	0.07749928080633815	0.2541984331715258	0.35137397405481463	0.4718065840246941	0.09745461572926573	0.3904791677802329	0.08425823846197987	0.6674641139796958	0.790679478976735	0.13196108777005106	0.5087196854114571	0.006015586893536026	0.1861945282193743	0.9591095980556111	0.6923361524543219	0.5257868495623692	0.16829001917821024	0.5893108490980095	0.04460609886660809	0.17088475053790747	0.916030537601981	0.9346007598546451	0.9349918171639421	0.09375311473931636	0.2603468508147243	0.043656579520196845	0.922226384031061	0.9297848254948227	0.01624817464105976	0.48889225513559154	0.7794424404810091	0.01624817464105976	0.9655098627678573	0.14158412448312593	0.12125001731774573	0.008529189437039598	0.1286771229962669	0.07981916315340319	1.0000000000000002	1.0	0.0022756434213184293	1.0000000000000002	0.9633549901920082	0.5319619886647504	0.5251477010707637	0.00046507012352106603	0.6091650574230734	0.5065842273519675	26
26	0.2604436942927445	0.0585864720067063	0.25492531105096317	0.6871507837512645	0.06670425277390624	0.2003733809558595	0.03439111921823802	0.49760765191458284	0.5453418178820755	0.222371646979312	0.48979844633255615	0.005617071718452707	0.13669502088196497	0.8877100377647577	0.4456873519130808	0.49471937555062584	0.31376942355560455	0.04112574391228313	0.8469606626244426	0.08637437772696112	0.30425300583279047	0.9338403024081735	0.9342215537735957	0.04536108931432345	0.3435736672757434	0.01487840921473662	0.920164915481053	0.9343148359837838	0.6106786062289933	0.5959752697796782	0.2894226115130029	0.43105996851713735	0.8940310662410251	0.16122262332878523	0.1877034421220671	0.2248829661779898	0.0016161299779590135	0.20246334493389795	0.0066310524364410275	0.03695196620193269	0.11420476768037768	6.688952111873203e-05	0.1385036734890607	0.5188352280334605	0.5068669450180662	0.04349645408293361	0.5712366520430695	0.5171396408696596	27
27	0.016853933540747087	0.22433077666615311	0.4466220023360107	0.49945006782854395	0.07267901250409273	0.4061916653094769	0.018446145762509483	0.6531100439061811	0.8239338550508559	0.17680212335699017	0.47589819356097146	0.010790325212668464	0.19458427526224817	0.9488045063775912	0.4885827955603384	0.6294028773813993	0.18620076445419537	0.5413544979219553	0.013425282673701498	0.16098714018008758	0.929116685257396	0.9975285170232813	0.9981990647616105	0.15560053213516023	0.29158703675540976	0.08179308344208602	0.9910044965831618	0.9877312187181687	0.3268080775899532	0.4452424765139528	0.4466109502970907	0.21552694416917084	0.6789918325245631	0.09200528637427491	0.10940236563024194	0.175338386669994	0.000585495453168711	0.19995645275441307	0.020793570020826088	0.01821264798213245	0.036965932774835335	0.0007561862719397388	0.036181077335706906	0.47769923641328227	0.5509804930949317	0.15282895400286928	0.5605542597944206	0.5951754292779534	28
28	0.32353790035844093	0.451917610558063	0.21888729729898618	0.460559827907263	0.10682140789188198	0.52286870026442	0.3512583822108459	0.691387557955891	0.7200647984559501	0.07651955066503127	0.532628188209931	0.012036349173285533	0.16018631109318623	0.9539570523347953	0.4724970037621265	0.6131845992554769	0.05091012689644348	0.48579081872386254	0.008802455060382776	0.10616959942062407	0.9596510372579173	0.9344106454930272	0.9355092677892879	0.136837067569804	0.3305268370462077	0.022619557497303967	0.9255996986549617	0.9305398285361328	0.6001734720485422	0.6828784508510648	0.1084349466989698	0.6001734720485422	0.7545243712755276	0.24139323450442143	0.22667353417867722	0.015894685310234066	0.24139323450442143	0.14939272258051664	0.021431467020099522	0.014645975334413216	0.01017315537950053	0.011597370222685822	0.0206213216632039	0.5220063541033212	0.5168649720704573	0.006409532285239415	0.5988114723206115	0.5026159167994321	29
29	0.39642756833090903	0.19675854553270059	0.3524778200962943	0.5211453543365279	0.08098527514215462	0.34723088469472	0.04064404998519039	0.5550239199159831	0.5383626046891693	0.10690809620216846	0.4882532493516686	0.008280197208961618	0.12830527330022484	0.9075841391927347	0.46445410840113344	0.6352657706591647	0.31020534061178545	0.9837769878009338	0.9577061169237311	0.5667891804990737	0.9574700122400992	0.9334600736849378	0.9360634352444444	0.05558810975339635	0.30266584990816997	0.012447752439829589	0.9216641681369299	0.9350698390250941	0.33532851340773745	0.37033977788780853	0.06567452053443909	0.33532851340773745	0.4177372677946341	0.20208995863594093	0.19720216322182482	0.0186213936953467	0.20208995863594093	0.13161381884320938	0.0009160673181955927	0.009403638646688436	0.011984668182316222	0.0009181824158979047	0.016535556438865295	0.5306612989676708	0.5214018194679125	0.003909632810909219	0.604620664325668	0.5051620227414898	30
30	0.4775281303410092	0.25850094679436	0.5402257071501501	0.539275890573735	0.01922133472351477	0.4511512224957801	0.089885876152237	0.5502392329646428	0.509840308893771	0.29676562406337814	0.48801782048647974	0.009771622380919776	0.16857606244699033	0.8700441622643528	0.45373024748931906	0.574277579564547	0.19991298679379865	0.5744584385864375	0.03086725362947631	0.17621423364013244	0.9269356625159652	0.9326996201459428	0.934016753462374	0.11571341693718769	0.3430477682912585	0.09683624704051969	0.9269115408770313	0.9267648133295818	0.06934401809946275	0.21831208618121245	0.31374107231730064	0.06934401809946275	0.37111158281482914	0.11479473740416306	0.11625221740179585	0.023992216127540242	0.11479473740416306	0.08139137059913565	0.7648185199265551	0.7671830138591013	0.004144157414886679	0.7664350287421304	0.7397945981304594	0.49263721130614874	0.4828417639055934	0.0007767888353752446	0.573936309992204	0.4652451013454019	31
31	0.5337078754272285	0.4473034220258715	0.23341707720202015	0.2916756137105203	0.2994938498070712	0.4954884877029375	0.28997966069471276	0.5167464120126025	0.5647076913500301	0.35043608837596313	0.46274412447380725	0.009169292730397589	0.1467627166867741	0.8612112282963629	0.40011094249975676	0.5165354481182904	0.345002933894126	0.8798326913375497	0.6818028190995233	0.5454712480901738	0.8604143932562229	0.9285171120053025	0.9353688227269357	0.11441820855281974	0.28935584149005233	0.024714549768776434	0.9226011971950303	0.9307285792964604	0.5411109015517324	0.6525238128133317	0.17891437793982629	0.5411109015517324	0.7781604815765164	0.2735499944749581	0.25622879696710166	0.06027991411797536	0.2634557737395065	0.21155274314656858	0.0624139290626174	0.08269032160366119	0.03139828054021345	0.06254601070424663	0.08912800969824423	0.5301860012515163	0.4990269458574543	0.08265157352808765	0.5323908948082652	0.5048215358806893	32
32	0.7967444859106896	0.7860119928019343	0.0614535862480769	0.21787861870747627	0.4977071953693786	0.7850031396888665	0.7673909175061194	0.5311004759397879	0.5211786771877177	0.22436700669953238	0.4596379340327643	0.009857252747951779	0.11907655133751707	0.8766688665225577	0.48590182979427193	0.5535025985761196	0.09829623020027597	0.5686925731150004	0.04500355900110099	0.1396692077711877	0.9400218115722337	0.9374524713714366	0.9348856717722926	0.19858914450750512	0.34124174912393546	0.010015261771360265	0.927098947459016	0.9294073239741676	0.774289766904135	0.7796358148195709	0.01567050789237813	0.774289766904135	0.7876726405219369	0.3765705627354602	0.34984923897597525	0.01732102192231293	0.3765705627354602	0.22864044329054342	0.00041593838407015873	0.008167311863343336	0.015612437935850662	0.0004169965339820541	0.015080533404157628	0.5353943701998842	0.5281759621508365	0.004929918936042049	0.6101624286714502	0.5121833076500674	33
33	0.45491212484150406	0.6254342959914398	0.2808647120808501	0.4493729151610528	0.1005586345008785	0.7184194553807373	0.49382517471573373	0.6937798998949788	0.7617502903261709	0.05414472835336199	0.47943578120718	0.019815801412365094	0.16186426308831914	0.9576374422366872	0.49662568941461566	0.5828762873232288	0.3242450444520882	0.03945628638396581	0.861297442786759	0.10616959942062407	0.29443837828098496	0.9363117852017294	0.9352936275566326	0.12223089366826823	0.35400317651722074	0.010022917421154609	0.9233508235229688	0.9329935806614911	0.5356071102318225	0.7926754707785085	0.3153969961732972	0.5356071102318225	0.9901918040979594	0.024749803046166297	0.08087130229194073	0.22915397073668597	0.0002332353841882751	0.2732298847641284	0.017194393430559354	0.010536692243676085	0.016723933828683816	6.575819729431366e-05	0.018714810074404026	0.5354946771578762	0.5136534738636103	0.035349126127084275	0.5736886727265235	0.5132656076520019	34
34	0.22875252385440398	0.3882358766577917	0.2587595437879513	0.4074164842722321	0.13204710517312243	0.45395147871821495	0.24839766384907297	0.7033492799439887	0.6879982019811244	0.4274650754362163	0.11270862453938285	0.71256039233092	0.17780478117650042	0.4762424459531499	0.6735693955357791	0.5318569654423387	0.3244610810878601	0.8814538176871862	0.6876411698577256	0.5279600949144242	0.8854961856014597	0.9334600736849378	0.9347106941341572	0.18303471107257585	0.306410632125958	0.012115515992356374	0.924475259163054	0.9286523209328573	0.623334725767262	0.6873870983774117	0.08227714105026922	0.623334725767262	0.7316195166951597	0.2058067970117252	0.03802402471184633	0.09375305057729617	0.0024485519664423703	0.1160251996382267	0.036041091084692084	0.02007906257969317	0.02743180474939803	0.004654558472311594	0.03469594600075445	0.6379437587313044	0.5401896171885661	0.12457427933450615	0.5791926425674573	0.6178926546429911	35
35	0.7954480528525345	0.7030188380989111	0.31522767036401256	0.4678443963849312	0.059744446155329034	0.7934039083561713	0.5746443229921095	0.5281306700657015	0.49992242901483486	0.18777969465379774	0.5068208811965315	0.007290048979831882	0.13481456099937736	0.882379813930631	0.39142091919156896	0.5242863968144269	0.24010927747380684	0.5165166748476591	0.01349868523972039	0.15471252206673264	0.880870907381409	0.9361216708401116	0.9366568901047366	0.23892851958622738	0.2558689275708643	0.06735743465307849	0.9315967015748243	0.918648546153297	0.8333499625942684	0.7269458365195963	0.23780639011582008	0.6271563118302391	0.8486726718149461	0.22011714148903724	0.44874511573792447	0.44827834510785264	0.22011714148903724	0.4496093259327084	0.0004229283917459945	0.008005818972362034	0.015303305498855118	0.00012057083658738137	0.016333544426777345	0.5438148937379923	0.5487566018509007	0.03980112397420665	0.6144779959736791	0.5432106630018521	36
36	0.20887353199575134	0.44621555507121236	0.39935855665612574	0.4435481801844181	0.11014774073805078	0.5927193597793435	0.22682505994849383	0.6985645837731543	0.7228633940193575	0.1983497627785843	0.5133068030619062	0.003810351595012534	0.181160680855836	0.9333468695697261	0.14477211692836672	0.47846694999775113	0.2871227757464623	0.4630594574836483	0.02411310518783008	0.14557626755554284	0.7827247775521375	0.9393536110801389	0.9365443990339963	0.1957628340834772	0.3058109655878144	0.01664781286416886	0.9265367315648848	0.9271423148502369	0.9495536828754576	0.9661225838056434	0.037735741684310216	0.9495536828754576	0.9805357142705705	0.7358254849913628	0.7380030307515729	0.14192862401873058	0.7358254849913628	0.5134178923407018	0.09467319079926834	0.09238999262318996	0.006201987802762012	0.09018152712990896	0.09118095711096195	0.3365282669096955	0.3084748719923323	0.011707739373917267	0.42616149148883387	0.2999602737602768	37
37	0.5334197673225941	0.30062268012759963	0.46487119172117874	0.49505567246954574	0.08404005259828967	0.4951773417133647	0.06393621346938468	0.48803827801190236	0.43346264033495324	0.15852615983284915	0.539509121364521	0.027688447575344062	0.1434068191629036	0.881821412597956	0.44836831767914714	0.556005149035248	0.1216178916709127	0.5527090116685263	0.017272305174917714	0.12672617793894025	0.9422028371153721	0.933079844961702	0.9342347333048598	0.07731724548323908	0.32172489366499535	0.01430066261414873	0.9203523220630375	0.9320498268598533	0.8830179663051648	0.6552586313551876	0.7041219202403711	0.2570393396326231	0.9074978474395407	0.5792608121007871	0.4166940962924231	0.6236098314532967	0.06618898682036795	0.48445389475833334	0.018309069163350646	0.03579480651198123	0.059708167851855475	0.018347941772195765	0.07072517671927255	0.6431016700353724	0.5887833067087703	0.19619815014241176	0.5784325441104006	0.624586381067419	38
38	0.031691157085165456	0.2733937463994529	0.44864137992768327	0.4956566485230731	0.08026365936025012	0.44181707354347766	0.034547442487411824	0.813397119775955	0.7538419490806256	0.1429793448084805	0.5331626128125664	0.022664472344354362	0.20129607462091934	0.9421798044832691	0.4617731430655573	0.3738593041878825	0.4007999467903906	0.7407977991248369	0.39801023506958544	0.5409031443071354	0.8309705554281245	0.9344106454930272	0.9339984704063554	0.10503108535587934	0.3323793113669184	0.01489040610520045	0.9224137906130457	0.9316723253391982	0.528841690233114	0.6266710625830775	0.1681708131873368	0.528841690233114	0.7299558819451293	0.569445581693288	0.6534348113457016	0.2104927552558468	0.569445581693288	0.5030587022597136	0.20871972882157036	0.21036700815981985	0.0031456696711261393	0.2091610059150701	0.20389427027173415	0.37268195199458143	0.3555509474656478	0.005338663182821193	0.46647547188609073	0.34289418869944854	39
39	0.5174301414042817	0.10970141833486768	0.610648533479492	0.6960141351072476	0.08409690551944835	0.4779091430781168	0.0010942628842166631	0.4760765560238047	0.553279167328808	0.38631846767708244	0.5209885215016817	0.00269285581408279	0.17780478117650042	0.8869739586733543	0.4778589342180337	0.5073648463868666	0.04755034801001856	0.4213128580823771	0.032805897079086085	0.08485166798974736	0.9258451483435423	0.9340304167697914	0.9343290880821289	0.043005740133844755	0.352095368949329	0.007821767858785704	0.9197901023170837	0.9345035867441114	0.4529402077238347	0.49497604991680255	0.24309310718210217	0.373534537958792	0.7919160234709443	0.15109360057047053	0.09860625138387231	0.08916441844293406	0.0314867327004135	0.11159276727308717	0.008370322515943662	0.025508674983041074	0.05453019963917255	0.00137293688251992	0.06650645280601428	0.5250640828417411	0.5216729825345222	0.020266495021648984	0.5959802450898454	0.5208476846632046	40
40	0.5278018195203222	0.37516647288018845	0.23515307225056775	0.6147556479214376	0.04074174340821869	0.48911016796785645	0.34516177833577066	0.49521530997549507	0.5382305861276621	0.14077511299070114	0.4955600239654115	0.010503166509323978	0.13837296964390022	0.895806892641344	0.5153924463331585	0.45280601625257794	0.3984554242269764	0.42393429641550334	0.021636898201769235	0.09779469880001795	0.7524536582888051	0.9239543673264735	0.9339140880208472	0.15672088511661128	0.3110800557911226	0.020273979837326792	0.9248500723270232	0.9263873118089267	0.9749621437288918	0.9647156617309727	0.028915378663725386	0.9466058909285989	0.9849354605003777	0.21227767668408445	0.606324999765053	0.614104003654082	0.21227767668408445	0.6740640049896329	0.010858087885752227	0.013160182287474982	0.003936268675275693	0.010881213958733418	0.014431890769624436	0.3875874938537486	0.3073169687160393	0.13217202166597122	0.3916705190317836	0.3538174311686335	41
41	0.023336215671803662	0.25129621778290967	0.7002743432145587	0.5519646425243443	0.01884478784368611	0.5346920171333054	0.025480692875330897	0.7617555913097094	0.7493541028594821	0.1382653490279759	0.5183836110213079	0.006001993258560737	0.1823468565875373	0.951317331947579	0.7812702321801219	0.6548461955335981	0.1837802098508477	0.5620919623109356	0.02186004752129781	0.1656865330140864	0.9598390587204528	0.0011406705398012695	0.0006467308775909286	0.06674216843929336	0.3235713316920265	0.006286693732909359	0.0020614338836040247	0.008682519457267501	0.9008748619369926	0.8219443793740123	0.09490240724423848	0.7601688800819305	0.9177667714205101	0.49140893516321316	0.14700139440977056	0.1836272362596078	0.09723512944453412	0.2770356501057247	0.06140499718753326	0.020382929834346385	0.04985564211252243	0.003086053411343893	0.059131034032593635	0.7173725624262954	0.5505040890335797	0.1855553719222019	0.5869446335935785	0.7016739776161318	42
42	0.38303083523525666	0.10352309190660569	0.28405884215818705	0.7668341228305654	0.19155247469359882	0.33276291344004666	0.06346724728456654	0.41148325605881175	0.5265514775683564	0.2176178733601475	0.48044813280644305	0.009577160592915274	0.14256784316533716	0.881821412597956	0.4698160386417955	0.30931702691328666	0.2658251918224077	0.5021673039248866	0.004937048061250262	0.12215804677125261	0.821155950289978	0.9359315564784937	0.9351478377703767	0.13957765368583255	0.3104249992894873	0.02855712553527511	0.9263493249829002	0.9297848254948227	0.7776218564675602	0.8802492342481266	0.15742586257682598	0.7776218564675602	0.9752114928283462	0.0066058479234631096	0.645771743177787	0.8974686447108395	0.0066058479234631096	0.8128456904971022	0.15985689393975747	0.1442906128535018	0.03423162419707905	0.12669289175853787	0.15397765404009572	0.05215121418114177	0.0	0.01755376556819375	0.16588578375494079	0.0	43
43	0.5816767531821659	0.6714730789459137	0.17130619839801806	0.5326436894852051	0.05843051011987943	0.7391101445338448	0.6313896515886858	0.6076554994294607	0.6815642534259949	0.07945189965437714	0.4560887587101253	0.025943845651729653	0.14760169268434054	0.9340829467700231	0.5958213986516192	0.6229837795188307	0.22817616298328428	0.48314481607972987	0.00662710006264696	0.140430559705725	0.8844056714290368	0.9326996201459428	0.9339769594703146	0.1186367571109171	0.3401939789416735	0.009044613867100162	0.922226384031061	0.931294823818543	0.35084824557535615	0.6704112624498431	0.4402614439423425	0.35084824557535615	0.9639330851998398	0.16270555165578576	0.116455885854461	0.10009617376198125	0.0024538076018747516	0.12128059776001832	0.046685630943211695	0.04805340072626633	0.02116946089305087	0.03080864406069228	0.05238743639904802	0.5200787797149364	0.5063298392848067	0.06662863204493046	0.5489727821939824	0.521672641050134	44
44	0.20887353199575134	0.44621555507121236	0.39935855665612574	0.4435481801844181	0.11014774073805078	0.5927193597793435	0.22682505994849383	0.6985645837731543	0.7228633940193575	0.1983497627785843	0.5133068030619062	0.003810351595012534	0.181160680855836	0.9333468695697261	0.14477211692836672	0.47846694999775113	0.2871227757464623	0.4630594574836483	0.02411310518783008	0.14557626755554284	0.7827247775521375	0.9393536110801389	0.9365443990339963	0.1957628340834772	0.3058109655878144	0.01664781286416886	0.9265367315648848	0.9271423148502369	0.9495536828754576	0.9661225838056434	0.037735741684310216	0.9495536828754576	0.9805357142705705	0.7358254849913628	0.7380030307515729	0.14192862401873058	0.7358254849913628	0.5134178923407018	0.09467319079926834	0.09238999262318996	0.006201987802762012	0.09018152712990896	0.09118095711096195	0.3365282669096955	0.3084748719923323	0.011707739373917267	0.42616149148883387	0.2999602737602768	45
45	0.000864304284140877	0.0024881554361276675	0.17918523340311	0.5809342070853936	0.03286744405094377	0.09349719951664791	0.00031264653834761765	0.6148325329296358	0.7325523343897612	0.30978427031123007	0.3394094976556535	0.23539779630435445	0.20884684997715697	0.70663485359884	0.4805398991231197	0.5040459381361126	0.5963366446349943	0.43605116310588354	0.12809275842690257	0.3779732122054948	0.21155943565880364	0.934790874216263	0.9361274433599795	0.3221534518134028	0.7101938331758744	0.4753386375528907	0.9647676145864967	0.9209135475183277	0.2735835735060099	0.3047095189045916	0.056220302302693516	0.2735835735060099	0.33104089283959126	0.06529150978153252	0.10884241605318272	0.059902012602185736	0.06529150978153252	0.08208244970062824	0.0018417776483262236	0.014250364432683295	0.0241285248009127	0.0018458490965238515	0.019773467577924014	0.5132914210818166	0.5110871795750023	0.011655473885517765	0.5924391976992602	0.49766460996157086	46
46	0.4475655551177754	0.2712616832779108	0.3141942546960308	0.5738467728648776	0.04132144512079554	0.40245799996018383	0.17914645922777878	0.5143540639271854	0.5545058835140039	0.35691942762380047	0.5348861766769897	0.008837994243011859	0.19206735158047905	0.8825574916893594	0.5448830663159671	0.5863172948179668	0.5428037641561267	0.5095052290156125	0.20491735846612655	0.5629824012659232	0.31733917590186467	0.9351710990320221	0.9357578528052269	0.08905771523836706	0.2760424218281481	0.0281664436331703	0.9220389774490765	0.9316723253391982	0.8214629604097494	0.8533525945620561	0.05319486465206497	0.8214629604097494	0.8846681469645229	0.013259924030893952	0.3481356989936832	0.4857880899079953	0.013259924030893952	0.44205503659748857	0.03901430919485178	0.04097961710335948	0.0028364747734766966	0.03909693923544721	0.040167916582570524	0.28178061883692795	0.25658210921101876	0.002035124594898959	0.3850423317124486	0.2440412898128052	47
47	0.05920484346365003	0.03811282516542082	0.04671718395993717	0.5596778230208078	0.0844823615704295	0.05429371334907075	0.06440518689960939	0.5622009549527405	0.6142680583189551	0.1675446741305584	0.5543048164848877	0.023915039265810047	0.17109298612875945	0.9149449187601305	0.46445410840113344	0.5790955352994452	0.31118713175758445	0.4969964061878053	0.009713922840522433	0.19372538681588197	0.8353326121178158	0.933079844961702	0.9347317637526158	0.14133897466385945	0.3063103680715673	0.01832468848530592	0.9237256366869381	0.9290298224535124	0.585760888227551	0.62899742312189	0.06500512390305511	0.585760888227551	0.6701793309927745	0.358258162288899	0.11698742777000441	0.20385350497453164	0.010167092991446742	0.20197085521536776	0.05686441802917722	0.048593389850952656	0.015011480527721286	0.04228927109239667	0.054756729420358224	0.7134616500104807	0.697165921473051	0.10333373107446749	0.6495222517241384	0.6975487560216171	48
48	0.040622301354621186	0.2283569980402401	0.37295416674443027	0.47279806535313185	0.09742491673420584	0.38083387283835757	0.044239485176188	0.5909090883772222	0.7257495432608488	0.38480152204600837	0.04948677033469523	0.8804263111271871	0.19038940389627634	0.5042134211687767	0.4671350735214645	0.40054480797057723	0.23230571351648735	0.4355244720875255	0.02015868717947515	0.08485166798974736	0.7928026266343025	0.9351710990320221	0.9350004314809427	0.10230605560504062	0.26904884254674405	0.046793693992752586	0.922226384031061	0.9294073239741676	0.8782651360156207	0.948436075437221	0.07915810885594467	0.8782651360156207	0.986568124499704	0.681401834313929	0.31958376897927593	0.3264921196557418	0.0039167291822293105	0.38414564051362843	0.02852722796146069	0.010778828348764905	0.027410841266011652	0.0001621092763406072	0.02745723812465241	0.25194432319451615	0.41770963205564393	0.382130992704617	0.34652534125586887	0.5513862333036789	49
49	0.43791417396967114	0.5692893098109569	0.3228568589814931	0.595961258394724	0.051919733829064535	0.7272868853486804	0.4753790651802571	0.6794258359677934	0.7925622366541539	0.3654903303921744	0.9930246326565104	0.9529517918969613	0.669443974270444	0.9429158826291193	0.6735693955357791	0.6676875753659014	0.2508513908168282	0.508590800452907	0.0013643280120686167	0.1556576570778626	0.9280261738866806	0.9336501880465556	0.9360394671693131	0.24225582607252275	0.25734369382138417	0.10775769824666705	0.9319715147387936	0.9144960371849908	0.6760090831471018	0.7428319617140927	0.10746307692241448	0.6760090831471018	0.813819586557439	0.057421659454079926	0.09473009633479453	0.06503167712255246	0.057421659454079926	0.09140183413827681	0.06281899201078814	0.06993761430891297	0.014515144721912157	0.06295192969244792	0.07487494700572095	0.5085834941813909	0.491692154217257	0.013514151829018115	0.5767174506735541	0.4814437393884526	50
50	0.5620858827813228	0.23147679191075807	0.5436147411419694	0.5983312612098255	0.06434697134231433	0.5261356754712142	0.03892449402427849	0.5249132291946808	0.43603231632084305	0.11879984795355414	0.5388285694263438	0.014458125699343322	0.11522877678222088	0.8894868093005007	0.4756402175026778	0.5198081992266202	0.01404455951054006	0.5314581534394366	0.020305019056645404	0.08041480729057957	0.9511149565478997	0.002281341079602539	0.00017136732812339517	0.02800636128207037	0.3051060617580953	0.009929421259143598	0.0	0.009437491462977676	0.3973913237094938	0.5224656575394825	0.14544887188164857	0.3973913237094938	0.5982812251018103	0.3778996201898018	0.36037604437465925	0.05367867198839816	0.3728108843061515	0.25188062975442116	0.03613642989732591	0.020185384058188302	0.03821207450118087	0.003624535268671401	0.036256538415730434	0.5217391392511682	0.5229013610137732	0.013596091349558416	0.6000070098966803	0.5133914216703643	51
51	0.7584270160102065	0.6238329890394496	0.14524367216768727	0.6636798718908541	0.2899922230421791	0.738176764248847	0.5735500927122222	0.38277511591178226	0.5416487270999052	0.27224625431391	0.49706208511984273	0.005728318042165961	0.15347451604544526	0.8766688665225577	0.4564112132553855	0.605201526912406	0.25497166632885654	0.5445639788813749	0.020903763021758226	0.199816225764737	0.8964013105154438	0.9328897306000842	0.9337639087970037	0.19387224701151867	0.32929412886854903	0.012871418311419008	0.924287856432892	0.9277085671312195	0.5876699464711838	0.7267086221636324	0.2057086179401612	0.5876699464711838	0.8684626422952074	0.3594340996756434	0.3201154559955643	0.014255054314281663	0.34662920767718497	0.20665615540565357	0.08287932621970695	0.0848678947028419	0.004396125773804831	0.0830546584210004	0.08388821380859278	0.5312461412547501	0.5166660547967018	0.012873669101266146	0.5967601137565145	0.5053482484022166	52
52	0.3563814498026192	0.08125240270189862	0.2630849722781525	0.7721998701962208	0.23176158482087345	0.30398257276734675	0.052993588249921314	0.38277511591178226	0.5081833772303277	0.32344315442558524	0.5221422763914955	0.0077688843857594515	0.17277093381296216	0.8766688665225577	0.5422020971059788	0.6225308882979957	0.3791374256183584	0.5037289815930396	0.014281391686117206	0.23864531134938646	0.8386041434282548	0.9359315564784937	0.9348730063693167	0.10910993243770921	0.17509109726440678	0.1206910163548489	0.9214767615549453	0.9261985610485991	0.8817553944407358	0.8926137569724552	0.0301973050919616	0.872547140502018	0.9115984528532651	0.18699882105939303	0.6486649174200262	0.921333911507528	0.030231298307128913	0.8670679370643953	0.04040979884300791	0.030748496653007926	0.01626812634722675	0.023312699809464328	0.03890467308825413	0.0	0.043529415240034175	0.18132730893555166	0.13261170352609808	0.1094523378046029	53
53	0.5370210652178248	0.3254289563489563	0.4300429645666353	0.5112418296040159	0.06530450351414122	0.49906660889930443	0.129435666875914	0.5693779884529155	0.4973774357915728	0.10776908129961969	0.5318521167534552	0.008811736002138183	0.11823757668711632	0.9068480601013313	0.4671350735214645	0.49229910004429805	0.3039061823568673	0.0	0.9819573597088893	0.08332895874154518	0.28353328138407474	0.9340304167697914	0.9353395862221757	0.0561547928746233	0.3393487775928277	0.012636700887896032	0.9216641681369299	0.9348810882647666	0.7564545982270063	0.7672442762236026	0.024124732377080904	0.7564545982270063	0.7778293353899087	0.3047768602939923	0.26999342959103123	0.004935681444217828	0.29749157795463216	0.17182035080555558	0.029548437037106023	0.03191311424201029	0.005150319759333724	0.029611062370957196	0.03291528746951002	0.521634990798042	0.514109330299817	0.0008417952404259837	0.599913709443456	0.49594599142135665	54
54	0.020743302819381033	0.28362793305352096	0.44826650933645085	0.4428009030547584	0.12226563838402275	0.4379278063575378	0.02266687403020233	0.6148325329296358	0.775651834042651	0.19829120892438082	0.5803595601171578	0.04010822488701393	0.24324481414621893	0.9473323505586673	0.4671350735214645	0.4179075097918704	0.2703183234428872	0.41711732821127157	0.03008934603900997	0.09246521471976979	0.7764449364616188	0.933079844961702	0.9341384061869205	0.08223879805872958	0.3251252407662301	0.007469935312515881	0.9203523220630375	0.9328048299011634	0.8134185470110834	0.7796424742121416	0.58975634313418	0.05220077713780012	0.9530839939140608	0.5709159229942531	0.31250594437550044	0.1804173053163659	0.21863840883738192	0.32185833949049225	0.045869258256699616	0.16242816016867936	0.8710028596396795	0.04178509663004465	0.7821216750006932	0.41953444886672003	0.48310598245121866	0.13866428384977036	0.5084478590089166	0.525797803231153	55
55	0.4652838029575447	0.2460451101997865	0.44080226725223143	0.4980759122007869	0.06140298238380472	0.4215930456910084	0.04455213171453562	0.5478468879523904	0.5691526480926965	0.14868288925523943	0.45075207807336987	0.018503748171691495	0.1341780961224633	0.8980151261333416	0.4805398991231197	0.5572049264673162	0.3197304894855006	0.9689230397725782	0.8956882518579061	0.5508007390165842	0.9454743740292259	0.9325095057843249	0.935445976915655	0.10275534884607766	0.325184562835546	0.021412128456807983	0.924287856432892	0.931294823818543	0.7908767641402978	0.8384156953612256	0.06657627597270639	0.7908767641402978	0.8755818103998118	0.28276122429276596	0.26230348138201126	0.023496943212071356	0.2796191051092638	0.17784973959419395	0.016358348999699797	0.015656314240075818	0.015296093684454552	0.00697241472377984	0.020827085883690807	0.5278173759071181	0.5182809894220795	0.030790150845700512	0.5882575309284946	0.5176882532056789	56
56	0.5855661591820313	0.39758170508816526	0.4252143224429387	0.467235248987324	0.09716463872825765	0.5514934967841939	0.17226823538413116	0.5550239199159831	0.49862661490463756	0.16391091757747686	0.4793965715867724	0.006698743530237159	0.11320372851527864	0.8862378795819509	0.5100305148010258	0.5612605059115986	0.028892390764617706	0.5273864118216632	0.016677811679994443	0.09322656958837666	0.9574700122400992	0.93536121339364	0.9360481535120739	0.047396582692099835	0.34165901706362045	0.011741937734357723	0.9218515708670918	0.9362023397076094	0.17838185186885663	0.21538417421132167	0.06952208415862564	0.17838185186885663	0.2564276392409588	0.11765649714460003	0.12432283454921321	0.022321485580163163	0.11765649714460003	0.08481594192704654	0.06516976075640352	0.0678429688491336	0.0066177200196095905	0.06530766643663712	0.06903901220920579	0.5064488958748774	0.5056790301714216	0.022631619572765417	0.5863093831524046	0.5010490640924747	57
57	0.3563814498026192	0.08125240270189862	0.2630849722781525	0.7721998701962208	0.23176158482087345	0.30398257276734675	0.052993588249921314	0.38277511591178226	0.5081833772303277	0.32344315442558524	0.5221422763914955	0.0077688843857594515	0.17277093381296216	0.8766688665225577	0.5422020971059788	0.6225308882979957	0.3791374256183584	0.5037289815930396	0.014281391686117206	0.23864531134938646	0.8386041434282548	0.9359315564784937	0.9348730063693167	0.10910993243770921	0.17509109726440678	0.1206910163548489	0.9214767615549453	0.9261985610485991	0.8817553944407358	0.8926137569724552	0.0301973050919616	0.872547140502018	0.9115984528532651	0.18699882105939303	0.6486649174200262	0.921333911507528	0.030231298307128913	0.8670679370643953	0.04040979884300791	0.030748496653007926	0.01626812634722675	0.023312699809464328	0.03890467308825413	0.0	0.043529415240034175	0.18132730893555166	0.13261170352609808	0.1094523378046029	58
58	0.8465860129330507	0.8146658832617276	0.09142880875021432	0.49995822381605576	0.07000788493871754	0.8333851873930295	0.8099108467213956	0.5574162649282356	0.6196997764619449	0.05901131808881193	0.5645448835952578	0.023565489903312337	0.14005091948356801	0.9399715709912716	0.4671350735214645	0.5490878097090296	0.025744609061867443	0.5273050371843387	0.01883251241964054	0.09018115109197233	0.9541984748009253	0.9359315564784937	0.9361148455836338	0.08263087883822726	0.32084654875564556	0.014953975859550233	0.9231634169409842	0.9339373344631288	0.681441815535325	0.7595959221138244	0.16429042925555512	0.681441815535325	0.8375377710438915	0.011161379718246711	0.005009059545346856	0.008042510493280189	0.0009952583568799051	0.006292315554446194	0.40125090091602966	0.40165873226811827	0.0	0.40209906388044486	0.38653189024123374	0.5090577780131992	0.5001176526520148	9.580615850041842e-05	0.5885865600984752	0.48194764901035414	59
59	0.4475655551177754	0.2712616832779108	0.3141942546960308	0.5738467728648776	0.04132144512079554	0.40245799996018383	0.17914645922777878	0.5143540639271854	0.5545058835140039	0.35691942762380047	0.5348861766769897	0.008837994243011859	0.19206735158047905	0.8825574916893594	0.5448830663159671	0.5863172948179668	0.5428037641561267	0.5095052290156125	0.20491735846612655	0.5629824012659232	0.31733917590186467	0.9351710990320221	0.9357578528052269	0.08905771523836706	0.2760424218281481	0.0281664436331703	0.9220389774490765	0.9316723253391982	0.8214629604097494	0.8533525945620561	0.05319486465206497	0.8214629604097494	0.8846681469645229	0.013259924030893952	0.3481356989936832	0.4857880899079953	0.013259924030893952	0.44205503659748857	0.03901430919485178	0.04097961710335948	0.0028364747734766966	0.03909693923544721	0.040167916582570524	0.28178061883692795	0.25658210921101876	0.002035124594898959	0.3850423317124486	0.2440412898128052	60
60	0.4249496030309704	0.2064529460181229	0.2569580282644699	0.7315153370408067	0.12872018014460532	0.3780336166159226	0.18977644153159778	0.533492824025205	0.5212554674504166	0.2399545699261157	0.5229206273856977	0.008329599596667616	0.15095759020821103	0.8847657213991442	0.40279191170974504	0.4808532953531185	0.445624916801403	0.4969962858464079	0.007415856962045032	0.17621423364013244	0.7938931295998957	0.9336501880465556	0.9350765434213307	0.14423252219494814	0.30445115375696946	0.01042983078614831	0.922788603777015	0.9305398285361328	0.7300929135532979	0.8616632197829832	0.21981296732635922	0.7300929135532979	0.9937426532452165	0.7181756479293105	0.7507212030299039	0.1578734006283945	0.7181756479293105	0.5398142955224643	0.2753259596748997	0.27920551638008084	0.007777432795533042	0.2759079990873234	0.2721624664908078	0.6387253396430885	0.6420540404535958	0.00539247938889481	0.7048080433245927	0.6234477214235226	61
61	0.27167964330998845	0.10469301524921903	0.12457091536501712	0.7191321984208968	0.24419112690387745	0.2125077861305969	0.10739408229970362	0.098086123990198	0.5599216484500287	0.4387452857018203	0.4158156807150921	0.04093068783860002	0.15347451604544526	0.7920198920419753	0.47517796888245756	0.5193315519220132	0.30602825221843716	0.0011775851280985683	0.9728481214390734	0.08561302285835422	0.2900763664186119	0.9365018995633473	0.9358807218859063	0.04963291709044058	0.387738284758944	0.018526808995618975	0.9216641681369299	0.936391090467937	0.16332045738978698	0.4582405298469236	0.49169278787830767	0.16332045738978698	0.7724738209383476	0.13800300516350725	0.1595382008498126	0.12788831574068166	0.0273432162245264	0.18165353796472025	0.0522307014872535	0.029658020757137568	0.06412236594244011	0.00036928295168721197	0.05680171018770713	0.5114022165832478	0.5126670354524304	0.023761665201205505	0.586610901555972	0.5113869410372389	62
62	0.3909536211682543	0.23518681334404276	0.255636869731666	0.46177124991477736	0.12392353688092503	0.3413192262602774	0.11255275380514262	0.566985643440663	0.514206541385346	0.1424952264576924	0.49014760721793177	0.004139042123672852	0.1241103997787879	0.9024315931173365	0.4590921781604713	0.5522178772461817	0.08634539319028728	0.4758445062687119	0.012021749312173159	0.10540824553004036	0.9258451483435423	0.9332699593233199	0.9357889957593335	0.07272028549153425	0.314948436825492	0.015373832657168142	0.9224137906130457	0.9341260852234563	0.5885750172965086	0.6934047961354598	0.21885186146472838	0.5885750172965086	0.7987706172380722	0.01681997664377948	0.016795366277279237	0.003095578068202329	0.01681997664377948	0.011633762435956728	0.5328425557688308	0.5349775829214328	0.00420123450027979	0.5339688180379327	0.5163549564855758	0.5303697734219703	0.5231011332784399	4.5571359938420304e-05	0.607738685745696	0.5044591610880959	63
63	0.774992858137788	0.6620451972680059	0.26749781833821823	0.49270673810160764	0.08316018882704473	0.7560672548632407	0.5410348527240699	0.5382775109765452	0.5408231591658761	0.1147101447930869	0.461382605381012	0.012576460925009875	0.11488167781608014	0.9053759057007372	0.5716927170887872	0.5949823772523726	0.0935640846560081	0.5037096066506324	0.004829668357653455	0.11073772863226533	0.9422028371153721	0.9342205311314092	0.9345084088865687	0.14037772450251973	0.32537812600474286	0.020997520308380316	0.9248500723270232	0.9297848254948227	0.8667321652944943	0.8699716903443095	0.010408446752409184	0.8667321652944943	0.8718011060425105	0.6991873021021394	0.6706844496981899	0.06892303240559709	0.6991873021021394	0.44922389919646744	0.014756771722812985	0.015012059284503604	0.0004242816301393301	0.014788137081678166	0.01452541501713377	0.5900871783948995	0.5889767691202996	0.002689668908116868	0.66123598486157	0.5698734197851978	64
64	0.5528666370838201	0.2388757614412911	0.5413474871128876	0.5759056960717138	0.05611375489160331	0.516179234539766	0.03204627018063088	0.47228176799804406	0.46032573724074355	0.1032258950666636	0.5361366666870458	0.025553388648357912	0.1252964887530183	0.8990557467156415	0.4836830975812676	0.5955861076360028	0.03275171253933531	0.4557784082678085	0.01744916106728123	0.09488054490399435	0.9565675162031844	0.0007604261866595019	0.0	0.04168836844686472	0.32496316966400435	0.006380542965602776	0.000374828571260144	0.009060036495722623	0.23097140675496747	0.3109336597503383	0.10889213511723106	0.23097140675496747	0.37399276156227934	0.22271042217238646	0.2121194959911833	0.01830144347822665	0.22117228759084415	0.1436163012104964	0.013454344195692369	0.009585635828586998	0.012148534587680575	7.842902412779837e-05	0.013731696054479457	0.526651375112751	0.5193938384068927	0.013012288826837673	0.5959526939554698	0.5083024537631106	65
65	0.2785940775831154	0.30983751196653364	0.11328778718984052	0.548655826917428	0.05351008130142851	0.35625388765744964	0.30248552222861746	0.7488038198109619	0.7435229470272643	0.07771812558385524	0.5560070552805398	0.037782106627056916	0.17780478117650042	0.9583735201461492	0.46445410840113344	0.49872801929765587	0.3139958883058253	0.017016089525703215	0.9180248983099215	0.087135732595568	0.2857143097289204	0.9346007598546451	0.9354816198981425	0.05260199758009505	0.30079926370203386	0.0184316459615839	0.9212893549729607	0.9343148359837838	0.7219374905744597	0.7459420053682778	0.04077611599468225	0.7219374905744597	0.7711919778632064	0.08848904544499378	0.06944975479560075	0.013413916716621429	0.06438303565679235	0.049886394971525604	0.014934485376913352	0.01643200753822531	0.0043133445220379625	0.014928194971141154	0.017566942456702987	0.530687603633766	0.5233998881345129	0.0032281916121536273	0.6064858458469222	0.506710789980375	66
66	0.7451743102605214	0.8556809223676819	0.16695301820494432	0.5101984769274788	0.05430985870152816	0.8971686154787242	0.8088165584782561	0.6339712899544907	0.7038046507888561	0.07081025171341764	0.5298181695762226	0.024108259382985314	0.16605913445429096	0.9473323505586673	0.4671350735214645	0.48830455464349226	0.06441303925324499	0.5269539552061939	0.015711920765886463	0.09703334295338788	0.9269356625159652	0.9338403024081735	0.9336843634088762	0.17137670476023972	0.3063197611429056	0.022163899370880518	0.9239130432689228	0.9256323165265165	0.7244618258584917	0.7387490775975611	0.025933579066936188	0.7244618258584917	0.7510942503886819	0.48362732651302015	0.4381720331344452	0.004968676571171957	0.48362732651302015	0.2775150183843324	0.019013441794168452	0.016761393928018287	0.005096622844951067	0.013722778863921975	0.018291843742127105	0.5314714376218752	0.521408982968566	0.0032743470811489785	0.6056057738054491	0.5055858905020683	67
67	0.4636992617947552	0.14435444790571547	0.4188714974121471	0.6793122772890756	0.1093084060983285	0.41988180043207846	0.027669218643764225	0.4746742144247316	0.47995102642630616	0.1735696501900449	0.5060041432523837	0.004921624367925842	0.12277959524776078	0.8894868093005007	0.43274476524561556	0.5583728648056917	0.03268519292063996	0.47992202954460594	0.03649205838613073	0.09792596829051464	0.9445718827201922	0.0013307927163721534	6.740921740311379e-05	0.042261686542661915	0.39990147055649305	0.05541223445881119	0.0024362624548639467	0.008682519457267501	0.188066818773315	0.43271100366402665	0.4260740810359375	0.188066818773315	0.8237290903970235	0.1976278799888457	0.23207878828069772	0.11652399837030093	0.1976278799888457	0.22535525302655224	0.015542587821261649	0.0699306351843098	0.09807968375600674	0.015331823028598002	0.11358343578720241	0.5185688580849295	0.5145200625807279	0.013909803246317966	0.5884127861120968	0.5040094722223133	68
68	0.029386345660789796	0.26181046150867704	0.5664091474587812	0.537125476766095	0.042962599358526685	0.4864654847402079	0.03204627018063088	0.9258373076933384	0.827919976649499	0.20671929242070106	0.5120406150069952	0.01163548642862669	0.2398889101559531	0.9495405845234414	0.4269205967164988	0.5165966353045406	0.3078328264038513	0.9780055065155879	0.9345580369897786	0.5378577209206151	0.93675027465838	0.934790874216263	0.9346499496338604	0.0786316826578875	0.29052837664679537	0.020275794348270468	0.9205397286450222	0.9322385776201808	0.5392669062739932	0.5543963537209017	0.1573418268957423	0.4359089026853741	0.6589731262589817	0.16816284449475724	0.15926172685414858	0.02690090427513613	0.1575140438086804	0.11661661057271848	0.18918786929795772	0.18517110317610802	0.005596623035727846	0.18257792233246997	0.18223453852907615	0.5290498537184563	0.5343953921309014	0.03161081776442542	0.6064389685505214	0.5276417485990654	69
69	0.3562374224566521	0.15769110688447324	0.24312941555268625	0.6201249607120543	0.11253689615675731	0.3038270286144207	0.0848835315386751	0.49521530997549507	0.427940682757796	0.3039998261283472	0.509803278097758	0.005089257753095374	0.14256784316533716	0.8523782943283731	0.4638069776557522	0.4581252113845176	0.2744843489999066	0.44957550219652426	0.011913171618668738	0.10979259753322818	0.8176211862423503	0.9346007598546451	0.9373692138174208	0.16909239422129926	0.3900124906801654	0.03371938268158639	0.9317841081568089	0.9328048299011634	0.810743049387187	0.8614676839425534	0.08344425337052101	0.810743049387187	0.9124119014862143	0.4081184198009024	0.6031351430207856	0.3426713983309653	0.4081184198009024	0.5393827819071029	0.07031737927584086	0.0740797375081621	0.00641686250814387	0.0704661636788373	0.07356033269689898	0.3583315343457659	0.3201579396744898	0.0416236016590746	0.4218826186644766	0.3229583110710965	70
70	0.0188706435370758	0.18516622645560368	0.4623032983041087	0.6183562202337907	0.07232775720703322	0.4422837925278369	0.02063467153094281	0.7153109957857569	0.778173026294079	0.20538812553965713	0.468301845686421	0.01220594044421415	0.1861945282193743	0.9281943234943278	0.5019876209467484	0.3805537254083414	0.3943793617891195	0.45907343583647553	0.006367206772666559	0.09703334295338788	0.7633587775993743	0.93536121339364	0.9353461128328491	0.09656650463247442	0.330238572098271	0.013876367660486208	0.9229760103589996	0.9331823314218186	0.7626417949065079	0.8408880526675084	0.14161070141821563	0.7626417949065079	0.9184115770226542	0.7198748522791041	0.8015297805858697	0.2452316807900904	0.7198748522791041	0.6018318476269677	0.23604951108047928	0.23627859404476156	0.0	0.23654854558611846	0.22738012208507902	0.29298290305978014	0.2673225808348812	0.0004226700303426009	0.3947660554967243	0.2540287221948999	71
71	0.7000864601392286	0.6227263150155339	0.13574888198326565	0.44858654834375333	0.1858046097543036	0.6751711434533639	0.5615131538906963	0.564593299964993	0.594297144199921	0.13894868055716383	0.44753139432586353	0.019840190859301506	0.1291442482200587	0.9075841391927347	0.4617731430655573	0.548731710046979	0.07609871931465031	0.611978916625076	0.07367403970059233	0.12977159350127504	0.9476553995723641	0.9344106454930272	0.9343099073328602	0.1302533216850967	0.3386690465890002	0.02590839428850316	0.9246626657450385	0.9290298224535124	0.4191050401246325	0.6720479701234495	0.39200914507053586	0.4191050401246325	0.9808143831829841	0.36742840698333507	0.3635607593486068	0.086367910513917	0.36742840698333507	0.3228297991137426	0.051971168052861394	0.07203374190653183	0.044667458221652474	0.052081180479090376	0.08879266740171886	0.5365318808441208	0.5334549770511972	0.06552006105701022	0.6023920197624589	0.5895927114565522	72
72	0.2868049716207474	0.08409491857529863	0.20856409180898705	0.7681721258804679	0.16178181589359725	0.22884257563898652	0.07972486727864268	0.4545454478403679	0.5188162042685251	0.24645177225924483	0.4892282910857315	0.006495825742564979	0.15347451604544526	0.8737245501569443	0.41887769941829966	0.5190597015998452	0.34886144910111005	0.517416687394683	0.015597780234531244	0.2074297764068522	0.8309705554281245	0.9338403024081735	0.9337066371296268	0.17156854187642606	0.35043292759535505	0.03398385213203052	0.9267241381468694	0.927519816370892	0.7560614077173536	0.8150131637387709	0.0715179270248469	0.7560614077173536	0.8578605707319111	0.5094697275840745	0.6832228263921711	0.6384591837376613	0.1218555290300544	0.8507376452741964	0.08118400005117851	0.06716951904835916	0.0633912693442419	0.025355512383819404	0.08269002671980229	0.6734783660343516	0.31982588231749876	1.0	0.1401790817679217	0.6566560749039723	73
73	0.35364450292764193	0.4162086184182905	0.13879809783654265	0.5120785933393712	0.08558888125812596	0.47013066638995793	0.38392994909087536	0.6339712899544907	0.683766542717234	0.36487235921034744	0.0	0.9999999999999999	0.14424579300500495	0.5071577072766891	0.3759822609369248	0.5946482391732844	0.1928518773940725	0.4957557362948532	0.004238659321456649	0.1290102415667377	0.916030537601981	0.9332699593233199	0.9349135953326421	0.05181062128275552	0.2990947099697817	0.015531758246031804	0.9203523220630375	0.9339373344631288	0.3132487399124191	0.5676926551224443	0.3628281351817369	0.3132487399124191	0.8201303264793728	0.25498156950233375	0.2543299493620157	0.0207387917468892	0.25498156950233375	0.1677268101269132	0.07786026551304259	0.08007093689237467	0.011127155533071429	0.07158528806134899	0.08147080369938384	0.5382186464348824	0.5206903455595128	0.014878516767702297	0.5988530008619871	0.5127028311386226	74
74	0.03990204778450379	0.2838808880722138	0.4273789942672048	0.45432462576788707	0.09864063518475136	0.4313939136276702	0.043457868830318956	0.6985645837731543	0.7492970197361474	0.40705685459902974	0.09553589652629918	0.7596465575977568	0.18199965685340247	0.5012691048031632	0.4456873519130808	0.48990931714380026	0.05248241146044875	0.5992972642706594	0.07362182235234624	0.10312417994619655	0.9312977108005344	0.9344106454930272	0.9352400786368795	0.0765021351889677	0.31444615097667095	0.019828286944047764	0.9220389774490765	0.9329935806614911	0.41714888996988436	0.5996448512734299	0.4526287925468747	0.41714888996988436	0.8578398783354935	0.16500111604964182	0.09694278960003472	0.17703989863002087	0.004239840348811666	0.12951471213440638	0.02341159601819811	0.019566325795572104	0.03460420488402481	0.0004341360899219916	0.04144416592000892	0.5029297033089388	0.5083616699568627	0.027096498986887096	0.5828219040479973	0.4999350729319671	75
75	0.33405360582044874	0.31345117044388116	0.24212799095568344	0.30242986720375076	0.30602000928465856	0.37585565237263346	0.14616225305480832	0.7039267423424049	0.5868304779447607	0.3685772794066432	0.4865593548942349	0.006173426421918956	0.16793959757007623	0.8709579115500592	0.39678285072370173	0.5512513809827787	0.3400672777632396	0.08853358939643374	0.740959294047755	0.11512208063545315	0.27999849492278783	0.93536121339364	0.9357399489516891	0.07531516439279676	0.3377907309112551	0.013403060561232884	0.922226384031061	0.9343148359837838	0.6513844263950902	0.7075144740295867	0.08184222400445569	0.6513844263950902	0.7832864291547046	0.3070500771960099	0.33216822543873514	0.09987101997263431	0.28876572152675595	0.2881798608305722	0.02618197219632721	0.025192469763625602	0.04949200381671919	0.005409556854235694	0.06131613350005828	0.5096166197994872	0.49640380101323633	0.03998454226671414	0.5608414072033541	0.49088652825603657	76
76	0.1473638804460194	0.35167316478003163	0.3943477289993914	0.49045847931969777	0.07752254437744392	0.5102675761053235	0.1600750276339806	0.6411483219180835	0.7714812931343833	0.10976050220619477	0.5239819656671559	0.008689497072549783	0.181160680855836	0.9532209743071393	0.7325506355013961	0.5043720238426253	0.16193644449589678	0.6147324163831211	0.06508646280925241	0.15489630123123255	0.9203925858865503	0.935551327755258	0.9347812104498399	0.12375570709285573	0.2750475296543071	0.031158567844908572	0.9231634169409842	0.9294073239741676	0.9028861042381137	0.9264328328644127	0.0343951456903986	0.9028861042381137	0.9416840099761096	0.1629950090895994	0.595551262302685	0.8998527048111666	0.031230354854321296	0.8099049691540343	0.03306639594733843	0.021555805929633513	0.02676026623885258	0.006440258852170538	0.03183018324109109	0.9682391265607158	1.0000000000000002	0.00947141180570445	1.0	0.9748623282361781	77
77	0.03529242493575245	0.31492073669931586	0.4811607993385445	0.4829631153741907	0.10199548376650203	0.514467989280836	0.03845552421675706	0.7545782520296467	0.7633641371515648	0.16338428110644224	0.5316930425085704	0.009417361478257473	0.18738064359805234	0.943220492199843	0.49440694686984554	0.5524352087597472	0.036079483474104376	0.49778376707791083	0.008271927642746032	0.09183512934165958	0.9500244423754769	0.0028517076093150795	0.0011636713540055243	0.12198117563203613	0.29931225788497456	0.03363424970664228	0.005247353480987926	0.0033974671324958905	0.23276735009336022	0.5307815925260921	0.4833962002415611	0.23276735009336022	0.9173521432870432	0.20561543005098143	0.19344784043031468	0.031632838507209125	0.19086052064709502	0.14191629044195225	0.08519683833391709	0.06814724702019818	0.0343853173977073	0.05412255061556932	0.0820516256202711	0.530775068056705	0.5203149532831058	0.020748662208509332	0.5928680972083545	0.5164740671261279	78
78	0.017142034968794045	0.1236436534030797	0.38710806170964707	0.5838350613998361	0.051382108941747884	0.3061605658524963	0.018758792300857103	0.6196172229541407	0.7400699081530799	0.2611521051854401	0.5073029915215017	0.01074800368695894	0.21388069734069526	0.9193613857441254	0.4778589342180337	0.5652301346587494	0.3178774355495219	0.9747011051046581	0.9120522717995472	0.5523234507098445	0.9552889872222811	0.9344106454930272	0.9352366758761678	0.029497580029496952	0.3551508418329508	0.017116794024059603	0.9203523220630375	0.9358248381869543	0.49817737798234873	0.3522059580190371	0.33009483728501227	0.09091869884712736	0.5387849373940521	0.3022376375750905	0.13579507902304008	0.21777229630644446	0.004661704463518427	0.19605622300472259	0.023406826255221454	0.021705412404229907	0.04694994405730055	0.0036399966942717837	0.06467854726418103	0.5308293784615208	0.5246896021674956	0.018262188207634988	0.5980226722422493	0.5257075541312793	79
79	0.09781043482194252	0.23318556269808358	0.36533256675579495	0.4881350245843966	0.05473258175686929	0.35314251428730226	0.09160543573585218	0.7870813400070014	0.7574556673956266	0.18686788737161333	0.5176805069992985	0.01071804782688	0.20968582597472346	0.9399715709912716	0.5958213986516192	0.5018411385144312	0.3143877089481833	0.039744438909951996	0.8912895212223835	0.1160672117344903	0.2737186538322691	0.9290874472752032	0.9354127484609751	0.13301714022858335	0.3108570805200387	0.014181195766649673	0.9248500723270232	0.931294823818543	0.783779292271904	0.8800206498672659	0.13321055096799866	0.783779292271904	0.9469799574635565	0.005084275218283323	0.12819447753231383	0.1734866016653877	0.005084275218283323	0.134388542766993	0.0678012493392185	0.03378724385647395	0.07541768230595701	0.0008413749559184388	0.06529305749091112	0.8381958419228581	0.6523332707305738	0.31872455478537315	0.5999084111483838	0.8291181002929275	80
80	0.522615980462302	0.5599193829824631	0.11276330600973127	0.7319039137348864	0.21310867821874607	0.6446795286798737	0.5649522875487398	0.6339712899544907	0.6821718253434574	0.16313680407301404	0.4992907473324135	0.004803431398522284	0.1627032390858856	0.9311386341866223	0.19367662328362856	0.6344080440500917	0.4866567651807415	0.4942616297602356	0.007963619297396881	0.21123654781581705	0.8091603056001564	0.9338403024081735	0.934611162687477	0.1800046001075289	0.3477902858285774	0.010776924967312852	0.9252248854909925	0.9299735762551502	0.5558472506829422	0.7801770507523372	0.28968583223236677	0.5558472506829422	0.9668908427750165	0.44439034231499347	0.44123076349356233	0.06331487515764904	0.44439034231499347	0.30404632092377926	0.07943632879152177	0.060419774410994186	0.03539159566072504	0.04086932770497217	0.07650206408168331	0.5318999276773765	0.518969027983166	0.04562078832285176	0.5828117313214586	0.5232948909004238	81
81	0.1184096835890063	0.08000870192149093	0.19025677523139112	0.6181924846511179	0.05949507779836953	0.183727445457897	0.05862122594017845	0.518561291553274	0.5739812505580311	0.3043498098972747	0.5231739823910905	0.0041025971397290265	0.17424637037651247	0.894893139573425	0.4778589342180337	0.6256799396678849	0.3477428474018645	0.8329351000134224	0.5639046064654349	0.5568915857896248	0.9476553995723641	0.9351710990320221	0.9359687599190398	0.09139265990155107	0.2534815514270954	0.06724012470923656	0.9233508235229688	0.9301623270154777	0.9442880290846111	0.9486818322506018	0.012197872576147495	0.9442880290846111	0.9520685230403474	0.3426345714285462	0.3143585537181321	0.01106083501575897	0.3426345714285462	0.2020500569238938	0.014138537060070507	0.017601716173566345	0.008058511551438084	0.014168595872331087	0.02036190267527293	0.5154556811381495	0.5073469626110783	0.0008180278581796993	0.5943780305680139	0.48936479415766654	82
82	0.24906369122318336	0.3863567766502478	0.2548384223521063	0.4334895008088378	0.09848677892415963	0.4544181977025742	0.27043926291609643	0.6674641139796958	0.6810250090890169	0.1358288238010357	0.5316165946930266	0.004908328567919131	0.16018631109318623	0.9429158826291193	0.4698160386417955	0.5232208410016174	0.3280679547272859	0.034717672200132166	0.8560188326418763	0.09931740658118533	0.28462379555649764	0.93536121339364	0.9352335851568149	0.08860959871356157	0.2870372879243935	0.019131496952402502	0.9220389774490765	0.9320498268598533	0.7961856697293362	0.8438267964291125	0.08118106653798433	0.7961856697293362	0.8936027166741959	0.035383587631007754	0.09750609309843837	0.12086886704881962	0.0231512507396534	0.12940622994514267	0.054821068504050864	0.0477462809023249	0.01411812009368046	0.03989602153572948	0.05278820669661709	0.7886918009121826	0.6900497791692686	0.19914030532851518	0.6898483223261505	0.7779584700616108	83
83	0.8785653181823758	0.8389503831115337	0.11108746251979541	0.5422591674258824	0.04397298800194263	0.8679216423472461	0.8333593588336866	0.5382775109765452	0.5700194535027763	0.06809302724814108	0.5493385829353032	0.01823368803211199	0.1266273239994233	0.9230417774189296	0.5046685867128149	0.528224282356955	0.07173898633853636	0.51125301129583	0.01650631918474499	0.10160147216502916	0.929116685257396	0.9334600736849378	0.9345360045283498	0.10596532904158713	0.32569845402654496	0.017797017123654002	0.9231634169409842	0.9307285792964604	0.9461412709500476	0.959491972410181	0.026471548618402594	0.9461412709500476	0.9717055733188849	0.1344540379665337	0.14178604638394923	0.029998040555303286	0.1344540379665337	0.1003837958931387	0.03234578542520368	0.03546822602638715	0.007725032092404672	0.03241432253699066	0.03782235129456583	0.5554370162032575	0.5444233111242166	0.015510969278942794	0.61789778809704	0.5308647287315251	84
84	0.6382887138380372	0.5366173028835395	0.17933187173223564	0.4558340776427406	0.15165390133702059	0.608431886150448	0.4509926206983297	0.5526315779768953	0.5448791099716426	0.16077848680767906	0.43748229362050545	0.021995807582457894	0.12327142499367057	0.8899182674745425	0.4885827955603384	0.5890388189041987	0.06748727452194477	0.4966409328071641	0.006667957939457203	0.10540824553004036	0.9476553995723641	0.9336501880465556	0.9348076616910357	0.14200352499051944	0.39189685759127113	0.0489817866653867	0.9287856066968776	0.931294823818543	0.02664142342611035	0.14583580684451553	0.2548039358582337	0.02664142342611035	0.2689654336061988	0.14056819690454558	0.14038391058178684	0.02579686185640524	0.14056819690454558	0.09717464524494081	0.6221999068814321	0.6228468057053079	0.0	0.6235150125634454	0.5993898147825647	0.5621358739983287	0.5568100140400051	0.0011212242372337679	0.6354464982755462	0.537930668823424	85
85	0.3778450228835865	0.11809894348791466	0.2647210872266406	0.7934850878178947	0.22525369928210695	0.3271624298370373	0.07738001461833227	0.5717703319285856	0.591936903518407	0.37008738195079044	0.4550518478668937	0.020645610243889636	0.1610252870907527	0.825143405768575	0.4718498749539513	0.6128794788538491	0.3121610102199404	0.5449338601730764	0.018340522954134963	0.2019165219643129	0.8666942455535712	0.9349809885778808	0.935407559982985	0.08903128310515057	0.300163418241166	0.03263759736766711	0.9229760103589996	0.9320498268598533	0.8205184778991563	0.8989183856920169	0.12659004217160313	0.8205184778991563	0.9785301800721875	0.47365195380234626	0.6876017120193126	0.3807102719197787	0.47365195380234626	0.6103723862160145	0.10930613684101892	0.11524275688039962	0.011451036193087894	0.10953731815878633	0.11606526787056547	0.7106603664193798	0.7386187123913478	0.0480147221726612	0.7692503888368293	0.7381412088631056	86
86	0.3256986577304994	0.2587945595421287	0.37856772248355175	0.4146181547991227	0.12354661086331832	0.3630989552187504	0.04814756690553323	0.6650717658942786	0.5084030013197498	0.3257545094402132	0.5150627355809373	0.0023307521968762464	0.15431348988754662	0.8803492544151493	0.4510492817232526	0.5710339520768766	0.06446861324893613	0.4558393255014114	0.014564366810088845	0.09703334295338788	0.93675027465838	0.9338403024081735	0.9346166475165876	0.06047743658279447	0.336640166211535	0.016227615840882316	0.9207271352270068	0.9339373344631288	0.7772291038655216	0.5542444146541254	0.7838588740171892	0.13422833452921412	0.8950442473823481	0.358800729358536	0.25114289447123767	0.21263444576640278	0.10874399941136884	0.22288867130481763	0.016537963032737604	0.020129075625343155	0.028673182621187617	0.008729803724932718	0.036333223041971	0.5232207171810058	0.5113462365486378	0.018837397454016275	0.5833651256267642	0.5000117163413397	87
87	0.47536737296895076	0.3211286983154734	0.17907533911391207	0.6279118765366346	0.10534565348866012	0.4324829245911751	0.27809910672831645	0.5502392329646428	0.5553445528667195	0.21012467294372097	0.44941187174527397	0.021878216014702953	0.13921194456373412	0.8729884710655409	0.421558665184366	0.5264472216121477	0.3220449593382283	0.04139470145909924	0.8655752162471384	0.09931740658118533	0.2791712246943835	0.9349809885778808	0.9354918173682608	0.13038363743279704	0.3165505386722788	0.019875385627389972	0.924475259163054	0.9297848254948227	0.5356238686193618	0.5584760874929792	0.04585183394268035	0.5356238686193618	0.5811259903198595	0.11871672222182475	0.07453339506554714	0.06925608381298412	0.043503500209032965	0.06692748537065267	0.09790286598781744	0.09608556426249007	0.010751347117243832	0.09206412539532934	0.0968284657900511	0.527553112584951	0.5149243137001611	0.014673715616344674	0.5965608776778175	0.5014528738569259	88
88	0.19490060939718007	0.3445512424901519	0.30174021512627347	0.49380218942372833	0.08225621975661104	0.46499693061316805	0.2116616992159311	0.6866028679313861	0.749835523394475	0.08967395787913433	0.5168239994630239	0.009140565788390845	0.17109298612875945	0.9569013642090312	0.4778589342180337	0.5003540433061856	0.27569595577279404	0.035086000218740976	0.8700311730848125	0.10084011631839909	0.3762268515580617	0.9365018995633473	0.9351967627966365	0.10457224782381906	0.31677246249000385	0.0094938636275496	0.9220389774490765	0.9320498268598533	0.4591441964760765	0.4782835349775841	0.048152485476652664	0.4591441964760765	0.49732351484776965	0.32510804305663876	0.2947111441107489	0.005509327030630028	0.32510804305663876	0.18712522820910396	0.11441524916743176	0.11294309442327434	0.004060190583739988	0.11157939537265553	0.11020006766119948	0.5188097795363689	0.5106394770256864	9.957497900971227e-06	0.5973771683386118	0.4922321251052391	89
89	0.09320081197319117	0.04601770961843739	0.1673691014094763	0.40201929358803	0.13308736590126707	0.1008089716413778	0.000937939615042853	0.6818181779068813	0.6814085715759538	0.6915329983823809	0.1639136745533487	0.5241885881679904	0.18367760453760515	0.2532108443503438	0.26606268174781195	0.4580787314891669	0.405291849137494	0.45934122461565985	0.12413038574563412	0.2736676333492566	0.46564887921478	0.9317490483378534	0.9341937653513311	0.2648540636607697	0.2458691467941107	0.2541542057501187	0.9409670152667649	0.9065685130101337	0.16168303660769545	0.24688310545642045	0.11803739011150044	0.16168303660769545	0.3097515547070919	0.10125418894018214	0.024877344063961505	0.03948933443215748	0.00010480355362218837	0.05708284496221984	0.007062353784891593	0.013960995430186909	0.024625590998397843	8.094621963712981e-05	0.025331738952916162	0.49124713080587207	0.5131113223391616	0.04061301218197752	0.5726910189024094	0.5122512766890769	90
90	0.6273408729254277	0.4407769998199944	0.3464367337843472	0.5244900076299408	0.07634294276590613	0.5966086269652835	0.2829451244500012	0.5598086099404881	0.5258838800071	0.12002316027210061	0.45560890246862545	0.030189381290469126	0.1241103997787879	0.8774049456139611	0.4242396309504325	0.5729432075150482	0.2522060275406515	0.5823949691371485	0.033823900696000206	0.19905486991810695	0.9302071994298189	0.9334600736849378	0.9342825737631388	0.2054924255316353	0.3103946063103481	0.02155200491456352	0.927098947459016	0.9248773134852063	0.47945857911038525	0.5985955233238515	0.10932344079548423	0.47945857911038525	0.6526139796982149	0.5605946499751219	0.41628801040411806	0.41310066067249285	0.06450859676212226	0.42154074835779703	0.33369687017937605	0.12781391774272885	0.4885656546928682	0.010792932989634641	0.3214516663489525	0.6823808225983915	0.7487497130327301	0.12891603735044593	0.7439164143391483	0.7615465969827164	91
91	0.2855085118562424	0.06743467078049017	0.27632902904088735	0.7092685988513836	0.08985944262410481	0.2274424475277691	0.03720493806336658	0.5837320550691201	0.5836517581879903	0.22443250874792567	0.4836821859186845	0.007338217423953975	0.14256784316533716	0.8935986591493467	0.48590182979427193	0.6332257152637525	0.19857178527593972	0.563460123141771	0.02436982072048864	0.17925964920246718	0.9312977108005344	0.935551327755258	0.9357119654374737	0.11127130646168923	0.33298769733362343	0.005998066857792254	0.9233508235229688	0.9339373344631288	0.857966198046009	0.9205276460590075	0.09116043373218548	0.857966198046009	0.9862928477834245	0.17464220384781412	0.5903649439984952	0.652755825860867	0.17464220384781412	0.6783202814013548	0.07352224605222149	0.08457660857137494	0.024158692563149887	0.07367780346239018	0.08913214256546628	0.7143823133238113	0.7514767831496476	0.07913334979643402	0.7725846614317291	0.7606900920296034	92
92	0.040766352068644665	0.23826444661995835	0.31900605600129833	0.37954668552136195	0.155873273288192	0.3136278965510825	0.044395808445361805	0.8157894678613721	0.6964737975101511	0.2237202443054448	0.5369615091560712	0.011806831784974135	0.20465196998932472	0.92451393371063	0.3867061171133467	0.4967969100665073	0.3497591985863046	0.8905971708079181	0.7271314335260053	0.5675505363457038	0.8745910606874756	0.9357414421168758	0.9362073919239634	0.1445147419776646	0.3111122491217044	0.01283395036855731	0.924475259163054	0.9303510777758053	0.4199540250901525	0.6711162207007763	0.33338612711562887	0.4199540250901525	0.7483838517556013	0.43028227355432264	0.5324271335361248	0.1974278052201026	0.43028227355432264	0.3965990074265607	0.09095703741836722	0.0857580452881893	0.01652292434866065	0.07843787673672585	0.08760088806978361	0.4367368893854769	0.36702013815154744	0.08429802720197171	0.46464674263493333	0.4056601027111994	93
93	0.2909824323125471	0.12617321595977346	0.12195943548309342	0.7397922095801261	0.29064655442387577	0.2333540771203514	0.11442863303522832	0.49999999999999994	0.42878667130349296	0.3159999609859685	0.5081159232122989	0.006516622184844292	0.17109298612875945	0.847961819779953	0.4832208640282055	0.43736172752887725	0.710885133612219	0.4996081813420059	0.0077376554914806465	0.25158834509372663	0.6717557215978103	0.9406844077039875	0.9354840307066138	0.20527554062400724	0.2607504823761583	0.05892176304967261	0.9272863540410006	0.9224235536009481	0.764127649126322	0.8192229257983014	0.09700434912663326	0.764127649126322	0.8880790680212497	0.12323321215339637	0.47768349276833205	0.5627984094652838	0.12323321215339637	0.569098710202293	0.07782970892497915	0.07883209449448145	0.0022158066699829644	0.07799436951445825	0.07727036047293888	0.44297432841455603	0.31729005062511373	0.18975248782575246	0.390039148749069	0.41223933932953344	94
94	0.35378855697995915	0.09305702992050874	0.3612828080582989	0.6218255538433602	0.05530667834652937	0.30118234538677224	0.017820852685814247	0.5119617219880976	0.519457350378177	0.17234967214698207	0.5065459293549817	0.006431890282659827	0.12998322260102635	0.8928625800579433	0.43764445633684257	0.5316663885178541	0.10711286141068359	0.5624058013924395	0.03642007780568675	0.12368075846451274	0.9138495120588427	0.9336501880465556	0.9342172456692279	0.09224929354198379	0.1923240479646443	0.09736519491724625	0.9205397286450222	0.9278973178915471	0.1166333076506132	0.1401016770697725	0.1215933490832294	0.06505552146426066	0.2660207699080995	0.09516255415402333	0.07673570331334054	0.029021086952489325	0.047088726873989566	0.07084541785997282	0.0006153464630702273	0.02414563821075663	0.05054121123035745	0.0006168260321684754	0.06080738298300804	0.5304134493065318	0.518717185225934	0.02093438868186676	0.5926600810978236	0.516895772235465	95
95	0.47176607507372	0.5412638617504061	0.1214647000041552	0.45473808144225797	0.08815912885317181	0.565961439197007	0.5121150153225857	0.6483253538816761	0.7066063889739722	0.05408589206955795	0.5062018113730546	0.0054196696590205	0.15011861636610968	0.9569013642090312	0.4456873519130808	0.5158147896479852	0.032274528317632965	0.49165549277158177	0.016177719637871162	0.087135732595568	0.93675027465838	0.936882128286583	0.9344471063434188	0.06986422838771919	0.3301919833706313	0.010175736905698618	0.921101948390976	0.9333710821821462	0.5396527197246086	0.5364678031777551	0.2530926675123402	0.04293524151463889	0.5897601810618608	0.053838641039305	0.06930111710458176	0.03944745619642253	0.053838641039305	0.07028923811616458	0.008783626711387663	0.12118966073947575	0.9902789584952997	2.4662859372318047e-05	0.9481806697044872	0.522479026985557	0.5151270625661645	0.0045743737569729605	0.5988786748861086	0.4999820690070165	96
96	0.05617977513086321	0.0740115308213452	0.2575659807596023	0.5002563433075582	0.05345096162736433	0.16505911871143164	0.0010942628842166631	0.6985645837731543	0.6024903454497568	0.45934338734098434	0.3990700959714025	0.10724932422913938	0.18032170485826957	0.6234580524299149	0.5046685867128149	0.5629941144284618	0.7098590850772318	0.7426926459562596	0.4247633251755175	0.9459438287794915	0.5856052364583605	0.9357414421168758	0.9341719137462511	0.13319605518921304	0.34246855535723897	0.021574590463098488	0.9233508235229688	0.9305398285361328	0.32149127282126055	0.5435561260014867	0.4265379952922718	0.32149127282126055	0.9774155213835138	0.11954883505528267	0.1811086179512419	0.07887214139121836	0.09644802074977868	0.14089503408275347	0.06559051594253293	0.06847468980755923	0.015201635660339352	0.0634418023361196	0.07814856756770695	0.4824525515362764	0.5201405095443619	0.08229367470875294	0.5647699365735546	0.5609853034301883	97
97	0.03658888136196376	0.25289977128681984	0.4346393148126501	0.4800171463160159	0.08908017544936545	0.4211263267066492	0.03986243363932134	0.6828080061496726	0.7510155790412261	0.0794036660403416	0.5276888993220532	0.010763845519250923	0.17395702763698906	0.9623584880609284	0.49976888528982216	0.5434514068714348	0.03905865649390562	0.49329956377770096	0.01005262904431948	0.09183512934165958	0.9467529110650379	0.002281341079602539	0.0005789502029754923	0.059078895999638795	0.3583782480045979	0.016349851573609943	0.0029985053117540517	0.00924873294375006	0.22779876609087318	0.5852121271170467	0.4628840886691206	0.22779876609087318	0.8671652120788301	0.15081752513275778	0.19861934761033878	0.038271861937840046	0.15081752513275778	0.14405451248684278	0.021217890769417335	0.020838460411528106	0.022566968124272925	0.006841275437132683	0.02955387066897154	0.5607044382821054	0.520113855154638	0.024948800416527434	0.597061813815913	0.5364207936587833	98
98	0.5620858827813228	0.23147679191075807	0.5436147411419694	0.5983312612098255	0.06434697134231433	0.5261356754712142	0.03892449402427849	0.5249132291946808	0.43603231632084305	0.11879984795355414	0.5388285694263438	0.014458125699343322	0.11522877678222088	0.8894868093005007	0.4756402175026778	0.5198081992266202	0.01404455951054006	0.5314581534394366	0.020305019056645404	0.08041480729057957	0.9511149565478997	0.002281341079602539	0.00017136732812339517	0.02800636128207037	0.3051060617580953	0.009929421259143598	0.0	0.009437491462977676	0.3973913237094938	0.5224656575394825	0.14544887188164857	0.3973913237094938	0.5982812251018103	0.3778996201898018	0.36037604437465925	0.05367867198839816	0.3728108843061515	0.25188062975442116	0.03613642989732591	0.020185384058188302	0.03821207450118087	0.003624535268671401	0.036256538415730434	0.5217391392511682	0.5229013610137732	0.013596091349558416	0.6000070098966803	0.5133914216703643	99
99	0.015413426400512296	0.21589362824062	0.48198630692978683	0.5293903196746045	0.06142188863891347	0.4257934011828004	0.01688291307077139	0.5871144760980679	0.7542896865544807	0.11116750624876187	0.5126261473838705	0.008450418246338591	0.17563504860700566	0.9549977576622968	0.4756402175026778	0.5300940445557569	0.02361408522264617	0.48143750456636236	0.010102991963608742	0.08269887483046977	0.948933928203054	0.0020912189030317663	0.0011020072878784593	0.04269987932585148	0.37303892707490927	0.020200080755826532	0.0022488481692338746	0.010003767020660526	0.317598914150806	0.5307695035816518	0.5010854350952666	0.2152725198453836	0.8446520374250822	0.1724998478515625	0.11222187115712891	0.17689366758759148	0.0010689255829405078	0.13174291688115572	0.05291789544510215	0.02268405909165265	0.05587490881600555	5.112640916517079e-05	0.06063309562186796	0.5358753907299044	0.5205168083495749	0.017465285080333393	0.5919717669700025	0.515358566862831	100
100	0.028810142804695876	0.261041803139485	0.42566634766992345	0.4605176669431468	0.11331519961960679	0.43061604865373804	0.03142097710393565	0.7115161831746786	0.7553647433079339	0.1363694064637079	0.5386978783119544	0.006038056669817997	0.1773129316272549	0.9579420740279101	0.4729592482926895	0.5252140715751071	0.0184633320922187	0.4942020136003523	0.009384203956150064	0.0819375189838397	0.9511149565478997	0.0028517076093150795	0.001044459594634839	0.03927076822397697	0.32618312811235084	0.014278861522771618	0.0016866669415070978	0.010003767020660526	0.21432219295240246	0.4426119861375214	0.3911233258271347	0.21432219295240246	0.796794730833901	0.21810445394345343	0.19485054501604723	0.05442476557974711	0.14990843269796678	0.14278857986556126	0.025128390824029713	0.04416751955518504	0.025830333179202383	0.025181675050498994	0.05820886084375948	0.5302733530206392	0.5165119596583139	0.014607402305254546	0.5932791944460061	0.5148220629972226	101
101	0.2316335514880486	0.4180320164440742	0.4575141465211947	0.5448853980498735	0.04554625837128001	0.6208774373147583	0.25152414372336224	0.6249793734563339	0.7594851289102789	0.13077207444974967	0.5010627254216883	0.010192722312422693	0.17884626829471925	0.9416214003139346	0.44235925841506474	0.5583041695064369	0.6618971231470886	0.49737014999440887	0.003190724910717157	0.20800735308898238	0.7576429964137303	0.937642581825578	0.9354378570051665	0.13614505351926734	0.27086832769196373	0.04893710067947744	0.9252248854909925	0.9271423148502369	0.5079865253806032	0.6837516053431284	0.25793683538727485	0.5079865253806032	0.7782414363372558	0.13693447706559944	0.23590326171393694	0.3513013833431213	0.003297403336277373	0.38277650415709374	0.06855244467286623	0.0334052343944557	0.08926306235840371	0.0013718432694896487	0.06785772818482125	0.5703567862394174	0.4053872191026785	0.33224836886322673	0.42842352035699327	0.5466020685117456	102
102	0.03183520779918894	0.3204865171764796	0.4729358058218799	0.4516529510906534	0.1269650342133007	0.491754851195505	0.03470376575658564	0.7894736757997597	0.7847910210387061	0.38901429563236867	0.9511424236378176	0.8259850129233667	0.6727998782607097	0.9495405845234414	0.4101876761101118	0.3358756075254956	0.414269185871162	0.738321765376192	0.38672388077594144	0.54071935731845	0.8088970840697971	0.9344106454930272	0.9344866683221359	0.15587904853591922	0.2520084320653148	0.07207532438699828	0.9239130432689228	0.9224235536009481	0.21203319932574352	0.33190864873295733	0.16853142915774771	0.21203319932574352	0.4394961367550303	0.10333815880163033	0.13507708067345295	0.06220786030002787	0.0933184002623048	0.10848751751444571	0.009802700212682508	0.00410975467428641	0.007909929465525026	6.785114636948843e-05	0.009418396550295732	0.5380033875227854	0.5211285471528125	0.027253267230866306	0.5818685338786964	0.5178275422048519	103
103	0.2604436942927445	0.0585864720067063	0.25492531105096317	0.6871507837512645	0.06670425277390624	0.2003733809558595	0.03439111921823802	0.49760765191458284	0.5453418178820755	0.222371646979312	0.48979844633255615	0.005617071718452707	0.13669502088196497	0.8877100377647577	0.4456873519130808	0.49471937555062584	0.31376942355560455	0.04112574391228313	0.8469606626244426	0.08637437772696112	0.30425300583279047	0.9338403024081735	0.9342215537735957	0.04536108931432345	0.3435736672757434	0.01487840921473662	0.920164915481053	0.9343148359837838	0.6106786062289933	0.5959752697796782	0.2894226115130029	0.43105996851713735	0.8940310662410251	0.16122262332878523	0.1877034421220671	0.2248829661779898	0.0016161299779590135	0.20246334493389795	0.0066310524364410275	0.03695196620193269	0.11420476768037768	6.688952111873203e-05	0.1385036734890607	0.5188352280334605	0.5068669450180662	0.04349645408293361	0.5712366520430695	0.5171396408696596	104
104	0.274560670943633	0.04368012188979023	0.2019450689835499	0.8316677120557687	0.2696981476909346	0.21561918834260463	0.04517742479123085	0.4210526361078216	0.5417516290037212	0.24368547264295592	0.4753795676617766	0.0065177404479522215	0.1417288693232358	0.8869739586733543	0.5100305148010258	0.6378072770913027	0.11244132374018218	0.5293054341927809	0.013548525032550628	0.13281701297570256	0.93675027465838	0.9344106454930272	0.9350647123578848	0.05287282843299323	0.34841950735181554	0.014158802733843508	0.9207271352270068	0.9345035867441114	0.4470437648574895	0.526691099526209	0.13391713303886044	0.4470437648574895	0.6064658141682024	0.1432243685530688	0.2861902157293167	0.2266747277315931	0.1432243685530688	0.2787727345441825	0.15329756669648004	0.14988258439433275	0.0074957982652268966	0.1465053416491417	0.14765852724750872	0.6740168625414243	0.6771420170071413	0.0012541632200633712	0.7354871599149281	0.6559424831732662	105
105	0.32800346915487505	0.3695080769104947	0.14410890630270007	0.6224885738255865	0.08278777405009932	0.44306159981804827	0.35610439993253074	0.6315789449422383	0.7020769773346238	0.07512901256951007	0.5218176854104547	0.01920514748794641	0.1610252870907527	0.9495405845234414	0.4718498749539513	0.5420705762682683	0.33132284352110936	0.9310861634451366	0.8022422128591851	0.5513783078745289	0.9037716713818	0.9344106454930272	0.9348737594417432	0.11148581802368353	0.3085113175775612	0.04100566749739568	0.9246626657450385	0.9294073239741676	0.5746461529630833	0.4438531425600061	0.3223952840019745	0.23842434170779994	0.980713550152899	0.12053389129632325	0.042466724007651786	0.06054864809731722	0.012840091506354328	0.0806505943551665	0.030111635973194877	0.01968853076758536	0.029438227670401478	0.0005685373602628864	0.031075427427970904	0.525045055612176	0.5173163773824726	0.025032796418437822	0.5839963998236364	0.5204076326664144	106
106	0.024200519955944536	0.25704418903924586	0.5417990415881108	0.5458495252851934	0.05678725461971025	0.5090230498307527	0.026418632490373753	0.6660616678930229	0.7973413599763209	0.08102183558252765	0.48213627575626256	0.01043769599033793	0.1731181551017481	0.9645666950774375	0.4622353714527364	0.5214289584871955	0.026655046252861518	0.513213041415908	0.022658879648111502	0.08802835793269474	0.9434813685477693	0.002281341079602539	0.001136534137486933	0.07000305408929232	0.3636616081836901	0.03410046135548921	0.004872524909727893	0.008682519457267501	0.06901713690814386	0.39399699047785003	0.5449959111099837	0.06901713690814386	0.7656965522820957	0.022574499957204116	0.015829083869509267	0.019048335106713093	0.00026675662194606734	0.0216963880560039	0.004332308916192254	0.018467424028073692	0.029009139662202626	0.0009239427397039011	0.02924793879818198	0.5204327154748413	0.5187949980595912	0.012432474020421663	0.5968359348819957	0.5108920028531786	107
107	0.12892538905101406	0.24490455119909374	0.35621782171980904	0.5400192954566227	0.03166979528034021	0.3976353524892462	0.14006564917973302	0.6076554994294607	0.7362291449928597	0.1947370113384059	0.5049319835672147	0.005565914728144646	0.18703350421694076	0.9392354928454214	0.4698160386417955	0.5132421668256916	0.3188814295235465	0.030137250786224423	0.8767707448360607	0.09094250596057919	0.2911668805910348	0.93536121339364	0.9360493354495707	0.07411726746671282	0.31686691136263223	0.012188508526111492	0.9226011971950303	0.9348810882647666	0.8459630492881526	0.8500373736983701	0.008970169976467953	0.8459630492881526	0.8508328562350811	0.08816902582866577	0.08820550057554333	0.010117026562506008	0.08816902582866577	0.05831489090468842	0.010184394144612627	0.004611228747241767	0.011035249864113302	2.3672951025951322e-05	0.009786112973393771	0.5149370680296457	0.5136868592801557	0.019297787751485104	0.5939134356881186	0.5076275877488611	108
108	0.11437626359634888	0.15413542154076382	0.16307045277267787	0.6663317636937918	0.16770358052128023	0.27395770582007617	0.12427699537047503	0.729665072005601	0.719613215620483	0.2470927220970155	0.48197225488190376	0.005145584073557313	0.18367760453760515	0.9142088396687271	0.49126375960444385	0.654320177125265	0.1660356414713553	0.5346255077847752	0.011439038524080411	0.15641901292449267	0.9509269371866447	0.9332699593233199	0.934465932986325	0.17397323637146886	0.36279482234681576	0.029274046589965318	0.9274737606229853	0.9273310656105644	0.3277103020157864	0.38640592842615284	0.2180328858312555	0.2378968819866265	0.6389200231246009	0.06877250703791415	0.12745669377980262	0.23088494242808655	0.0005557724057233958	0.353055421899733	0.015780050518093162	0.02163533303316583	0.04322194109069248	0.0014365927030405255	0.04884836068779358	0.5235256823269853	0.5333333490811639	0.0658305506071365	0.6003889513734487	0.6006214485285915	109
109	0.014261020688324461	0.2682126652839145	0.4701505572685397	0.43950103224133874	0.10670099184432669	0.4270379851410918	0.01563232691738092	0.7450092530530597	0.7620594687801008	0.1628821172007571	0.5261466533287715	0.004027403633517439	0.18402473960778654	0.9564698553297015	0.4863640667912558	0.5357247800385662	0.034117287166800146	0.4880176440931415	0.01151500107258503	0.08878970595513928	0.9423908543753465	0.002281341079602539	0.0006876556536179468	0.056755935869824733	0.3346453457262929	0.0081263337229822	0.0020614338836040247	0.009060036495722623	0.20351534042584224	0.20575667134139436	0.016068026256099106	0.20351534042584224	0.21048322597173907	0.2102357519060953	0.1897325456425384	0.0017419996232031483	0.2102357519060953	0.11994206149772398	0.026301677253752993	0.024676676299400624	0.003254400126226201	0.02357344166789714	0.025313186366943526	0.5281674025795988	0.5204039674287385	0.0008496081968382623	0.6051896406644812	0.502116902849571	110
110	0.02362431709985062	0.28468869737943003	0.5336706571225813	0.4719528049355406	0.06918408651795202	0.47090853136389	0.025793339413678514	0.6995543444063224	0.7594451283206272	0.15595875267026874	0.49801234817083473	0.010760154739322037	0.20080425955911563	0.9402761758342296	0.566793032885404	0.4401899031616739	0.18695287391483945	0.4639133616500624	0.007288119099228607	0.10401680723936968	0.8693265280981413	0.005893537395201154	0.0007017194843782493	0.12643053360694068	0.21318968219897166	0.09408709848087997	0.005622182052247959	0.0	0.32475629514932763	0.3349978054294738	0.03388030101715379	0.32475629514932763	0.34747696508013937	0.27049125881831587	0.2519304842562603	0.01685382739791309	0.27049125881831587	0.16420394004224007	0.08007098950191163	0.08295386952873217	0.0074822737381918854	0.08024038670307594	0.08254590203873888	0.5494419180637026	0.5435247953717216	0.00022395823572749168	0.6246743781383505	0.5245411127368228	111
111	0.019590897107193198	0.3061621217610959	0.5668047136145029	0.5271758609956066	0.09782211563357562	0.5740510618747386	0.02141628787681186	0.8995215279243847	0.7977029952593686	0.25414412769936895	0.5201520121724116	0.017720662700515703	0.2482786615097572	0.9215696230183354	0.45373024748931906	0.3393452141770902	0.2975710775623268	0.4680226893210989	0.005943258672044024	0.09246521471976979	0.7808069819444807	0.9351710990320221	0.9364340491216587	0.12326052829719683	0.36237332305427394	0.03083676758322324	0.9282233869509238	0.9333710821821462	0.26466076796127763	0.2750262967772199	0.026154464161870283	0.26466076796127763	0.28680784252000824	0.09166786574651532	0.08013889653477473	0.004324882202882298	0.08514089651954157	0.05167847990483843	0.028299013148270297	0.02565471161897099	0.006212188380463694	0.02254367301211744	0.027237380464406123	0.525114450362988	0.5155194912668856	0.005166941430725086	0.5993550370270594	0.49902751990340216	112
112	0.5620858827813228	0.23147679191075807	0.5436147411419694	0.5983312612098255	0.06434697134231433	0.5261356754712142	0.03892449402427849	0.5249132291946808	0.43603231632084305	0.11879984795355414	0.5388285694263438	0.014458125699343322	0.11522877678222088	0.8894868093005007	0.4756402175026778	0.5198081992266202	0.01404455951054006	0.5314581534394366	0.020305019056645404	0.08041480729057957	0.9511149565478997	0.002281341079602539	0.00017136732812339517	0.02800636128207037	0.3051060617580953	0.009929421259143598	0.0	0.009437491462977676	0.3973913237094938	0.5224656575394825	0.14544887188164857	0.3973913237094938	0.5982812251018103	0.3778996201898018	0.36037604437465925	0.05367867198839816	0.3728108843061515	0.25188062975442116	0.03613642989732591	0.020185384058188302	0.03821207450118087	0.003624535268671401	0.036256538415730434	0.5217391392511682	0.5229013610137732	0.013596091349558416	0.6000070098966803	0.5133914216703643	113
113	0.7765773993005773	0.7369270175565746	0.051911369417798434	0.6315435908813141	0.09350833825811321	0.7577785001221705	0.7673909175061194	0.5933014328132562	0.6279880858941762	0.08291520234049109	0.5097718712251	0.011397291364351605	0.14592374284467274	0.9318747132780256	0.4939447253705102	0.5336581532461808	0.055538710661435085	0.49653428455801074	0.011504144116821477	0.09322656958837666	0.9334787363436726	0.93536121339364	0.9345351672304634	0.11135010265428157	0.3124881284527575	0.011013499813121639	0.9224137906130457	0.9318610760995257	0.3513113665624592	0.5079364009355578	0.4148811917830459	0.18479756895251184	0.9823098158877068	0.1810906476983276	0.20735011229310296	0.09112659420636791	0.1653651681745924	0.1718438797632912	1.3622518323840038e-05	0.014596284844770135	0.022017439178247746	1.3830433753513408e-05	0.028377453639539287	0.5285153113603341	0.5203040072958547	0.02077402744158146	0.5860755012699306	0.5192819132818679	114
114	0.13828868880083398	0.27652407840351845	0.25444869667151193	0.4261535420095579	0.11308307795634605	0.35298694129251584	0.1502266652987339	0.7230654962940952	0.7448083166986431	0.37383583839586754	0.9472971599706648	0.8326623574671358	0.652866978372558	0.9519264924647312	0.6360358816986933	0.5933460791497455	0.2270292854982129	0.5482041619390199	0.012241900079642262	0.16022578433345752	0.9345692505160954	0.9336501880465556	0.935159822087101	0.12808105051616375	0.3415276738750743	0.017069451519431317	0.9250374789090078	0.9311060730582155	0.4536924487918415	0.6398226367653397	0.250884663242229	0.4536924487918415	0.8059201285370958	0.2873826944379743	0.02624235162192584	0.10969990173653037	0.0006527145886988293	0.16201425307074685	0.024516101901329128	0.012596900346159139	0.013466282948150146	0.00025407647556728065	0.023592998208737406	0.5815600167543261	0.5262769460446541	0.05188896328610803	0.5974313825121889	0.5642451674607398	115
115	0.05214635847649954	0.34248242066178924	0.5613408779263204	0.5131118175599568	0.057087140757132046	0.5563161442551314	0.05674534671009274	0.8038277520196039	0.777034333601584	0.4183742528404419	0.12229607795328273	0.6953091669253804	0.1971012032549475	0.5034773420773733	0.4322825248047097	0.6252335428403417	0.28251396913772725	0.5502300904208078	0.01321411556578071	0.18763455569121246	0.9378407874299493	0.93536121339364	0.9361174709922293	0.07091800945255013	0.34577380214991255	0.016519005047637758	0.9231634169409842	0.9348810882647666	0.3193421064643012	0.3288518047999825	0.19455371529841295	0.20125876880522667	0.4419083783089071	0.14491880308246993	0.11402812435615724	0.08746975841503199	0.03553180538320163	0.13342031993157927	0.026013544057134047	0.017708015848354026	0.016833934125408404	0.00014255622957524278	0.02503560451516832	0.5134127717726847	0.5263916755201147	0.05553853161842684	0.5863926319829775	0.5358295699636926	116
116	0.5633823158394778	0.2101336035456565	0.5957044998722556	0.5996390302961802	0.04319196900649026	0.5275357747405712	0.03986243363932134	0.43639664505805703	0.4189971745970818	0.20274089784036184	0.5241029200849123	0.007507382484915105	0.11438990424697991	0.877709543838047	0.47027827908270126	0.5252606962261742	0.03492250015260371	0.5108505346437036	0.031096693944062535	0.09411918905736426	0.9391193230649075	0.0028517076093150795	0.0005057315579182209	0.049699950401470856	0.31219850357222284	0.01706324891979788	0.0013118383702468428	0.008493760938039996	0.5631729903164816	0.4315762757947641	0.426720384952662	0.1785158179135676	0.6917727964696736	0.2378013830889198	0.1881910225436352	0.040900251642325997	0.1690297593510783	0.14043379181603094	0.0013755921162121234	0.017640908261394285	0.03672834141404224	5.4869205484281425e-06	0.03541564494892977	0.5304836438994393	0.5206639010938241	0.01575862602582625	0.5945136164619097	0.510634053220518	117
117	0.47997699581770215	0.20019453470317763	0.43570517657572083	0.5801466162901857	0.07138752646500093	0.43746114505689926	0.035485382102454686	0.5320905684747436	0.48420708206230223	0.09876940997075073	0.5402625188697989	0.017410477257830948	0.12361860573276906	0.9027361724303592	0.48904503600124416	0.5354621346453768	0.02425010705152034	0.536476732488387	0.025793811488547314	0.09107377349502951	0.9500244423754769	0.0	0.0003763042477885614	0.06943230796315387	0.32087454527970866	0.046442716880654655	0.0029985053117540517	0.006983754855419577	0.2011364409974902	0.48226498680159774	0.38094274758382635	0.2011364409974902	0.7470305351079155	0.1542591272058984	0.18676487595008	0.0291137371786607	0.1542591272058984	0.13254290144416758	0.07097929443069492	0.06341220591889864	0.014646263311311481	0.05586081081639099	0.06835472359488248	0.49723153809826454	0.5131537933774527	0.024866982961066528	0.5779568682248114	0.506728590263668	118
[truncated: 4 more columns]
