# Supplementary material for: Test case sampling optimization for safety validation of automated driving systems
Source: Nat Commun. 2026 Feb 24;17:3114. doi: 10.1038/s41467-026-69675-8 (PMC13039333; doi:10.1038/s41467-026-69675-8)
Supplement: Supplementary file 3 — Source Data [file 41467_2026_69675_MOESM3_ESM.zip › SourceData/Figure3/Figure3.csv]

row_index	row_label	col_index	col_title	x_feature	y_feature	x_value	y_value
0	(a)	1	Ours	xpos_min	ACCY_STD	0.5855892621280282	0.3934562941028279
0	(a)	1	Ours	xpos_min	ACCY_STD	0.8165854611909934	0.4468158098872743
0	(a)	1	Ours	xpos_min	ACCY_STD	0.7952241425069948	0.2375445657614066
0	(a)	1	Ours	xpos_min	ACCY_STD	0.8595654534952724	0.11542834480327013
0	(a)	1	Ours	xpos_min	ACCY_STD	0.783779292271904	0.3143877089481833
0	(a)	1	Ours	xpos_min	ACCY_STD	0.5213506910030566	0.03610183586085528
0	(a)	1	Ours	xpos_min	ACCY_STD	0.25269009173726603	0.023657914139412817
0	(a)	1	Ours	xpos_min	ACCY_STD	0.38836751308931117	1
0	(a)	1	Ours	xpos_min	ACCY_STD	0.823799736494146	0.30548716365634443
0	(a)	1	Ours	xpos_min	ACCY_STD	0.457428558657068	0.030184303270942688
0	(a)	1	Ours	xpos_min	ACCY_STD	0.15158869345446352	0.323924494979075
0	(a)	1	Ours	xpos_min	ACCY_STD	0.32085883317090885	0.1596012559343397
0	(a)	1	Ours	xpos_min	ACCY_STD	0.5640258322375257	0.224989109682906
0	(a)	1	Ours	xpos_min	ACCY_STD	0.14377685952668184	0.05942936335579532
0	(a)	1	Ours	xpos_min	ACCY_STD	0.6396065137342817	0.22228947149838627
0	(a)	1	Ours	xpos_min	ACCY_STD	0.033442802376976	0.33200276953348734
0	(a)	1	Ours	xpos_min	ACCY_STD	0.37245103662332535	0.022485797447256584
0	(a)	1	Ours	xpos_min	ACCY_STD	0.5438465946299659	0.025552987073461077
0	(a)	1	Ours	xpos_min	ACCY_STD	0.158928109279643	0.1687622878502233
0	(a)	1	Ours	xpos_min	ACCY_STD	0.5708723998856454	0.5167374095607699
0	(a)	1	Ours	xpos_min	ACCY_STD	0.15703073980078638	0.24069601962506373
0	(a)	1	Ours	xpos_min	ACCY_STD	0.17673296127579602	0.18981576324729948
0	(a)	1	Ours	xpos_min	ACCY_STD	0.7906238724931599	0.4255058813485585
0	(a)	1	Ours	xpos_min	ACCY_STD	0.5165033231966702	0.41821908405136954
0	(a)	1	Ours	xpos_min	ACCY_STD	0.5224570477474587	0.37192246287509295
0	(a)	1	Ours	xpos_min	ACCY_STD	0.01624817464105976	0.16829001917821024
0	(a)	1	Ours	xpos_min	ACCY_STD	0.43105996851713735	0.31376942355560455
0	(a)	1	Ours	xpos_min	ACCY_STD	0.21552694416917084	0.18620076445419537
0	(a)	1	Ours	xpos_min	ACCY_STD	0.6001734720485422	0.05091012689644348
0	(a)	1	Ours	xpos_min	ACCY_STD	0.33532851340773745	0.31020534061178545
0	(a)	1	Ours	xpos_min	ACCY_STD	0.06934401809946275	0.19991298679379865
0	(a)	1	Ours	xpos_min	ACCY_STD	0.5411109015517324	0.345002933894126
0	(a)	1	Ours	xpos_min	ACCY_STD	0.774289766904135	0.09829623020027597
0	(a)	1	Ours	xpos_min	ACCY_STD	0.5356071102318225	0.3242450444520882
0	(a)	1	Ours	xpos_min	ACCY_STD	0.623334725767262	0.3244610810878601
0	(a)	1	Ours	xpos_min	ACCY_STD	0.6271563118302391	0.24010927747380684
0	(a)	1	Ours	xpos_min	ACCY_STD	0.9495536828754576	0.2871227757464623
0	(a)	1	Ours	xpos_min	ACCY_STD	0.2570393396326231	0.1216178916709127
0	(a)	1	Ours	xpos_min	ACCY_STD	0.528841690233114	0.4007999467903906
0	(a)	1	Ours	xpos_min	ACCY_STD	0.373534537958792	0.04755034801001856
0	(a)	1	Ours	xpos_min	ACCY_STD	0.9466058909285989	0.3984554242269764
0	(a)	1	Ours	xpos_min	ACCY_STD	0.7601688800819305	0.1837802098508477
0	(a)	1	Ours	xpos_min	ACCY_STD	0.7776218564675602	0.2658251918224077
0	(a)	1	Ours	xpos_min	ACCY_STD	0.35084824557535615	0.22817616298328428
0	(a)	1	Ours	xpos_min	ACCY_STD	0.9495536828754576	0.2871227757464623
0	(a)	1	Ours	xpos_min	ACCY_STD	0.2735835735060099	0.5963366446349943
0	(a)	1	Ours	xpos_min	ACCY_STD	0.8214629604097494	0.5428037641561267
0	(a)	1	Ours	xpos_min	ACCY_STD	0.585760888227551	0.31118713175758445
0	(a)	1	Ours	xpos_min	ACCY_STD	0.8782651360156207	0.23230571351648735
0	(a)	1	Ours	xpos_min	ACCY_STD	0.6760090831471018	0.2508513908168282
0	(a)	1	Ours	xpos_min	ACCY_STD	0.3973913237094938	0.01404455951054006
0	(a)	1	Ours	xpos_min	ACCY_STD	0.5876699464711838	0.25497166632885654
0	(a)	1	Ours	xpos_min	ACCY_STD	0.872547140502018	0.3791374256183584
0	(a)	1	Ours	xpos_min	ACCY_STD	0.7564545982270063	0.3039061823568673
0	(a)	1	Ours	xpos_min	ACCY_STD	0.05220077713780012	0.2703183234428872
0	(a)	1	Ours	xpos_min	ACCY_STD	0.7908767641402978	0.3197304894855006
0	(a)	1	Ours	xpos_min	ACCY_STD	0.17838185186885663	0.028892390764617706
0	(a)	1	Ours	xpos_min	ACCY_STD	0.872547140502018	0.3791374256183584
0	(a)	1	Ours	xpos_min	ACCY_STD	0.681441815535325	0.025744609061867443
0	(a)	1	Ours	xpos_min	ACCY_STD	0.8214629604097494	0.5428037641561267
0	(a)	1	Ours	xpos_min	ACCY_STD	0.7300929135532979	0.445624916801403
0	(a)	1	Ours	xpos_min	ACCY_STD	0.16332045738978698	0.30602825221843716
0	(a)	1	Ours	xpos_min	ACCY_STD	0.5885750172965086	0.08634539319028728
0	(a)	1	Ours	xpos_min	ACCY_STD	0.8667321652944943	0.0935640846560081
0	(a)	1	Ours	xpos_min	ACCY_STD	0.23097140675496747	0.03275171253933531
0	(a)	1	Ours	xpos_min	ACCY_STD	0.7219374905744597	0.3139958883058253
0	(a)	1	Ours	xpos_min	ACCY_STD	0.7244618258584917	0.06441303925324499
0	(a)	1	Ours	xpos_min	ACCY_STD	0.188066818773315	0.03268519292063996
0	(a)	1	Ours	xpos_min	ACCY_STD	0.4359089026853741	0.3078328264038513
0	(a)	1	Ours	xpos_min	ACCY_STD	0.810743049387187	0.2744843489999066
0	(a)	1	Ours	xpos_min	ACCY_STD	0.7626417949065079	0.3943793617891195
0	(a)	1	Ours	xpos_min	ACCY_STD	0.4191050401246325	0.07609871931465031
0	(a)	1	Ours	xpos_min	ACCY_STD	0.7560614077173536	0.34886144910111005
0	(a)	1	Ours	xpos_min	ACCY_STD	0.3132487399124191	0.1928518773940725
0	(a)	1	Ours	xpos_min	ACCY_STD	0.41714888996988436	0.05248241146044875
0	(a)	1	Ours	xpos_min	ACCY_STD	0.6513844263950902	0.3400672777632396
0	(a)	1	Ours	xpos_min	ACCY_STD	0.9028861042381137	0.16193644449589678
0	(a)	1	Ours	xpos_min	ACCY_STD	0.23276735009336022	0.036079483474104376
0	(a)	1	Ours	xpos_min	ACCY_STD	0.09091869884712736	0.3178774355495219
0	(a)	1	Ours	xpos_min	ACCY_STD	0.783779292271904	0.3143877089481833
0	(a)	1	Ours	xpos_min	ACCY_STD	0.5558472506829422	0.4866567651807415
0	(a)	1	Ours	xpos_min	ACCY_STD	0.9442880290846111	0.3477428474018645
0	(a)	1	Ours	xpos_min	ACCY_STD	0.7961856697293362	0.3280679547272859
0	(a)	1	Ours	xpos_min	ACCY_STD	0.9461412709500476	0.07173898633853636
0	(a)	1	Ours	xpos_min	ACCY_STD	0.02664142342611035	0.06748727452194477
0	(a)	1	Ours	xpos_min	ACCY_STD	0.8205184778991563	0.3121610102199404
0	(a)	1	Ours	xpos_min	ACCY_STD	0.13422833452921412	0.06446861324893613
0	(a)	1	Ours	xpos_min	ACCY_STD	0.5356238686193618	0.3220449593382283
0	(a)	1	Ours	xpos_min	ACCY_STD	0.4591441964760765	0.27569595577279404
0	(a)	1	Ours	xpos_min	ACCY_STD	0.16168303660769545	0.405291849137494
0	(a)	1	Ours	xpos_min	ACCY_STD	0.47945857911038525	0.2522060275406515
0	(a)	1	Ours	xpos_min	ACCY_STD	0.857966198046009	0.19857178527593972
0	(a)	1	Ours	xpos_min	ACCY_STD	0.4199540250901525	0.3497591985863046
0	(a)	1	Ours	xpos_min	ACCY_STD	0.764127649126322	0.710885133612219
0	(a)	1	Ours	xpos_min	ACCY_STD	0.06505552146426066	0.10711286141068359
0	(a)	1	Ours	xpos_min	ACCY_STD	0.04293524151463889	0.032274528317632965
0	(a)	1	Ours	xpos_min	ACCY_STD	0.32149127282126055	0.7098590850772318
0	(a)	1	Ours	xpos_min	ACCY_STD	0.22779876609087318	0.03905865649390562
0	(a)	1	Ours	xpos_min	ACCY_STD	0.3973913237094938	0.01404455951054006
0	(a)	1	Ours	xpos_min	ACCY_STD	0.2152725198453836	0.02361408522264617
0	(a)	1	Ours	xpos_min	ACCY_STD	0.21432219295240246	0.0184633320922187
0	(a)	1	Ours	xpos_min	ACCY_STD	0.5079865253806032	0.6618971231470886
0	(a)	1	Ours	xpos_min	ACCY_STD	0.21203319932574352	0.414269185871162
0	(a)	1	Ours	xpos_min	ACCY_STD	0.43105996851713735	0.31376942355560455
0	(a)	1	Ours	xpos_min	ACCY_STD	0.4470437648574895	0.11244132374018218
0	(a)	1	Ours	xpos_min	ACCY_STD	0.23842434170779994	0.33132284352110936
0	(a)	1	Ours	xpos_min	ACCY_STD	0.06901713690814386	0.026655046252861518
0	(a)	1	Ours	xpos_min	ACCY_STD	0.8459630492881526	0.3188814295235465
0	(a)	1	Ours	xpos_min	ACCY_STD	0.2378968819866265	0.1660356414713553
0	(a)	1	Ours	xpos_min	ACCY_STD	0.20351534042584224	0.034117287166800146
0	(a)	1	Ours	xpos_min	ACCY_STD	0.32475629514932763	0.18695287391483945
0	(a)	1	Ours	xpos_min	ACCY_STD	0.26466076796127763	0.2975710775623268
0	(a)	1	Ours	xpos_min	ACCY_STD	0.3973913237094938	0.01404455951054006
0	(a)	1	Ours	xpos_min	ACCY_STD	0.18479756895251184	0.055538710661435085
0	(a)	1	Ours	xpos_min	ACCY_STD	0.4536924487918415	0.2270292854982129
0	(a)	1	Ours	xpos_min	ACCY_STD	0.20125876880522667	0.28251396913772725
0	(a)	1	Ours	xpos_min	ACCY_STD	0.1785158179135676	0.03492250015260371
0	(a)	1	Ours	xpos_min	ACCY_STD	0.2011364409974902	0.02425010705152034
0	(a)	2	Uniform	xpos_min	ACCY_STD	0.11812450097479918	0.051613933265913
0	(a)	2	Uniform	xpos_min	ACCY_STD	0.5931715314104226	0.0379048372998217
0	(a)	2	Uniform	xpos_min	ACCY_STD	0.16908716170415722	0.02186496685849289
0	(a)	2	Uniform	xpos_min	ACCY_STD	0.2844298208752378	0.3547186905964254
0	(a)	2	Uniform	xpos_min	ACCY_STD	0.9053428164809696	0.18062073629539757
0	(a)	2	Uniform	xpos_min	ACCY_STD	0.2976637763529012	0.26849818482285653
0	(a)	2	Uniform	xpos_min	ACCY_STD	0.27503298033825124	0.04549293862744624
0	(a)	2	Uniform	xpos_min	ACCY_STD	0.14192068704875094	0.013110670156985327
0	(a)	2	Uniform	xpos_min	ACCY_STD	0.4645420478385772	0.035038903824014915
0	(a)	2	Uniform	xpos_min	ACCY_STD	0.13347824931407667	0.0616640844345922
0	(a)	2	Uniform	xpos_min	ACCY_STD	0.3481646803458001	0.14679406177556162
0	(a)	2	Uniform	xpos_min	ACCY_STD	0.5609501207395505	0.05189743995517559
0	(a)	2	Uniform	xpos_min	ACCY_STD	0.8572075062619946	0.2063311659009701
0	(a)	2	Uniform	xpos_min	ACCY_STD	0.17780652547694284	0.18470859520275862
0	(a)	2	Uniform	xpos_min	ACCY_STD	0.540674122391877	0.2963842341778654
0	(a)	2	Uniform	xpos_min	ACCY_STD	0.3896004251341858	0.04622895496533212
0	(a)	2	Uniform	xpos_min	ACCY_STD	0.6574178838168445	0.04761724453875563
0	(a)	2	Uniform	xpos_min	ACCY_STD	0.1446185684887677	0.02462465869331349
0	(a)	2	Uniform	xpos_min	ACCY_STD	0.16008462328845913	0.044268114856488065
0	(a)	2	Uniform	xpos_min	ACCY_STD	0.2441868858998363	0.3010541098972585
0	(a)	2	Uniform	xpos_min	ACCY_STD	0.38946571801505103	0.24384759556285107
0	(a)	2	Uniform	xpos_min	ACCY_STD	0.1901965992970505	0.21616751476562443
0	(a)	2	Uniform	xpos_min	ACCY_STD	0.4083131438273536	0.04375205889082383
0	(a)	2	Uniform	xpos_min	ACCY_STD	0.571125527329191	0.057375954044949794
0	(a)	2	Uniform	xpos_min	ACCY_STD	0.3586332155552734	0.019292982594354385
0	(a)	2	Uniform	xpos_min	ACCY_STD	0.44834067878442363	0.23449191340680095
0	(a)	2	Uniform	xpos_min	ACCY_STD	0.23625173045088618	0.02568478146963973
0	(a)	2	Uniform	xpos_min	ACCY_STD	0.37346076736841805	0.05185997238678508
0	(a)	2	Uniform	xpos_min	ACCY_STD	0.6040564493904949	0.014320343085764785
0	(a)	2	Uniform	xpos_min	ACCY_STD	0.16056987545267434	0.057530292379398856
0	(a)	2	Uniform	xpos_min	ACCY_STD	0.16796192440454755	0.06527757360787721
0	(a)	2	Uniform	xpos_min	ACCY_STD	0.22745972454196295	0.08247054434377689
0	(a)	2	Uniform	xpos_min	ACCY_STD	0.5171607909514273	0.06554931365145507
0	(a)	2	Uniform	xpos_min	ACCY_STD	0.385189314367038	0.28065547898854204
0	(a)	2	Uniform	xpos_min	ACCY_STD	0.27438944141414245	0.22871429853734784
0	(a)	2	Uniform	xpos_min	ACCY_STD	0.2362178768237968	0.019226703943337066
0	(a)	2	Uniform	xpos_min	ACCY_STD	0.5779273441876708	0.06748199395472616
0	(a)	2	Uniform	xpos_min	ACCY_STD	0.6187809244883226	0.09067359916080868
0	(a)	2	Uniform	xpos_min	ACCY_STD	0.25781499191538326	0.06418762865792195
0	(a)	2	Uniform	xpos_min	ACCY_STD	0.8596005029470003	0.055523240637340036
0	(a)	2	Uniform	xpos_min	ACCY_STD	0.31800177231316984	0.042063423272490304
0	(a)	2	Uniform	xpos_min	ACCY_STD	0.46024000975253937	0.029756158162467527
0	(a)	2	Uniform	xpos_min	ACCY_STD	0.4251907938210696	0.0333448298706035
0	(a)	2	Uniform	xpos_min	ACCY_STD	0.3724335203187617	0.1716752124767038
0	(a)	2	Uniform	xpos_min	ACCY_STD	0.201727616276514	0.18911705661421274
0	(a)	2	Uniform	xpos_min	ACCY_STD	0.09348989024586726	0.203273288620514
0	(a)	2	Uniform	xpos_min	ACCY_STD	0.5135076814216717	0.21699267081126444
0	(a)	2	Uniform	xpos_min	ACCY_STD	0.14297830130718453	0.03099938021124096
0	(a)	2	Uniform	xpos_min	ACCY_STD	0.20374116601390924	0.2297412159702548
0	(a)	2	Uniform	xpos_min	ACCY_STD	0.16898516291527493	0.07001760585592809
0	(a)	2	Uniform	xpos_min	ACCY_STD	0.2852411121007449	0.2455005947751995
0	(a)	2	Uniform	xpos_min	ACCY_STD	0.5980440789046192	0.3896915231668245
0	(a)	2	Uniform	xpos_min	ACCY_STD	0.6340711256957552	0.19524260728101472
0	(a)	2	Uniform	xpos_min	ACCY_STD	0.17756055613862767	0.14601178405535273
0	(a)	2	Uniform	xpos_min	ACCY_STD	0.379347913119264	0.022184595871489993
0	(a)	2	Uniform	xpos_min	ACCY_STD	0.196375778898694	0.018859730046990028
0	(a)	2	Uniform	xpos_min	ACCY_STD	0.14570548887214435	0.2790446176183135
0	(a)	2	Uniform	xpos_min	ACCY_STD	0.3061327411834291	0.09895867541477114
0	(a)	2	Uniform	xpos_min	ACCY_STD	0.5705031595539635	0.05013355345347176
0	(a)	2	Uniform	xpos_min	ACCY_STD	0.825329465688372	0.21606048207141879
0	(a)	2	Uniform	xpos_min	ACCY_STD	0.08719572621032358	0.168883570101544
0	(a)	2	Uniform	xpos_min	ACCY_STD	0.5525150600639135	0.031251479554117986
0	(a)	2	Uniform	xpos_min	ACCY_STD	0.1850055413840043	0.028085431613479803
0	(a)	2	Uniform	xpos_min	ACCY_STD	0.13833159624365543	0.295174854531963
0	(a)	2	Uniform	xpos_min	ACCY_STD	0.2198689329036943	0.0463397453037255
0	(a)	2	Uniform	xpos_min	ACCY_STD	0.2653173262156054	0.03346370571787493
0	(a)	2	Uniform	xpos_min	ACCY_STD	0.42932199740981014	0.08987756558293371
0	(a)	2	Uniform	xpos_min	ACCY_STD	0.25844739788053384	0.22636539037245723
0	(a)	2	Uniform	xpos_min	ACCY_STD	0.6782182428471918	0.03949859738976154
0	(a)	2	Uniform	xpos_min	ACCY_STD	0.2594130852252093	0.2357096039912305
0	(a)	2	Uniform	xpos_min	ACCY_STD	0.1371371021706171	0.04515183897572783
0	(a)	2	Uniform	xpos_min	ACCY_STD	0.08792841301910115	0.06727785020011995
0	(a)	2	Uniform	xpos_min	ACCY_STD	0.3271059558231388	0.11055873064536291
0	(a)	2	Uniform	xpos_min	ACCY_STD	0.09508245918271549	0.016461724552311555
0	(a)	2	Uniform	xpos_min	ACCY_STD	0.46527512202716725	0.06031588038097054
0	(a)	2	Uniform	xpos_min	ACCY_STD	0.9311818247320586	0.07390985071947972
0	(a)	2	Uniform	xpos_min	ACCY_STD	0.7761219386762934	0.02081467256567639
0	(a)	2	Uniform	xpos_min	ACCY_STD	0.26416131748480554	0.05069705673822409
0	(a)	2	Uniform	xpos_min	ACCY_STD	0.25981230538585603	0.023573517171103918
0	(a)	2	Uniform	xpos_min	ACCY_STD	0.1610930739959107	0.04212046046136221
0	(a)	2	Uniform	xpos_min	ACCY_STD	0.5287623615845612	0.029593261387368508
0	(a)	2	Uniform	xpos_min	ACCY_STD	0.5842080173001802	0.0906576700390894
0	(a)	2	Uniform	xpos_min	ACCY_STD	0.15375680773703257	0.15079496982746088
0	(a)	2	Uniform	xpos_min	ACCY_STD	0.1523531117226622	0.019454029714556866
0	(a)	2	Uniform	xpos_min	ACCY_STD	0.84005985253899	0.2039802988913306
0	(a)	2	Uniform	xpos_min	ACCY_STD	0.1380715801764882	0.023515561675378414
0	(a)	2	Uniform	xpos_min	ACCY_STD	0.15172409112022056	0.036042825199839396
0	(a)	2	Uniform	xpos_min	ACCY_STD	0.3496195273380165	0.042922215167492006
0	(a)	2	Uniform	xpos_min	ACCY_STD	0.3278889851649363	0.02694684780657781
0	(a)	2	Uniform	xpos_min	ACCY_STD	0.18422901328601596	0.06818908209230379
0	(a)	2	Uniform	xpos_min	ACCY_STD	0.337267618850737	0.042516311079270334
0	(a)	2	Uniform	xpos_min	ACCY_STD	0.16658270068876466	0.04676096625884447
0	(a)	2	Uniform	xpos_min	ACCY_STD	0.15005332198905585	0.041192762890072274
0	(a)	2	Uniform	xpos_min	ACCY_STD	0.5007638119345791	0.0508395974522239
0	(a)	2	Uniform	xpos_min	ACCY_STD	0.6306153103887484	0.14194220272341487
0	(a)	2	Uniform	xpos_min	ACCY_STD	0.10883077083833066	0.030402204058602
0	(a)	2	Uniform	xpos_min	ACCY_STD	0.3544483009134045	0.06370057165145505
0	(a)	2	Uniform	xpos_min	ACCY_STD	0.7479877892493478	0.0525235062887797
0	(a)	2	Uniform	xpos_min	ACCY_STD	0.26543392753915757	0.0828495114970638
0	(a)	2	Uniform	xpos_min	ACCY_STD	0.09948570445541018	0.032811071124027646
0	(a)	2	Uniform	xpos_min	ACCY_STD	0.18964904635343044	0.1560871104709357
0	(a)	2	Uniform	xpos_min	ACCY_STD	0.5015463865261621	0.24730191057008555
0	(a)	2	Uniform	xpos_min	ACCY_STD	0.7218169986101822	0.10574487897173969
0	(a)	2	Uniform	xpos_min	ACCY_STD	0.8339433610965638	0.27035413296999866
0	(a)	2	Uniform	xpos_min	ACCY_STD	0.31719287273693975	0.03815627279726462
0	(a)	2	Uniform	xpos_min	ACCY_STD	0.13526134174825588	0.03250389499803271
0	(a)	2	Uniform	xpos_min	ACCY_STD	0.44417838375508273	0.21202563470142446
0	(a)	2	Uniform	xpos_min	ACCY_STD	0.2687777227099596	0.1411919989419408
0	(a)	2	Uniform	xpos_min	ACCY_STD	0.2771254208165852	0.2693826970773589
0	(a)	2	Uniform	xpos_min	ACCY_STD	0.1425602342765313	0.07711369490988142
0	(a)	2	Uniform	xpos_min	ACCY_STD	0.2057692509155722	0.05383708480185437
0	(a)	2	Uniform	xpos_min	ACCY_STD	0.7599030870027773	0.02594738504702291
0	(a)	2	Uniform	xpos_min	ACCY_STD	0.39966970649781125	0.3422719736714373
0	(a)	2	Uniform	xpos_min	ACCY_STD	0.24887627011313881	0.021330977732193383
0	(a)	2	Uniform	xpos_min	ACCY_STD	0.4688431258963842	0.07913682960851577
0	(a)	2	Uniform	xpos_min	ACCY_STD	0.08798561049054175	0.309495870646663
0	(a)	2	Uniform	xpos_min	ACCY_STD	0.3804650322854125	0.06804934230688847
0	(a)	2	Uniform	xpos_min	ACCY_STD	0.565994951194691	0.04092216697901609
0	(a)	3	Support Point	xpos_min	ACCY_STD	0.15170379578656745	0.02873982875994974
0	(a)	3	Support Point	xpos_min	ACCY_STD	0.5931715314104226	0.0379048372998217
0	(a)	3	Support Point	xpos_min	ACCY_STD	0.13644040799919777	0.02828016173696432
0	(a)	3	Support Point	xpos_min	ACCY_STD	0.2844298208752378	0.3547186905964254
0	(a)	3	Support Point	xpos_min	ACCY_STD	0.5725179219585976	0.19949895677637394
0	(a)	3	Support Point	xpos_min	ACCY_STD	0.2976637763529012	0.26849818482285653
0	(a)	3	Support Point	xpos_min	ACCY_STD	0.27503298033825124	0.04549293862744624
0	(a)	3	Support Point	xpos_min	ACCY_STD	0.14192068704875094	0.013110670156985327
0	(a)	3	Support Point	xpos_min	ACCY_STD	0.4645420478385772	0.035038903824014915
0	(a)	3	Support Point	xpos_min	ACCY_STD	0.16679818492009885	0.024118452989229322
0	(a)	3	Support Point	xpos_min	ACCY_STD	0.36566276121568136	0.21754733233071344
0	(a)	3	Support Point	xpos_min	ACCY_STD	0.7332356754440308	0.02934696460711126
0	(a)	3	Support Point	xpos_min	ACCY_STD	0.5509074001569798	0.3801586529581155
0	(a)	3	Support Point	xpos_min	ACCY_STD	0.20231163345030742	0.05176145304285035
0	(a)	3	Support Point	xpos_min	ACCY_STD	0.540674122391877	0.2963842341778654
0	(a)	3	Support Point	xpos_min	ACCY_STD	0.2731880418748819	0.036205184666725954
0	(a)	3	Support Point	xpos_min	ACCY_STD	0.6574178838168445	0.04761724453875563
0	(a)	3	Support Point	xpos_min	ACCY_STD	0.15211135303448248	0.03195100363783721
0	(a)	3	Support Point	xpos_min	ACCY_STD	0.13603254758447295	0.021583825202364987
0	(a)	3	Support Point	xpos_min	ACCY_STD	0.26362543646336106	0.24024574654168282
0	(a)	3	Support Point	xpos_min	ACCY_STD	0.38946571801505103	0.24384759556285107
0	(a)	3	Support Point	xpos_min	ACCY_STD	0.1901965992970505	0.21616751476562443
0	(a)	3	Support Point	xpos_min	ACCY_STD	0.4083131438273536	0.04375205889082383
0	(a)	3	Support Point	xpos_min	ACCY_STD	0.41389245736809366	0.04632248669646924
0	(a)	3	Support Point	xpos_min	ACCY_STD	0.2651295143769617	0.018044765340818773
0	(a)	3	Support Point	xpos_min	ACCY_STD	0.44834067878442363	0.23449191340680095
0	(a)	3	Support Point	xpos_min	ACCY_STD	0.2764559948154433	0.039395865694706975
0	(a)	3	Support Point	xpos_min	ACCY_STD	0.34286663823411123	0.039215590895045824
0	(a)	3	Support Point	xpos_min	ACCY_STD	0.4905956645057722	0.023027158351526467
0	(a)	3	Support Point	xpos_min	ACCY_STD	0.12203639706188245	0.1011021377729138
0	(a)	3	Support Point	xpos_min	ACCY_STD	0.16796192440454755	0.06527757360787721
0	(a)	3	Support Point	xpos_min	ACCY_STD	0.009887970768790943	0.3026080262579404
0	(a)	3	Support Point	xpos_min	ACCY_STD	0.6043766609119993	0.01030699189841773
0	(a)	3	Support Point	xpos_min	ACCY_STD	0.385189314367038	0.28065547898854204
0	(a)	3	Support Point	xpos_min	ACCY_STD	0.28933857996059975	0.3228907842672323
0	(a)	3	Support Point	xpos_min	ACCY_STD	0.2286790109229991	0.08953458583690342
0	(a)	3	Support Point	xpos_min	ACCY_STD	0.41948270175658553	0.04290470340486694
0	(a)	3	Support Point	xpos_min	ACCY_STD	0.4446902640707548	0.03061604639643477
0	(a)	3	Support Point	xpos_min	ACCY_STD	0.20744940137523876	0.018591067921430136
0	(a)	3	Support Point	xpos_min	ACCY_STD	0.7830642228232934	0.10663904447031917
0	(a)	3	Support Point	xpos_min	ACCY_STD	0.26319475432490186	0.03030860423302032
0	(a)	3	Support Point	xpos_min	ACCY_STD	0.36447530734966954	0.017472673859982395
0	(a)	3	Support Point	xpos_min	ACCY_STD	0.30550399006259615	0.02847115096196993
0	(a)	3	Support Point	xpos_min	ACCY_STD	0.3743316645572432	0.2199797458341959
0	(a)	3	Support Point	xpos_min	ACCY_STD	0.201727616276514	0.18911705661421274
0	(a)	3	Support Point	xpos_min	ACCY_STD	0.09348989024586726	0.203273288620514
0	(a)	3	Support Point	xpos_min	ACCY_STD	0.3734519755309351	0.2126047331738447
0	(a)	3	Support Point	xpos_min	ACCY_STD	0.1620640499171563	0.04947103338573437
0	(a)	3	Support Point	xpos_min	ACCY_STD	0.20374116601390924	0.2297412159702548
0	(a)	3	Support Point	xpos_min	ACCY_STD	0.16898516291527493	0.07001760585592809
0	(a)	3	Support Point	xpos_min	ACCY_STD	0.2852411121007449	0.2455005947751995
0	(a)	3	Support Point	xpos_min	ACCY_STD	0.5980440789046192	0.3896915231668245
0	(a)	3	Support Point	xpos_min	ACCY_STD	0.47473451598256683	0.20560242148601185
0	(a)	3	Support Point	xpos_min	ACCY_STD	0.12768917802618668	0.07370092830547553
0	(a)	3	Support Point	xpos_min	ACCY_STD	0.2902713400212156	0.029487052136315316
0	(a)	3	Support Point	xpos_min	ACCY_STD	0.15973589724423728	0.020033667656912967
0	(a)	3	Support Point	xpos_min	ACCY_STD	0.14570548887214435	0.2790446176183135
0	(a)	3	Support Point	xpos_min	ACCY_STD	0.46927995558404123	0.03470253637760067
0	(a)	3	Support Point	xpos_min	ACCY_STD	0.4325285927565971	0.028971760581487545
0	(a)	3	Support Point	xpos_min	ACCY_STD	0.601386038231962	0.19381786341224982
0	(a)	3	Support Point	xpos_min	ACCY_STD	0.11887743258942823	0.19519267572970453
0	(a)	3	Support Point	xpos_min	ACCY_STD	0.5525150600639135	0.031251479554117986
0	(a)	3	Support Point	xpos_min	ACCY_STD	0.2569970478626622	0.06824322410070614
0	(a)	3	Support Point	xpos_min	ACCY_STD	0.19023014975733013	0.23989342630514454
0	(a)	3	Support Point	xpos_min	ACCY_STD	0.2984830846562662	0.01921923137461351
0	(a)	3	Support Point	xpos_min	ACCY_STD	0.29072853241292784	0.028667811263068842
0	(a)	3	Support Point	xpos_min	ACCY_STD	0.2937805295293399	0.09935093046342794
0	(a)	3	Support Point	xpos_min	ACCY_STD	0.2030287071683826	0.25413711641576614
0	(a)	3	Support Point	xpos_min	ACCY_STD	0.5278111757189524	0.059417478316448745
0	(a)	3	Support Point	xpos_min	ACCY_STD	0.2594130852252093	0.2357096039912305
0	(a)	3	Support Point	xpos_min	ACCY_STD	0.1371371021706171	0.04515183897572783
0	(a)	3	Support Point	xpos_min	ACCY_STD	0.16766175557768823	0.048832116825224585
0	(a)	3	Support Point	xpos_min	ACCY_STD	0.1749550900477848	0.09080749555818794
0	(a)	3	Support Point	xpos_min	ACCY_STD	0.04603630112642976	0.024409063759898975
0	(a)	3	Support Point	xpos_min	ACCY_STD	0.3535175788074542	0.03580493071475251
0	(a)	3	Support Point	xpos_min	ACCY_STD	0.68494046157551	0.031399124605354545
0	(a)	3	Support Point	xpos_min	ACCY_STD	0.5734012658292233	0.038287098377280115
0	(a)	3	Support Point	xpos_min	ACCY_STD	0.17152499339180569	0.059820649054011577
0	(a)	3	Support Point	xpos_min	ACCY_STD	0.25981230538585603	0.023573517171103918
0	(a)	3	Support Point	xpos_min	ACCY_STD	0.1610930739959107	0.04212046046136221
0	(a)	3	Support Point	xpos_min	ACCY_STD	0.4482362715036639	0.048941849294016536
0	(a)	3	Support Point	xpos_min	ACCY_STD	0.4970636104937081	0.050291172439485395
0	(a)	3	Support Point	xpos_min	ACCY_STD	0.15375680773703257	0.15079496982746088
0	(a)	3	Support Point	xpos_min	ACCY_STD	0.1938922363931746	0.02752803518402388
0	(a)	3	Support Point	xpos_min	ACCY_STD	0.6514158210025005	0.24102258209587818
0	(a)	3	Support Point	xpos_min	ACCY_STD	0.09015416268072489	0.09877974079119482
0	(a)	3	Support Point	xpos_min	ACCY_STD	0.1852891707771314	0.029060080007290327
0	(a)	3	Support Point	xpos_min	ACCY_STD	0.3007020130646704	0.0804448476432176
0	(a)	3	Support Point	xpos_min	ACCY_STD	0.33891957479709633	0.01948285039571293
0	(a)	3	Support Point	xpos_min	ACCY_STD	0.24509369151301694	0.06330726543068455
0	(a)	3	Support Point	xpos_min	ACCY_STD	0.337267618850737	0.042516311079270334
0	(a)	3	Support Point	xpos_min	ACCY_STD	0.16658270068876466	0.04676096625884447
0	(a)	3	Support Point	xpos_min	ACCY_STD	0.15225493620410294	0.0283156804913347
0	(a)	3	Support Point	xpos_min	ACCY_STD	0.6286530968978051	0.03020650457227227
0	(a)	3	Support Point	xpos_min	ACCY_STD	0.4865223826202956	0.10502841578911387
0	(a)	3	Support Point	xpos_min	ACCY_STD	0.08714558578851009	0.054017043985846086
0	(a)	3	Support Point	xpos_min	ACCY_STD	0.3544483009134045	0.06370057165145505
0	(a)	3	Support Point	xpos_min	ACCY_STD	0.6538107209013675	0.03082622502883076
0	(a)	3	Support Point	xpos_min	ACCY_STD	0.26543392753915757	0.0828495114970638
0	(a)	3	Support Point	xpos_min	ACCY_STD	0.09948570445541018	0.032811071124027646
0	(a)	3	Support Point	xpos_min	ACCY_STD	0.23115128572875593	0.16654430006073723
0	(a)	3	Support Point	xpos_min	ACCY_STD	0.3786390080624518	0.22072417991948975
0	(a)	3	Support Point	xpos_min	ACCY_STD	0.5450260651033207	0.0534130098333467
0	(a)	3	Support Point	xpos_min	ACCY_STD	0.8339433610965638	0.27035413296999866
0	(a)	3	Support Point	xpos_min	ACCY_STD	0.31719287273693975	0.03815627279726462
0	(a)	3	Support Point	xpos_min	ACCY_STD	0.13526134174825588	0.03250389499803271
0	(a)	3	Support Point	xpos_min	ACCY_STD	0.36927314106786197	0.025107626258535052
0	(a)	3	Support Point	xpos_min	ACCY_STD	0.20635244280193907	0.07781484515034819
0	(a)	3	Support Point	xpos_min	ACCY_STD	0.2771254208165852	0.2693826970773589
0	(a)	3	Support Point	xpos_min	ACCY_STD	0.1425602342765313	0.07711369490988142
0	(a)	3	Support Point	xpos_min	ACCY_STD	0.2057692509155722	0.05383708480185437
0	(a)	3	Support Point	xpos_min	ACCY_STD	0.457428558657068	0.030184303270942688
0	(a)	3	Support Point	xpos_min	ACCY_STD	0.31818646827071323	0.29214005751143995
0	(a)	3	Support Point	xpos_min	ACCY_STD	0.24887627011313881	0.021330977732193383
0	(a)	3	Support Point	xpos_min	ACCY_STD	0.2829020454226746	0.029133032032825936
0	(a)	3	Support Point	xpos_min	ACCY_STD	0.05605256198354903	0.4506952649489899
0	(a)	3	Support Point	xpos_min	ACCY_STD	0.3804650322854125	0.06804934230688847
0	(a)	3	Support Point	xpos_min	ACCY_STD	0.45791012229176453	0.03896902894804091
0	(a)	4	SPARTAN	xpos_min	ACCY_STD	0.5258707733957111	0.1261753016052383
0	(a)	4	SPARTAN	xpos_min	ACCY_STD	0.12420919358740216	0.053429353413705506
0	(a)	4	SPARTAN	xpos_min	ACCY_STD	0.14774162453686637	0.1961647177826557
0	(a)	4	SPARTAN	xpos_min	ACCY_STD	0.46287542198714593	0.2477883831230794
0	(a)	4	SPARTAN	xpos_min	ACCY_STD	0.2651542729997584	0.03916419776693042
0	(a)	4	SPARTAN	xpos_min	ACCY_STD	0.5958148596672838	0.022923946209914774
0	(a)	4	SPARTAN	xpos_min	ACCY_STD	0.12031446011027119	0.034438164930755424
0	(a)	4	SPARTAN	xpos_min	ACCY_STD	0.18168648799339848	0.04053430954662102
0	(a)	4	SPARTAN	xpos_min	ACCY_STD	0.504242533178323	0.23425105202484037
0	(a)	4	SPARTAN	xpos_min	ACCY_STD	0.2653508261480834	0.19549024486794528
0	(a)	4	SPARTAN	xpos_min	ACCY_STD	0.19074374801825753	0.04338281139303683
0	(a)	4	SPARTAN	xpos_min	ACCY_STD	0.09658035586191721	0.18183934375066135
0	(a)	4	SPARTAN	xpos_min	ACCY_STD	0.3593495145137236	0.028627656143815045
0	(a)	4	SPARTAN	xpos_min	ACCY_STD	0.1740982732730128	0.0509064255703851
0	(a)	4	SPARTAN	xpos_min	ACCY_STD	0.2744814862261044	0.01867327278820458
0	(a)	4	SPARTAN	xpos_min	ACCY_STD	0.10970911245659536	0.02852512575895155
0	(a)	4	SPARTAN	xpos_min	ACCY_STD	0.16317054140236276	0.24015768515638278
0	(a)	4	SPARTAN	xpos_min	ACCY_STD	0.15962603296090191	0.22145164824520067
0	(a)	4	SPARTAN	xpos_min	ACCY_STD	0.13284180112479602	0.06890789664375183
0	(a)	4	SPARTAN	xpos_min	ACCY_STD	0.4279000103312512	0.06763069968535869
0	(a)	4	SPARTAN	xpos_min	ACCY_STD	0.14433756654132515	0.01826062795214521
0	(a)	4	SPARTAN	xpos_min	ACCY_STD	0.16032203658569902	0.2826298983292245
0	(a)	4	SPARTAN	xpos_min	ACCY_STD	0.0195539223772374	0.24660411772870708
0	(a)	4	SPARTAN	xpos_min	ACCY_STD	0.11880189352599742	0.07502349668125026
0	(a)	4	SPARTAN	xpos_min	ACCY_STD	0.16947711843450589	0.08448254093676129
0	(a)	4	SPARTAN	xpos_min	ACCY_STD	0.2344454625983612	0.11504748236656774
0	(a)	4	SPARTAN	xpos_min	ACCY_STD	0.25179271798038894	0.1821736015098121
0	(a)	4	SPARTAN	xpos_min	ACCY_STD	0.25362051067640656	0.02188545226050739
0	(a)	4	SPARTAN	xpos_min	ACCY_STD	0.15895813963640934	0.030015854051802036
0	(a)	4	SPARTAN	xpos_min	ACCY_STD	0.20694344965495742	0.03496151774765933
0	(a)	4	SPARTAN	xpos_min	ACCY_STD	0.44340315253733603	0.04882204460424141
0	(a)	4	SPARTAN	xpos_min	ACCY_STD	0.2549121697119716	0.26513180205022796
0	(a)	4	SPARTAN	xpos_min	ACCY_STD	0.10221846692114937	0.22967887975101053
0	(a)	4	SPARTAN	xpos_min	ACCY_STD	0.35707162016082183	0.26188637509039836
0	(a)	4	SPARTAN	xpos_min	ACCY_STD	0.6261059735752397	0.025475547978607457
0	(a)	4	SPARTAN	xpos_min	ACCY_STD	0.16088616264825234	0.03386925306884726
0	(a)	4	SPARTAN	xpos_min	ACCY_STD	0.40809462792792184	0.019813070569971766
0	(a)	4	SPARTAN	xpos_min	ACCY_STD	0.5255746131077808	0.04456079544186606
0	(a)	4	SPARTAN	xpos_min	ACCY_STD	0.11304273469666999	0.052299841895229716
0	(a)	4	SPARTAN	xpos_min	ACCY_STD	0.3002137460749582	0.04848421409305162
0	(a)	4	SPARTAN	xpos_min	ACCY_STD	0.3094065890341802	0.04698627135702347
0	(a)	4	SPARTAN	xpos_min	ACCY_STD	0.1781300549907539	0.3418272129083449
0	(a)	4	SPARTAN	xpos_min	ACCY_STD	0.40816728690666	0.026548964124916495
0	(a)	4	SPARTAN	xpos_min	ACCY_STD	0.32878209774387634	0.0438030372092266
0	(a)	4	SPARTAN	xpos_min	ACCY_STD	0.18464463813959062	0.26710295593431044
0	(a)	4	SPARTAN	xpos_min	ACCY_STD	0.16281711627258966	0.01989270753946404
0	(a)	4	SPARTAN	xpos_min	ACCY_STD	0.17359818277772007	0.028422762322995253
0	(a)	4	SPARTAN	xpos_min	ACCY_STD	0.727284241486916	0.15672023157943477
0	(a)	4	SPARTAN	xpos_min	ACCY_STD	0.266955184905311	0.02252235007130225
0	(a)	4	SPARTAN	xpos_min	ACCY_STD	0.9623330565644928	0.07980007504809697
0	(a)	4	SPARTAN	xpos_min	ACCY_STD	0.09008354165665233	0.2293913974597869
0	(a)	4	SPARTAN	xpos_min	ACCY_STD	0.4490274358215232	0.20777063498555215
0	(a)	4	SPARTAN	xpos_min	ACCY_STD	0.3336627465289337	0.0624107608517128
0	(a)	4	SPARTAN	xpos_min	ACCY_STD	0.14418941902695784	0.023072888009770583
0	(a)	4	SPARTAN	xpos_min	ACCY_STD	0.6564374591966948	0.028850228907471093
0	(a)	4	SPARTAN	xpos_min	ACCY_STD	0.5523673167719592	0.029404049669706635
0	(a)	4	SPARTAN	xpos_min	ACCY_STD	0.07182233939881415	0.2861722461420468
0	(a)	4	SPARTAN	xpos_min	ACCY_STD	0.3190069218709151	0.2681288878109265
0	(a)	4	SPARTAN	xpos_min	ACCY_STD	0.3877165128931623	0.03652254133788488
0	(a)	4	SPARTAN	xpos_min	ACCY_STD	0.5186687595057532	0.3204835051751753
0	(a)	4	SPARTAN	xpos_min	ACCY_STD	0.6236551562425735	0.015796348545986306
0	(a)	4	SPARTAN	xpos_min	ACCY_STD	0.26304018977972804	0.18080629533320194
0	(a)	4	SPARTAN	xpos_min	ACCY_STD	0.755729372690269	0.16484891219156897
0	(a)	4	SPARTAN	xpos_min	ACCY_STD	0.1515290706485449	0.033469175774563265
0	(a)	4	SPARTAN	xpos_min	ACCY_STD	0.17356267857577756	0.08517510125130545
0	(a)	4	SPARTAN	xpos_min	ACCY_STD	0.45838619523868435	0.2633525615853527
0	(a)	4	SPARTAN	xpos_min	ACCY_STD	0.7207711236443264	0.07201354471938667
0	(a)	4	SPARTAN	xpos_min	ACCY_STD	0.1693212906942914	0.029015400197936567
0	(a)	4	SPARTAN	xpos_min	ACCY_STD	0.07499789383280223	0.06909101090745533
0	(a)	4	SPARTAN	xpos_min	ACCY_STD	0.14758978849298035	0.0865026132400188
0	(a)	4	SPARTAN	xpos_min	ACCY_STD	0.14360698505761532	0.22878580566267365
0	(a)	4	SPARTAN	xpos_min	ACCY_STD	0.18637513113227716	0.03570767127335252
0	(a)	4	SPARTAN	xpos_min	ACCY_STD	0.7728108855209451	0.28892992421070246
0	(a)	4	SPARTAN	xpos_min	ACCY_STD	0.04959150461923478	0.08810502535224078
0	(a)	4	SPARTAN	xpos_min	ACCY_STD	0.4543177303369628	0.02710928106385706
0	(a)	4	SPARTAN	xpos_min	ACCY_STD	0.48433852050621984	0.045073612929803594
0	(a)	4	SPARTAN	xpos_min	ACCY_STD	0.13629328788346348	0.019438959233206148
0	(a)	4	SPARTAN	xpos_min	ACCY_STD	0.5520591477098425	0.11723915122548809
0	(a)	4	SPARTAN	xpos_min	ACCY_STD	0.3102307143213003	0.27115749154069574
0	(a)	4	SPARTAN	xpos_min	ACCY_STD	0.40342624643749525	0.264889884373086
0	(a)	4	SPARTAN	xpos_min	ACCY_STD	0.10986534441922283	0.27628937587538743
0	(a)	4	SPARTAN	xpos_min	ACCY_STD	0.1678591003282387	0.04751741706079232
0	(a)	4	SPARTAN	xpos_min	ACCY_STD	0.6753585545437681	0.11884315989610308
0	(a)	4	SPARTAN	xpos_min	ACCY_STD	0.09538347013960191	0.23554698795682025
0	(a)	4	SPARTAN	xpos_min	ACCY_STD	0.6075806961835037	0.1658320338960785
0	(a)	4	SPARTAN	xpos_min	ACCY_STD	0.14224268388591269	0.189070053729508
0	(a)	4	SPARTAN	xpos_min	ACCY_STD	0.949684768835476	0.034871367209339144
0	(a)	4	SPARTAN	xpos_min	ACCY_STD	0.15399250308901716	0.02453467640924321
0	(a)	4	SPARTAN	xpos_min	ACCY_STD	0.0504083707455212	0.0801469228117442
0	(a)	4	SPARTAN	xpos_min	ACCY_STD	0.0963245504448855	0.3695171980341915
0	(a)	4	SPARTAN	xpos_min	ACCY_STD	0.4434012998512764	0.046815666505714344
0	(a)	4	SPARTAN	xpos_min	ACCY_STD	0.21993973919637283	0.2830875432543588
0	(a)	4	SPARTAN	xpos_min	ACCY_STD	0.2630589861219329	0.022258863702194338
0	(a)	4	SPARTAN	xpos_min	ACCY_STD	0.13123592653351962	0.21250776938760288
0	(a)	4	SPARTAN	xpos_min	ACCY_STD	0.6762418984143937	0.03352760576755192
0	(a)	4	SPARTAN	xpos_min	ACCY_STD	0.6076943837371621	0.061921884959620956
0	(a)	4	SPARTAN	xpos_min	ACCY_STD	0.17548984261499292	0.05188947977376102
0	(a)	4	SPARTAN	xpos_min	ACCY_STD	0.5717509604577172	0.05060860989499416
0	(a)	4	SPARTAN	xpos_min	ACCY_STD	0.1545883942961927	0.020413360169258137
0	(a)	4	SPARTAN	xpos_min	ACCY_STD	0.059881541948164065	0.28841768921417393
0	(a)	4	SPARTAN	xpos_min	ACCY_STD	0.5249498368406758	0.2795473483734536
0	(a)	4	SPARTAN	xpos_min	ACCY_STD	0.27452852760941815	0.20731267554206476
0	(a)	4	SPARTAN	xpos_min	ACCY_STD	0.2201262036269732	0.07150229391537855
0	(a)	4	SPARTAN	xpos_min	ACCY_STD	0.1420836055237936	0.2704431745829615
0	(a)	4	SPARTAN	xpos_min	ACCY_STD	0.09342100400965055	0.26684272985243623
0	(a)	4	SPARTAN	xpos_min	ACCY_STD	0.19067279014217411	0.05997567567831191
0	(a)	4	SPARTAN	xpos_min	ACCY_STD	0.18323373349218824	0.026928318242838457
0	(a)	4	SPARTAN	xpos_min	ACCY_STD	0.18265690810882623	0.04349289918623643
0	(a)	4	SPARTAN	xpos_min	ACCY_STD	0.19401599582195714	0.06232978904051094
0	(a)	4	SPARTAN	xpos_min	ACCY_STD	0.22237177702943484	0.014418775928510298
0	(a)	4	SPARTAN	xpos_min	ACCY_STD	0.23413700721203526	0.14158293360181862
0	(a)	4	SPARTAN	xpos_min	ACCY_STD	0.22096297770710024	0.17144397832329333
0	(a)	4	SPARTAN	xpos_min	ACCY_STD	0.07774554515742053	0.03265776449354244
0	(a)	4	SPARTAN	xpos_min	ACCY_STD	0.4773597721290465	0.14092766262375148
0	(a)	4	SPARTAN	xpos_min	ACCY_STD	0.06154961626324203	0.04505397039645252
0	(a)	4	SPARTAN	xpos_min	ACCY_STD	0.18110009601292865	0.13347343783509116
0	(a)	4	SPARTAN	xpos_min	ACCY_STD	0.1382001734316263	0.016058638828036827
0	(a)	4	SPARTAN	xpos_min	ACCY_STD	0.6406532139875641	0.10925151769361176
0	(a)	5	MED	xpos_min	ACCY_STD	0.38003921765850995	0.03803559071096079
0	(a)	5	MED	xpos_min	ACCY_STD	0.38836751308931117	1
0	(a)	5	MED	xpos_min	ACCY_STD	0.01624817464105976	0.16829001917821024
0	(a)	5	MED	xpos_min	ACCY_STD	0.7601688800819305	0.1837802098508477
0	(a)	5	MED	xpos_min	ACCY_STD	0.8761315490641628	0.2508694620097558
0	(a)	5	MED	xpos_min	ACCY_STD	0.01847134738480057	0.11299853518644747
0	(a)	5	MED	xpos_min	ACCY_STD	0.872547140502018	0.3791374256183584
0	(a)	5	MED	xpos_min	ACCY_STD	0.20015719535937848	0.0004910297164541788
0	(a)	5	MED	xpos_min	ACCY_STD	0.1027859109760095	0.08160218248723361
0	(a)	5	MED	xpos_min	ACCY_STD	0.19755972950379305	0.032941959576642484
0	(a)	5	MED	xpos_min	ACCY_STD	0.8782651360156207	0.23230571351648735
0	(a)	5	MED	xpos_min	ACCY_STD	0.04293524151463889	0.032274528317632965
0	(a)	5	MED	xpos_min	ACCY_STD	0.16332045738978698	0.30602825221843716
0	(a)	5	MED	xpos_min	ACCY_STD	0.9028861042381137	0.16193644449589678
0	(a)	5	MED	xpos_min	ACCY_STD	0.5438465946299659	0.025552987073461077
0	(a)	5	MED	xpos_min	ACCY_STD	0.12220098295437876	0.18906638859891176
0	(a)	5	MED	xpos_min	ACCY_STD	0.9986861087317195	0.0655763135607611
0	(a)	5	MED	xpos_min	ACCY_STD	0.188066818773315	0.03268519292063996
0	(a)	5	MED	xpos_min	ACCY_STD	0.7560614077173536	0.34886144910111005
0	(a)	5	MED	xpos_min	ACCY_STD	0.15285795183130774	0.07630732870102441
0	(a)	5	MED	xpos_min	ACCY_STD	0.16168303660769545	0.405291849137494
0	(a)	5	MED	xpos_min	ACCY_STD	0.783779292271904	0.3143877089481833
0	(a)	5	MED	xpos_min	ACCY_STD	0.3367238386496384	0.12747034300011018
0	(a)	5	MED	xpos_min	ACCY_STD	0.14787006620859958	0.22246947631908828
0	(a)	5	MED	xpos_min	ACCY_STD	0.9495463395016213	0.3396165789887824
0	(a)	5	MED	xpos_min	ACCY_STD	0.06934401809946275	0.19991298679379865
0	(a)	5	MED	xpos_min	ACCY_STD	0.823799736494146	0.30548716365634443
0	(a)	5	MED	xpos_min	ACCY_STD	0.22118193151414609	0.10679407036751684
0	(a)	5	MED	xpos_min	ACCY_STD	0.16790319425645764	0.028491757055217642
0	(a)	5	MED	xpos_min	ACCY_STD	0.05220077713780012	0.2703183234428872
0	(a)	5	MED	xpos_min	ACCY_STD	0.6396065137342817	0.22228947149838627
0	(a)	5	MED	xpos_min	ACCY_STD	0.22955073339925075	0.3247945368047678
0	(a)	5	MED	xpos_min	ACCY_STD	0.9111283845079469	0.03813624932947447
0	(a)	5	MED	xpos_min	ACCY_STD	0.1632153258772039	0.3157910597777666
0	(a)	5	MED	xpos_min	ACCY_STD	0.06901713690814386	0.026655046252861518
0	(a)	5	MED	xpos_min	ACCY_STD	0.9580904223305665	0.24351276126879604
0	(a)	5	MED	xpos_min	ACCY_STD	0.042936420496676835	0.36792597129156906
0	(a)	5	MED	xpos_min	ACCY_STD	0.24114568489037166	0.36641705803603136
0	(a)	5	MED	xpos_min	ACCY_STD	0.4085101517258933	0.1576181343181092
0	(a)	5	MED	xpos_min	ACCY_STD	0.8557062242200839	0.217371902468411
0	(a)	5	MED	xpos_min	ACCY_STD	0.158928109279643	0.1687622878502233
0	(a)	5	MED	xpos_min	ACCY_STD	0.7210910993694232	0.13683546531777188
0	(a)	5	MED	xpos_min	ACCY_STD	0.16931495787648762	0.07021098259515073
0	(a)	5	MED	xpos_min	ACCY_STD	0.8297840977353204	0.08759887227715656
0	(a)	5	MED	xpos_min	ACCY_STD	0.1546004704407813	0.32372458514078234
0	(a)	5	MED	xpos_min	ACCY_STD	0.13386702706238737	0.2003101018654575
0	(a)	5	MED	xpos_min	ACCY_STD	0.09677940171512243	0.4367648477630163
0	(a)	5	MED	xpos_min	ACCY_STD	0.457428558657068	0.030184303270942688
0	(a)	5	MED	xpos_min	ACCY_STD	0.2735835735060099	0.5963366446349943
0	(a)	5	MED	xpos_min	ACCY_STD	0.02664142342611035	0.06748727452194477
0	(a)	5	MED	xpos_min	ACCY_STD	0.7626417949065079	0.3943793617891195
0	(a)	5	MED	xpos_min	ACCY_STD	0.20737596763687569	0.06071363172072797
0	(a)	5	MED	xpos_min	ACCY_STD	0.033442802376976	0.33200276953348734
0	(a)	5	MED	xpos_min	ACCY_STD	0.5356071102318225	0.3242450444520882
0	(a)	5	MED	xpos_min	ACCY_STD	0.18153687517278402	0.06189114411599704
0	(a)	5	MED	xpos_min	ACCY_STD	0.7776218564675602	0.2658251918224077
0	(a)	5	MED	xpos_min	ACCY_STD	0.028775903035397052	0.1497463339500564
0	(a)	5	MED	xpos_min	ACCY_STD	0.5640258322375257	0.224989109682906
0	(a)	5	MED	xpos_min	ACCY_STD	0.8601976068214149	0.08023560450491542
0	(a)	5	MED	xpos_min	ACCY_STD	0.11676237249856644	0.2913919858060199
0	(a)	5	MED	xpos_min	ACCY_STD	0.681441815535325	0.025744609061867443
0	(a)	5	MED	xpos_min	ACCY_STD	0.21203319932574352	0.414269185871162
0	(a)	5	MED	xpos_min	ACCY_STD	0.5855892621280282	0.3934562941028279
0	(a)	5	MED	xpos_min	ACCY_STD	0.14530766664734257	0.020706508729688596
0	(a)	5	MED	xpos_min	ACCY_STD	0.9499743268239937	0.3145769183380571
0	(a)	5	MED	xpos_min	ACCY_STD	0.15158869345446352	0.323924494979075
0	(a)	5	MED	xpos_min	ACCY_STD	0.7032362080070598	0.050629918791765774
0	(a)	5	MED	xpos_min	ACCY_STD	0.32149127282126055	0.7098590850772318
0	(a)	5	MED	xpos_min	ACCY_STD	0.5708723998856454	0.5167374095607699
0	(a)	5	MED	xpos_min	ACCY_STD	0.7564545982270063	0.3039061823568673
0	(a)	5	MED	xpos_min	ACCY_STD	0.05972815638502818	0.2625034818034653
0	(a)	5	MED	xpos_min	ACCY_STD	0.8400453173747222	0.432344181285829
0	(a)	5	MED	xpos_min	ACCY_STD	0.061466632770371656	0.0299352873882598
0	(a)	5	MED	xpos_min	ACCY_STD	0.13303277937234162	0.1951733397241134
0	(a)	5	MED	xpos_min	ACCY_STD	0.7523682296409087	0.2456639814085425
0	(a)	5	MED	xpos_min	ACCY_STD	0.2209571164821116	0.2292249622762613
0	(a)	5	MED	xpos_min	ACCY_STD	0.17164088732613508	0.06149317396356202
0	(a)	5	MED	xpos_min	ACCY_STD	0.9376255510604152	0.015018596160562342
0	(a)	5	MED	xpos_min	ACCY_STD	0.09788624689494027	0.2075707855610721
0	(a)	5	MED	xpos_min	ACCY_STD	0.43571337693568213	0.24411398369933296
0	(a)	5	MED	xpos_min	ACCY_STD	0.9034849092151829	0.23565709676499674
0	(a)	5	MED	xpos_min	ACCY_STD	0.42131510932515165	0.3069193983075644
0	(a)	5	MED	xpos_min	ACCY_STD	0.5846712561854871	0.3386528254584323
0	(a)	5	MED	xpos_min	ACCY_STD	0.06749254470708309	0.04630864862807221
0	(a)	5	MED	xpos_min	ACCY_STD	0.09537723837740138	0.03418341103374915
0	(a)	5	MED	xpos_min	ACCY_STD	0.623334725767262	0.3244610810878601
0	(a)	5	MED	xpos_min	ACCY_STD	0.22237133912182072	0.02477045470322609
0	(a)	5	MED	xpos_min	ACCY_STD	0.13170442031019558	0.10873847232822574
0	(a)	5	MED	xpos_min	ACCY_STD	0.9352004860639775	0.39327819169175754
0	(a)	5	MED	xpos_min	ACCY_STD	0.1457682107165627	0.31295187391701434
0	(a)	5	MED	xpos_min	ACCY_STD	0.6760090831471018	0.2508513908168282
0	(a)	5	MED	xpos_min	ACCY_STD	0.5185191466851388	0.3201010360269097
0	(a)	5	MED	xpos_min	ACCY_STD	0.180332477650627	0.06501525417847895
0	(a)	5	MED	xpos_min	ACCY_STD	0.23097140675496747	0.03275171253933531
0	(a)	5	MED	xpos_min	ACCY_STD	0.06232321374873609	0.4293825696525327
0	(a)	5	MED	xpos_min	ACCY_STD	0.07987828997885142	0.20584058960406007
0	(a)	5	MED	xpos_min	ACCY_STD	0.8943160669617333	0.08322935948618276
0	(a)	5	MED	xpos_min	ACCY_STD	0.1456280465948523	0.04004589000793527
0	(a)	5	MED	xpos_min	ACCY_STD	0.00506264992651405	0.03814726508031591
0	(a)	5	MED	xpos_min	ACCY_STD	0.9442880290846111	0.3477428474018645
0	(a)	5	MED	xpos_min	ACCY_STD	0.31195928725752503	0.4135916402775845
0	(a)	5	MED	xpos_min	ACCY_STD	0.947574424672766	0.08056244566281533
0	(a)	5	MED	xpos_min	ACCY_STD	0.20218384863999536	0.30388963590111606
0	(a)	5	MED	xpos_min	ACCY_STD	0.7589000596127004	0.48208238497744804
0	(a)	5	MED	xpos_min	ACCY_STD	0.122947985973617	0.19219370304004924
0	(a)	5	MED	xpos_min	ACCY_STD	0.7463290288923696	0.27159178153731484
0	(a)	5	MED	xpos_min	ACCY_STD	0.1298369127620999	0.3235338995049996
0	(a)	5	MED	xpos_min	ACCY_STD	0.9421569011528321	0.2496247401107804
0	(a)	5	MED	xpos_min	ACCY_STD	0.32534113761054767	0.09891090909298209
0	(a)	5	MED	xpos_min	ACCY_STD	0.09095524729030348	0.3636246890126716
0	(a)	5	MED	xpos_min	ACCY_STD	0.1785158179135676	0.03492250015260371
0	(a)	5	MED	xpos_min	ACCY_STD	0.8214629604097494	0.5428037641561267
0	(a)	5	MED	xpos_min	ACCY_STD	0.7185002021280491	0.2655011250164304
0	(a)	5	MED	xpos_min	ACCY_STD	0.05907649932745812	0.044484001883134755
0	(a)	5	MED	xpos_min	ACCY_STD	0.3312586337275703	0.061939230744976176
0	(a)	5	MED	xpos_min	ACCY_STD	0.3132487399124191	0.1928518773940725
0	(a)	5	MED	xpos_min	ACCY_STD	0.32475629514932763	0.18695287391483945
0	(a)	5	MED	xpos_min	ACCY_STD	0.9834212556381027	0.02468352293927931
0	(a)	6	MMD Critic	xpos_min	ACCY_STD	0.3961201789613889	0.035969772435913594
0	(a)	6	MMD Critic	xpos_min	ACCY_STD	0.30361137019709245	0.08838194857672715
0	(a)	6	MMD Critic	xpos_min	ACCY_STD	0.22654717560199747	0.2939787662698344
0	(a)	6	MMD Critic	xpos_min	ACCY_STD	0.3861523237382273	0.028270906105481615
0	(a)	6	MMD Critic	xpos_min	ACCY_STD	0.23418492441057717	0.2314482283368541
0	(a)	6	MMD Critic	xpos_min	ACCY_STD	0.3934173794820139	0.07176330302933093
0	(a)	6	MMD Critic	xpos_min	ACCY_STD	0.31263282285319915	0.05830431339370998
0	(a)	6	MMD Critic	xpos_min	ACCY_STD	0.4373022910282128	0.04324014622033643
0	(a)	6	MMD Critic	xpos_min	ACCY_STD	0.16761267623970888	0.2308948169357721
0	(a)	6	MMD Critic	xpos_min	ACCY_STD	0.40537072467006774	0.02220525612101298
0	(a)	6	MMD Critic	xpos_min	ACCY_STD	0.3049495316527539	0.15767325657305334
0	(a)	6	MMD Critic	xpos_min	ACCY_STD	0.3595456634396356	0.04568137261521946
0	(a)	6	MMD Critic	xpos_min	ACCY_STD	0.43543747829620383	0.09500974602434266
0	(a)	6	MMD Critic	xpos_min	ACCY_STD	0.1232395650741999	0.21479561276680953
0	(a)	6	MMD Critic	xpos_min	ACCY_STD	0.2885020585194808	0.05439868615051863
0	(a)	6	MMD Critic	xpos_min	ACCY_STD	0.4210795487139714	0.04166727472078631
0	(a)	6	MMD Critic	xpos_min	ACCY_STD	0.3838728630234752	0.24049926530133908
0	(a)	6	MMD Critic	xpos_min	ACCY_STD	0.35389040661305166	0.04051241491506624
0	(a)	6	MMD Critic	xpos_min	ACCY_STD	0.26734788697954803	0.1778880616933331
0	(a)	6	MMD Critic	xpos_min	ACCY_STD	0.3230934588830182	0.24177254004305784
0	(a)	6	MMD Critic	xpos_min	ACCY_STD	0.20333596673007007	0.021071665645989803
0	(a)	6	MMD Critic	xpos_min	ACCY_STD	0.42337090030470614	0.031029767709585016
0	(a)	6	MMD Critic	xpos_min	ACCY_STD	0.29109480844691443	0.25829927504528316
0	(a)	6	MMD Critic	xpos_min	ACCY_STD	0.3454016348842864	0.12573695696984843
0	(a)	6	MMD Critic	xpos_min	ACCY_STD	0.3518881077328185	0.060896324558871825
0	(a)	6	MMD Critic	xpos_min	ACCY_STD	0.36519413269820106	0.05496882578119564
0	(a)	6	MMD Critic	xpos_min	ACCY_STD	0.2436291094976873	0.24899740436804954
0	(a)	6	MMD Critic	xpos_min	ACCY_STD	0.31097020554069676	0.0710942583960131
0	(a)	6	MMD Critic	xpos_min	ACCY_STD	0.3425384770051511	0.02519348906780706
0	(a)	6	MMD Critic	xpos_min	ACCY_STD	0.3881223353532215	0.2168840021810302
0	(a)	6	MMD Critic	xpos_min	ACCY_STD	0.21136500283444123	0.049745354586770416
0	(a)	6	MMD Critic	xpos_min	ACCY_STD	0.4747148943529354	0.24953763252683547
0	(a)	6	MMD Critic	xpos_min	ACCY_STD	0.1783213532477098	0.052330899375237785
0	(a)	6	MMD Critic	xpos_min	ACCY_STD	0.4719800939325306	0.03746971900785106
0	(a)	6	MMD Critic	xpos_min	ACCY_STD	0.2787327775567092	0.03534038773667914
0	(a)	6	MMD Critic	xpos_min	ACCY_STD	0.1918886406326997	0.25382346881783424
0	(a)	6	MMD Critic	xpos_min	ACCY_STD	0.5174794361110813	0.04586286690734433
0	(a)	6	MMD Critic	xpos_min	ACCY_STD	0.2908556266766177	0.18050839507395225
0	(a)	6	MMD Critic	xpos_min	ACCY_STD	0.40649677041450344	0.1056606938580673
0	(a)	6	MMD Critic	xpos_min	ACCY_STD	0.20831019300373868	0.060066831214213044
0	(a)	6	MMD Critic	xpos_min	ACCY_STD	0.28269737414088836	0.0826713605664446
0	(a)	6	MMD Critic	xpos_min	ACCY_STD	0.35756974007185116	0.2601936536316865
0	(a)	6	MMD Critic	xpos_min	ACCY_STD	0.26319108263798374	0.047730053204257605
0	(a)	6	MMD Critic	xpos_min	ACCY_STD	0.4124121948916594	0.037785624507141645
0	(a)	6	MMD Critic	xpos_min	ACCY_STD	0.25973509890497154	0.234806457165266
0	(a)	6	MMD Critic	xpos_min	ACCY_STD	0.4507149970254283	0.04389244839648177
0	(a)	6	MMD Critic	xpos_min	ACCY_STD	0.09677697638064439	0.2807809030781343
0	(a)	6	MMD Critic	xpos_min	ACCY_STD	0.6801116711575216	0.03859414879405453
0	(a)	6	MMD Critic	xpos_min	ACCY_STD	0.06255146467128112	0.15605360741741522
0	(a)	6	MMD Critic	xpos_min	ACCY_STD	0.4507952183318098	0.030160568959151784
0	(a)	6	MMD Critic	xpos_min	ACCY_STD	0.2262367496314081	0.2219268491556242
0	(a)	6	MMD Critic	xpos_min	ACCY_STD	0.4094201069053752	0.032402341436787975
0	(a)	6	MMD Critic	xpos_min	ACCY_STD	0.28262636573700334	0.02828352560283054
0	(a)	6	MMD Critic	xpos_min	ACCY_STD	0.3105259145809997	0.2385572401776464
0	(a)	6	MMD Critic	xpos_min	ACCY_STD	0.31663250257430725	0.0563859602548157
0	(a)	6	MMD Critic	xpos_min	ACCY_STD	0.36742471618618033	0.2574280534068026
0	(a)	6	MMD Critic	xpos_min	ACCY_STD	0.12798218874781564	0.012625091848456707
0	(a)	6	MMD Critic	xpos_min	ACCY_STD	0.48309647977185144	0.15174091598336717
0	(a)	6	MMD Critic	xpos_min	ACCY_STD	0.25159023623667315	0.23010882196246166
0	(a)	6	MMD Critic	xpos_min	ACCY_STD	0.26410529899540286	0.28055263084063353
0	(a)	6	MMD Critic	xpos_min	ACCY_STD	0.38836751308931117	1
0	(a)	6	MMD Critic	xpos_min	ACCY_STD	0.7601688800819305	0.1837802098508477
0	(a)	6	MMD Critic	xpos_min	ACCY_STD	0.01624817464105976	0.16829001917821024
0	(a)	6	MMD Critic	xpos_min	ACCY_STD	0.9986861087317195	0.0655763135607611
0	(a)	6	MMD Critic	xpos_min	ACCY_STD	0.872547140502018	0.3791374256183584
0	(a)	6	MMD Critic	xpos_min	ACCY_STD	0.20015719535937848	0.0004910297164541788
0	(a)	6	MMD Critic	xpos_min	ACCY_STD	0.01847134738480057	0.11299853518644747
0	(a)	6	MMD Critic	xpos_min	ACCY_STD	0.9028861042381137	0.16193644449589678
0	(a)	6	MMD Critic	xpos_min	ACCY_STD	0.04293524151463889	0.032274528317632965
0	(a)	6	MMD Critic	xpos_min	ACCY_STD	0.3367238386496384	0.12747034300011018
0	(a)	6	MMD Critic	xpos_min	ACCY_STD	0.16332045738978698	0.30602825221843716
0	(a)	6	MMD Critic	xpos_min	ACCY_STD	0.8782651360156207	0.23230571351648735
0	(a)	6	MMD Critic	xpos_min	ACCY_STD	0.16790319425645764	0.028491757055217642
0	(a)	6	MMD Critic	xpos_min	ACCY_STD	0.24114568489037166	0.36641705803603136
0	(a)	6	MMD Critic	xpos_min	ACCY_STD	0.11676237249856644	0.2913919858060199
0	(a)	6	MMD Critic	xpos_min	ACCY_STD	0.823799736494146	0.30548716365634443
0	(a)	6	MMD Critic	xpos_min	ACCY_STD	0.22118193151414609	0.10679407036751684
0	(a)	6	MMD Critic	xpos_min	ACCY_STD	0.8761315490641628	0.2508694620097558
0	(a)	6	MMD Critic	xpos_min	ACCY_STD	0.7210910993694232	0.13683546531777188
0	(a)	6	MMD Critic	xpos_min	ACCY_STD	0.16989095797242307	0.056616412090433485
0	(a)	6	MMD Critic	xpos_min	ACCY_STD	0.188066818773315	0.03268519292063996
0	(a)	6	MMD Critic	xpos_min	ACCY_STD	0.6012146647714474	0.20061877878375375
0	(a)	6	MMD Critic	xpos_min	ACCY_STD	0.22218473995041607	0.2552883118708439
0	(a)	6	MMD Critic	xpos_min	ACCY_STD	0.10012233791329678	0.24032780498731288
0	(a)	6	MMD Critic	xpos_min	ACCY_STD	0.32085883317090885	0.1596012559343397
0	(a)	6	MMD Critic	xpos_min	ACCY_STD	0.7958602201590634	0.22339226553065505
0	(a)	6	MMD Critic	xpos_min	ACCY_STD	0.1027859109760095	0.08160218248723361
0	(a)	6	MMD Critic	xpos_min	ACCY_STD	0.5438465946299659	0.025552987073461077
0	(a)	6	MMD Critic	xpos_min	ACCY_STD	0.3165939498616666	0.20567112058174794
0	(a)	6	MMD Critic	xpos_min	ACCY_STD	0.18045989192372716	0.45190706600541103
0	(a)	6	MMD Critic	xpos_min	ACCY_STD	0.06246548319551426	0.27295034272018615
0	(a)	6	MMD Critic	xpos_min	ACCY_STD	0.122947985973617	0.19219370304004924
0	(a)	6	MMD Critic	xpos_min	ACCY_STD	0.07385837400793294	0.28414063866525735
0	(a)	6	MMD Critic	xpos_min	ACCY_STD	0.4935984475434006	0.17786416585634057
0	(a)	6	MMD Critic	xpos_min	ACCY_STD	0.7560614077173536	0.34886144910111005
0	(a)	6	MMD Critic	xpos_min	ACCY_STD	0.20351534042584224	0.034117287166800146
0	(a)	6	MMD Critic	xpos_min	ACCY_STD	0.783779292271904	0.3143877089481833
0	(a)	6	MMD Critic	xpos_min	ACCY_STD	0.1500001498991448	0.206250794455686
0	(a)	6	MMD Critic	xpos_min	ACCY_STD	0.00506264992651405	0.03814726508031591
0	(a)	6	MMD Critic	xpos_min	ACCY_STD	0.32149127282126055	0.7098590850772318
0	(a)	6	MMD Critic	xpos_min	ACCY_STD	0.43571337693568213	0.24411398369933296
0	(a)	6	MMD Critic	xpos_min	ACCY_STD	0.158928109279643	0.1687622878502233
0	(a)	6	MMD Critic	xpos_min	ACCY_STD	0.2735835735060099	0.5963366446349943
0	(a)	6	MMD Critic	xpos_min	ACCY_STD	0.07344136806111384	0.1785213260598105
0	(a)	6	MMD Critic	xpos_min	ACCY_STD	0.14787006620859958	0.22246947631908828
0	(a)	6	MMD Critic	xpos_min	ACCY_STD	0.09677940171512243	0.4367648477630163
0	(a)	6	MMD Critic	xpos_min	ACCY_STD	0.4161093309792318	0.3288928892912008
0	(a)	6	MMD Critic	xpos_min	ACCY_STD	0.12008174589858255	0.02182479607242945
0	(a)	6	MMD Critic	xpos_min	ACCY_STD	0.6435290880301087	0.08162145601098722
0	(a)	6	MMD Critic	xpos_min	ACCY_STD	0.674825014643799	0.4289688681291342
0	(a)	6	MMD Critic	xpos_min	ACCY_STD	0.21203319932574352	0.414269185871162
0	(a)	6	MMD Critic	xpos_min	ACCY_STD	0.47757793433386686	0.6911566649946878
0	(a)	6	MMD Critic	xpos_min	ACCY_STD	0.9421569011528321	0.2496247401107804
0	(a)	6	MMD Critic	xpos_min	ACCY_STD	0.1335484998009373	0.3547208322552334
0	(a)	6	MMD Critic	xpos_min	ACCY_STD	0.02664142342611035	0.06748727452194477
0	(a)	6	MMD Critic	xpos_min	ACCY_STD	0.05220077713780012	0.2703183234428872
0	(a)	6	MMD Critic	xpos_min	ACCY_STD	0.12264448231185038	0.42221795690148317
0	(a)	6	MMD Critic	xpos_min	ACCY_STD	0.22955073339925075	0.3247945368047678
1	(b)	1	Ours	xpos_std	SPEED_MIN	0.23268010891364888	0.058152256132657024
1	(b)	1	Ours	xpos_std	SPEED_MIN	0.08644992076228004	0.04814756690553323
1	(b)	1	Ours	xpos_std	SPEED_MIN	0.046197788863272825	0.052211971904052266
1	(b)	1	Ours	xpos_std	SPEED_MIN	0.01487258943310382	0.8119430383525452
1	(b)	1	Ours	xpos_std	SPEED_MIN	0.13321055096799866	0.09160543573585218
1	(b)	1	Ours	xpos_std	SPEED_MIN	0.06140876474833014	0.0425199292152761
1	(b)	1	Ours	xpos_std	SPEED_MIN	0.4703560747661822	0.046428010944621324
1	(b)	1	Ours	xpos_std	SPEED_MIN	0.5956906634484255	0.22713771373224803
1	(b)	1	Ours	xpos_std	SPEED_MIN	0.09693234786394805	0.03329685633402136
1	(b)	1	Ours	xpos_std	SPEED_MIN	0.005934184978685491	0.04814756690553323
1	(b)	1	Ours	xpos_std	SPEED_MIN	0.30406808625061343	0.03188994691145707
1	(b)	1	Ours	xpos_std	SPEED_MIN	0.1184391995199003	0.5940283938788485
1	(b)	1	Ours	xpos_std	SPEED_MIN	0.2749668642378324	0.03673596825584516
1	(b)	1	Ours	xpos_std	SPEED_MIN	0.5286386958265429	0.9371579805834697
1	(b)	1	Ours	xpos_std	SPEED_MIN	0.0908058892947191	0.04674065748296895
1	(b)	1	Ours	xpos_std	SPEED_MIN	0.7751993507091485	0.05471314421083322
1	(b)	1	Ours	xpos_std	SPEED_MIN	0.26242961162849393	0.019540408646726147
1	(b)	1	Ours	xpos_std	SPEED_MIN	0.3777962150093952	0.41769577523241813
1	(b)	1	Ours	xpos_std	SPEED_MIN	0.17483620067467592	0.9956228470274415
1	(b)	1	Ours	xpos_std	SPEED_MIN	0.09738775862799806	0.5838673777598479
1	(b)	1	Ours	xpos_std	SPEED_MIN	0.7046982528206385	0.01969673191589996
1	(b)	1	Ours	xpos_std	SPEED_MIN	0.1363338049429835	0.6839142700310856
1	(b)	1	Ours	xpos_std	SPEED_MIN	0.06039371940818988	0.21213067989156234
1	(b)	1	Ours	xpos_std	SPEED_MIN	0.5398330607799848	0.1117711338365703
1	(b)	1	Ours	xpos_std	SPEED_MIN	0.2868153559401011	0.03673596825584516
1	(b)	1	Ours	xpos_std	SPEED_MIN	0.7794424404810091	0.08425823846197987
1	(b)	1	Ours	xpos_std	SPEED_MIN	0.2894226115130029	0.03439111921823802
1	(b)	1	Ours	xpos_std	SPEED_MIN	0.4466109502970907	0.018446145762509483
1	(b)	1	Ours	xpos_std	SPEED_MIN	0.1084349466989698	0.3512583822108459
1	(b)	1	Ours	xpos_std	SPEED_MIN	0.06567452053443909	0.04064404998519039
1	(b)	1	Ours	xpos_std	SPEED_MIN	0.31374107231730064	0.089885876152237
1	(b)	1	Ours	xpos_std	SPEED_MIN	0.17891437793982629	0.28997966069471276
1	(b)	1	Ours	xpos_std	SPEED_MIN	0.01567050789237813	0.7673909175061194
1	(b)	1	Ours	xpos_std	SPEED_MIN	0.3153969961732972	0.49382517471573373
1	(b)	1	Ours	xpos_std	SPEED_MIN	0.08227714105026922	0.24839766384907297
1	(b)	1	Ours	xpos_std	SPEED_MIN	0.23780639011582008	0.5746443229921095
1	(b)	1	Ours	xpos_std	SPEED_MIN	0.037735741684310216	0.22682505994849383
1	(b)	1	Ours	xpos_std	SPEED_MIN	0.7041219202403711	0.06393621346938468
1	(b)	1	Ours	xpos_std	SPEED_MIN	0.1681708131873368	0.034547442487411824
1	(b)	1	Ours	xpos_std	SPEED_MIN	0.24309310718210217	0.0010942628842166631
1	(b)	1	Ours	xpos_std	SPEED_MIN	0.028915378663725386	0.34516177833577066
1	(b)	1	Ours	xpos_std	SPEED_MIN	0.09490240724423848	0.025480692875330897
1	(b)	1	Ours	xpos_std	SPEED_MIN	0.15742586257682598	0.06346724728456654
1	(b)	1	Ours	xpos_std	SPEED_MIN	0.4402614439423425	0.6313896515886858
1	(b)	1	Ours	xpos_std	SPEED_MIN	0.037735741684310216	0.22682505994849383
1	(b)	1	Ours	xpos_std	SPEED_MIN	0.056220302302693516	0.00031264653834761765
1	(b)	1	Ours	xpos_std	SPEED_MIN	0.05319486465206497	0.17914645922777878
1	(b)	1	Ours	xpos_std	SPEED_MIN	0.06500512390305511	0.06440518689960939
1	(b)	1	Ours	xpos_std	SPEED_MIN	0.07915810885594467	0.044239485176188
1	(b)	1	Ours	xpos_std	SPEED_MIN	0.10746307692241448	0.4753790651802571
1	(b)	1	Ours	xpos_std	SPEED_MIN	0.14544887188164857	0.03892449402427849
1	(b)	1	Ours	xpos_std	SPEED_MIN	0.2057086179401612	0.5735500927122222
1	(b)	1	Ours	xpos_std	SPEED_MIN	0.0301973050919616	0.052993588249921314
1	(b)	1	Ours	xpos_std	SPEED_MIN	0.024124732377080904	0.129435666875914
1	(b)	1	Ours	xpos_std	SPEED_MIN	0.58975634313418	0.02266687403020233
1	(b)	1	Ours	xpos_std	SPEED_MIN	0.06657627597270639	0.04455213171453562
1	(b)	1	Ours	xpos_std	SPEED_MIN	0.06952208415862564	0.17226823538413116
1	(b)	1	Ours	xpos_std	SPEED_MIN	0.0301973050919616	0.052993588249921314
1	(b)	1	Ours	xpos_std	SPEED_MIN	0.16429042925555512	0.8099108467213956
1	(b)	1	Ours	xpos_std	SPEED_MIN	0.05319486465206497	0.17914645922777878
1	(b)	1	Ours	xpos_std	SPEED_MIN	0.21981296732635922	0.18977644153159778
1	(b)	1	Ours	xpos_std	SPEED_MIN	0.49169278787830767	0.10739408229970362
1	(b)	1	Ours	xpos_std	SPEED_MIN	0.21885186146472838	0.11255275380514262
1	(b)	1	Ours	xpos_std	SPEED_MIN	0.010408446752409184	0.5410348527240699
1	(b)	1	Ours	xpos_std	SPEED_MIN	0.10889213511723106	0.03204627018063088
1	(b)	1	Ours	xpos_std	SPEED_MIN	0.04077611599468225	0.30248552222861746
1	(b)	1	Ours	xpos_std	SPEED_MIN	0.025933579066936188	0.8088165584782561
1	(b)	1	Ours	xpos_std	SPEED_MIN	0.4260740810359375	0.027669218643764225
1	(b)	1	Ours	xpos_std	SPEED_MIN	0.1573418268957423	0.03204627018063088
1	(b)	1	Ours	xpos_std	SPEED_MIN	0.08344425337052101	0.0848835315386751
1	(b)	1	Ours	xpos_std	SPEED_MIN	0.14161070141821563	0.02063467153094281
1	(b)	1	Ours	xpos_std	SPEED_MIN	0.39200914507053586	0.5615131538906963
1	(b)	1	Ours	xpos_std	SPEED_MIN	0.0715179270248469	0.07972486727864268
1	(b)	1	Ours	xpos_std	SPEED_MIN	0.3628281351817369	0.38392994909087536
1	(b)	1	Ours	xpos_std	SPEED_MIN	0.4526287925468747	0.043457868830318956
1	(b)	1	Ours	xpos_std	SPEED_MIN	0.08184222400445569	0.14616225305480832
1	(b)	1	Ours	xpos_std	SPEED_MIN	0.0343951456903986	0.1600750276339806
1	(b)	1	Ours	xpos_std	SPEED_MIN	0.4833962002415611	0.03845552421675706
1	(b)	1	Ours	xpos_std	SPEED_MIN	0.33009483728501227	0.018758792300857103
1	(b)	1	Ours	xpos_std	SPEED_MIN	0.13321055096799866	0.09160543573585218
1	(b)	1	Ours	xpos_std	SPEED_MIN	0.28968583223236677	0.5649522875487398
1	(b)	1	Ours	xpos_std	SPEED_MIN	0.012197872576147495	0.05862122594017845
1	(b)	1	Ours	xpos_std	SPEED_MIN	0.08118106653798433	0.27043926291609643
1	(b)	1	Ours	xpos_std	SPEED_MIN	0.026471548618402594	0.8333593588336866
1	(b)	1	Ours	xpos_std	SPEED_MIN	0.2548039358582337	0.4509926206983297
1	(b)	1	Ours	xpos_std	SPEED_MIN	0.12659004217160313	0.07738001461833227
1	(b)	1	Ours	xpos_std	SPEED_MIN	0.7838588740171892	0.04814756690553323
1	(b)	1	Ours	xpos_std	SPEED_MIN	0.04585183394268035	0.27809910672831645
1	(b)	1	Ours	xpos_std	SPEED_MIN	0.048152485476652664	0.2116616992159311
1	(b)	1	Ours	xpos_std	SPEED_MIN	0.11803739011150044	0.000937939615042853
1	(b)	1	Ours	xpos_std	SPEED_MIN	0.10932344079548423	0.2829451244500012
1	(b)	1	Ours	xpos_std	SPEED_MIN	0.09116043373218548	0.03720493806336658
1	(b)	1	Ours	xpos_std	SPEED_MIN	0.33338612711562887	0.044395808445361805
1	(b)	1	Ours	xpos_std	SPEED_MIN	0.09700434912663326	0.11442863303522832
1	(b)	1	Ours	xpos_std	SPEED_MIN	0.1215933490832294	0.017820852685814247
1	(b)	1	Ours	xpos_std	SPEED_MIN	0.2530926675123402	0.5121150153225857
1	(b)	1	Ours	xpos_std	SPEED_MIN	0.4265379952922718	0.0010942628842166631
1	(b)	1	Ours	xpos_std	SPEED_MIN	0.4628840886691206	0.03986243363932134
1	(b)	1	Ours	xpos_std	SPEED_MIN	0.14544887188164857	0.03892449402427849
1	(b)	1	Ours	xpos_std	SPEED_MIN	0.5010854350952666	0.01688291307077139
1	(b)	1	Ours	xpos_std	SPEED_MIN	0.3911233258271347	0.03142097710393565
1	(b)	1	Ours	xpos_std	SPEED_MIN	0.25793683538727485	0.25152414372336224
1	(b)	1	Ours	xpos_std	SPEED_MIN	0.16853142915774771	0.03470376575658564
1	(b)	1	Ours	xpos_std	SPEED_MIN	0.2894226115130029	0.03439111921823802
1	(b)	1	Ours	xpos_std	SPEED_MIN	0.13391713303886044	0.04517742479123085
1	(b)	1	Ours	xpos_std	SPEED_MIN	0.3223952840019745	0.35610439993253074
1	(b)	1	Ours	xpos_std	SPEED_MIN	0.5449959111099837	0.026418632490373753
1	(b)	1	Ours	xpos_std	SPEED_MIN	0.008970169976467953	0.14006564917973302
1	(b)	1	Ours	xpos_std	SPEED_MIN	0.2180328858312555	0.12427699537047503
1	(b)	1	Ours	xpos_std	SPEED_MIN	0.016068026256099106	0.01563232691738092
1	(b)	1	Ours	xpos_std	SPEED_MIN	0.03388030101715379	0.025793339413678514
1	(b)	1	Ours	xpos_std	SPEED_MIN	0.026154464161870283	0.02141628787681186
1	(b)	1	Ours	xpos_std	SPEED_MIN	0.14544887188164857	0.03892449402427849
1	(b)	1	Ours	xpos_std	SPEED_MIN	0.4148811917830459	0.7673909175061194
1	(b)	1	Ours	xpos_std	SPEED_MIN	0.250884663242229	0.1502266652987339
1	(b)	1	Ours	xpos_std	SPEED_MIN	0.19455371529841295	0.05674534671009274
1	(b)	1	Ours	xpos_std	SPEED_MIN	0.426720384952662	0.03986243363932134
1	(b)	1	Ours	xpos_std	SPEED_MIN	0.38094274758382635	0.035485382102454686
1	(b)	2	Uniform	xpos_std	SPEED_MIN	0.13778707780206723	0.04220728267692848
1	(b)	2	Uniform	xpos_std	SPEED_MIN	0.056263186899652935	0.020322024992595195
1	(b)	2	Uniform	xpos_std	SPEED_MIN	0.7032495271764958	0.25824602618431963
1	(b)	2	Uniform	xpos_std	SPEED_MIN	0.3245395266496035	0.08441456535385697
1	(b)	2	Uniform	xpos_std	SPEED_MIN	0.06653500081892609	0.058152256132657024
1	(b)	2	Uniform	xpos_std	SPEED_MIN	0.4214159511007479	0.030170390950545172
1	(b)	2	Uniform	xpos_std	SPEED_MIN	0.08663268309115245	0.03204627018063088
1	(b)	2	Uniform	xpos_std	SPEED_MIN	0.2544144281068675	0.02141628787681186
1	(b)	2	Uniform	xpos_std	SPEED_MIN	0.28366850316836856	0.03876817075510468
1	(b)	2	Uniform	xpos_std	SPEED_MIN	0.38416785415415505	0.08957322961388939
1	(b)	2	Uniform	xpos_std	SPEED_MIN	0.3899509383273808	0.03314053306484755
1	(b)	2	Uniform	xpos_std	SPEED_MIN	0.2423707011562421	0.08863528999884653
1	(b)	2	Uniform	xpos_std	SPEED_MIN	0.013613188832021906	0.0628419542078713
1	(b)	2	Uniform	xpos_std	SPEED_MIN	0.5718585483852593	0.5887134534447852
1	(b)	2	Uniform	xpos_std	SPEED_MIN	0.05570094496962983	0.11849303803374737
1	(b)	2	Uniform	xpos_std	SPEED_MIN	0.362969367566727	0.4867906384710221
1	(b)	2	Uniform	xpos_std	SPEED_MIN	0.0004276810853457336	0.02985774441219755
1	(b)	2	Uniform	xpos_std	SPEED_MIN	0.430075161460731	0.09113646230562746
1	(b)	2	Uniform	xpos_std	SPEED_MIN	0.21098434029362592	0.12021259037195599
1	(b)	2	Uniform	xpos_std	SPEED_MIN	0.048718257365974814	0.15444738994372348
1	(b)	2	Uniform	xpos_std	SPEED_MIN	0.36774972181544596	0.14835078606864818
1	(b)	2	Uniform	xpos_std	SPEED_MIN	0.25270498034170735	0.11286540034349023
1	(b)	2	Uniform	xpos_std	SPEED_MIN	0.29749259699231284	0.02110364133846424
1	(b)	2	Uniform	xpos_std	SPEED_MIN	0.02124546216289535	0.810692481180781
1	(b)	2	Uniform	xpos_std	SPEED_MIN	0.10919154798002391	0.06018445863191654
1	(b)	2	Uniform	xpos_std	SPEED_MIN	0.026971538782546385	0.034234795949064215
1	(b)	2	Uniform	xpos_std	SPEED_MIN	0.3915235410846066	0.22276066219538138
1	(b)	2	Uniform	xpos_std	SPEED_MIN	0.06272283585208031	0.05596373036422369
1	(b)	2	Uniform	xpos_std	SPEED_MIN	0.08868194428030006	0.044708454983709435
1	(b)	2	Uniform	xpos_std	SPEED_MIN	0.22945412064072396	0.04517742479123085
1	(b)	2	Uniform	xpos_std	SPEED_MIN	0.13912132502962962	0.04720962729049037
1	(b)	2	Uniform	xpos_std	SPEED_MIN	0.11095218872358736	0.07300296308146562
1	(b)	2	Uniform	xpos_std	SPEED_MIN	0.11553084247052131	0.04814756690553323
1	(b)	2	Uniform	xpos_std	SPEED_MIN	0.09799715479990191	0.16132561378737106
1	(b)	2	Uniform	xpos_std	SPEED_MIN	0.0305647413146704	0.027200248836242797
1	(b)	2	Uniform	xpos_std	SPEED_MIN	0.0852122389819276	0.00046896980752142496
1	(b)	2	Uniform	xpos_std	SPEED_MIN	0.008064684801565658	0.052055648634878465
1	(b)	2	Uniform	xpos_std	SPEED_MIN	0.06965180141998999	0.03329685633402136
1	(b)	2	Uniform	xpos_std	SPEED_MIN	0.4281054738500804	0.1710176492307407
1	(b)	2	Uniform	xpos_std	SPEED_MIN	0.053880659411629096	0.0834766257388141
1	(b)	2	Uniform	xpos_std	SPEED_MIN	0.28429697858718606	0.09910895265619503
1	(b)	2	Uniform	xpos_std	SPEED_MIN	0.14244515209859454	0.026418632490373753
1	(b)	2	Uniform	xpos_std	SPEED_MIN	0.3008184952614132	0.2587150068599509
1	(b)	2	Uniform	xpos_std	SPEED_MIN	0.005352811168961399	0.09770203961092747
1	(b)	2	Uniform	xpos_std	SPEED_MIN	0.05962971929380308	0.03861184748593087
1	(b)	2	Uniform	xpos_std	SPEED_MIN	0.20378169462419296	0.12287008232520746
1	(b)	2	Uniform	xpos_std	SPEED_MIN	0.17284638682628048	0.024386429991114233
1	(b)	2	Uniform	xpos_std	SPEED_MIN	0.01713885293371016	0.06252930766952368
1	(b)	2	Uniform	xpos_std	SPEED_MIN	0.00876144913435857	0.14209785530169583
1	(b)	2	Uniform	xpos_std	SPEED_MIN	0.38871645273478406	0.10739408229970362
1	(b)	2	Uniform	xpos_std	SPEED_MIN	0.13001345721827662	0.02657495575954756
1	(b)	2	Uniform	xpos_std	SPEED_MIN	0.011548002936935125	0.018758792300857103
1	(b)	2	Uniform	xpos_std	SPEED_MIN	0.10408381618822045	0.050336092673966555
1	(b)	2	Uniform	xpos_std	SPEED_MIN	0.028392398358095913	0.1385024092425884
1	(b)	2	Uniform	xpos_std	SPEED_MIN	0.1795848706284419	0.04799124363635942
1	(b)	2	Uniform	xpos_std	SPEED_MIN	0.17152292732818278	0.04736595055966418
1	(b)	2	Uniform	xpos_std	SPEED_MIN	0.35442392701039743	0.023448490376071378
1	(b)	2	Uniform	xpos_std	SPEED_MIN	0.33967821992739994	0.2993590713359544
1	(b)	2	Uniform	xpos_std	SPEED_MIN	0.0008899753106776848	0.03517273556410706
1	(b)	2	Uniform	xpos_std	SPEED_MIN	0.14926383849719427	0.17539470076760735
1	(b)	2	Uniform	xpos_std	SPEED_MIN	0.08026518874013808	0.0020322024992595195
1	(b)	2	Uniform	xpos_std	SPEED_MIN	0.16495733035173846	0.15444738994372348
1	(b)	2	Uniform	xpos_std	SPEED_MIN	0.12100126494660085	0.046428010944621324
1	(b)	2	Uniform	xpos_std	SPEED_MIN	0.5796677182954092	0.15773018221907675
1	(b)	2	Uniform	xpos_std	SPEED_MIN	0.10799649373429321	0.017820852685814247
1	(b)	2	Uniform	xpos_std	SPEED_MIN	0.16553704189627208	0.1303735992455503
1	(b)	2	Uniform	xpos_std	SPEED_MIN	0.40061587671497284	0.028919804797154704
1	(b)	2	Uniform	xpos_std	SPEED_MIN	0.052867164011736176	0.06424886000773229
1	(b)	2	Uniform	xpos_std	SPEED_MIN	0.33439030535991204	0.04001875690849515
1	(b)	2	Uniform	xpos_std	SPEED_MIN	0.34290850064424955	0.08285133266211887
1	(b)	2	Uniform	xpos_std	SPEED_MIN	0.272464044489954	0.12474596155529317
1	(b)	2	Uniform	xpos_std	SPEED_MIN	0.706835271086995	0.036266998448323734
1	(b)	2	Uniform	xpos_std	SPEED_MIN	0.30600560210624095	0.24542753984828697
1	(b)	2	Uniform	xpos_std	SPEED_MIN	0.3073133090187528	0.0001563232691738073
1	(b)	2	Uniform	xpos_std	SPEED_MIN	0.21156794852118718	0.1652336991394196
1	(b)	2	Uniform	xpos_std	SPEED_MIN	0.027505259436433713	0.3439111921823802
1	(b)	2	Uniform	xpos_std	SPEED_MIN	0.13630171830061197	0.016570266532423772
1	(b)	2	Uniform	xpos_std	SPEED_MIN	0.48255019431510154	0.6326402667237024
1	(b)	2	Uniform	xpos_std	SPEED_MIN	0.021103924393948287	0.023448490376071378
1	(b)	2	Uniform	xpos_std	SPEED_MIN	0.4056947240280232	0.0545568209416594
1	(b)	2	Uniform	xpos_std	SPEED_MIN	0.047389770315572566	0.04549007132957848
1	(b)	2	Uniform	xpos_std	SPEED_MIN	0.13719635036132533	0.04611536440627371
1	(b)	2	Uniform	xpos_std	SPEED_MIN	0.3103688705172569	0.01969673191589996
1	(b)	2	Uniform	xpos_std	SPEED_MIN	0.010936336561494316	0.1283414076144006
1	(b)	2	Uniform	xpos_std	SPEED_MIN	0.0740682919816367	0.0015632326917380914
1	(b)	2	Uniform	xpos_std	SPEED_MIN	0.03548906903994367	0.037517584601714206
1	(b)	2	Uniform	xpos_std	SPEED_MIN	0.1029431476519545	0.06800061846790371
1	(b)	2	Uniform	xpos_std	SPEED_MIN	0.02196139424629027	0.16132561378737106
1	(b)	2	Uniform	xpos_std	SPEED_MIN	0.09257225089109682	0.054869467480007025
1	(b)	2	Uniform	xpos_std	SPEED_MIN	0.6881702949561458	0.03470376575658564
1	(b)	2	Uniform	xpos_std	SPEED_MIN	0.061286032629126935	0.030014067681371364
1	(b)	2	Uniform	xpos_std	SPEED_MIN	0.2953014864650114	0.04017508017766896
1	(b)	2	Uniform	xpos_std	SPEED_MIN	0.4529231897100374	0.22682505994849383
1	(b)	2	Uniform	xpos_std	SPEED_MIN	0.2675038411715527	0.02860715825880708
1	(b)	2	Uniform	xpos_std	SPEED_MIN	0.07444111465307462	0.02329216710689757
1	(b)	2	Uniform	xpos_std	SPEED_MIN	0.6341273892608652	0.02094731806929043
1	(b)	2	Uniform	xpos_std	SPEED_MIN	0.15748881737922663	0.04783492036718561
1	(b)	2	Uniform	xpos_std	SPEED_MIN	0.06751463721128705	0.054400497672485594
1	(b)	2	Uniform	xpos_std	SPEED_MIN	0.24568691888829008	0.04205095940775467
1	(b)	2	Uniform	xpos_std	SPEED_MIN	0.21591420060821703	0.05909019574769987
1	(b)	2	Uniform	xpos_std	SPEED_MIN	0.3695402438474399	0.04330154556114514
1	(b)	2	Uniform	xpos_std	SPEED_MIN	0.10974814741613938	0.029076128066328505
1	(b)	2	Uniform	xpos_std	SPEED_MIN	0.0030016689471468448	0.0676879719295561
1	(b)	2	Uniform	xpos_std	SPEED_MIN	0.03483964802766036	0.09410660804263314
1	(b)	2	Uniform	xpos_std	SPEED_MIN	0.17076799072599333	0.04783492036718561
1	(b)	2	Uniform	xpos_std	SPEED_MIN	0.26270884060669625	0.11286540034349023
1	(b)	2	Uniform	xpos_std	SPEED_MIN	0.2809695271152509	0.07018914423633703
1	(b)	2	Uniform	xpos_std	SPEED_MIN	0.25499043009570077	0.03157730037310946
1	(b)	2	Uniform	xpos_std	SPEED_MIN	0.01292873117118533	0.02657495575954756
1	(b)	2	Uniform	xpos_std	SPEED_MIN	0.29955614468441777	0.03251523998815231
1	(b)	2	Uniform	xpos_std	SPEED_MIN	0.4472389114055736	0.1364702176114387
1	(b)	2	Uniform	xpos_std	SPEED_MIN	0.07115658142709609	0.037048614794192775
1	(b)	2	Uniform	xpos_std	SPEED_MIN	0.11453586171343487	0.05017976940479275
1	(b)	2	Uniform	xpos_std	SPEED_MIN	0.4160204615311364	0.01891511557003091
1	(b)	2	Uniform	xpos_std	SPEED_MIN	0.21864640326657186	0.09473190111932837
1	(b)	2	Uniform	xpos_std	SPEED_MIN	0.0541613744975507	0.030014067681371364
1	(b)	2	Uniform	xpos_std	SPEED_MIN	0.209660802108004	0.14975768462310263
1	(b)	2	Uniform	xpos_std	SPEED_MIN	0.29234311077274044	0.023604813645245186
1	(b)	3	Support Point	xpos_std	SPEED_MIN	0.06655220908923133	0.039080817293452294
1	(b)	3	Support Point	xpos_std	SPEED_MIN	0.056263186899652935	0.020322024992595195
1	(b)	3	Support Point	xpos_std	SPEED_MIN	0.4570392101719105	0.10661246957653785
1	(b)	3	Support Point	xpos_std	SPEED_MIN	0.3245395266496035	0.08441456535385697
1	(b)	3	Support Point	xpos_std	SPEED_MIN	0.1270195842411805	0.01860246903168329
1	(b)	3	Support Point	xpos_std	SPEED_MIN	0.4214159511007479	0.030170390950545172
1	(b)	3	Support Point	xpos_std	SPEED_MIN	0.08663268309115245	0.03204627018063088
1	(b)	3	Support Point	xpos_std	SPEED_MIN	0.2544144281068675	0.02141628787681186
1	(b)	3	Support Point	xpos_std	SPEED_MIN	0.28366850316836856	0.03876817075510468
1	(b)	3	Support Point	xpos_std	SPEED_MIN	0.3170099675027736	0.11521024575839409
1	(b)	3	Support Point	xpos_std	SPEED_MIN	0.37299737654899906	0.02673127902872137
1	(b)	3	Support Point	xpos_std	SPEED_MIN	0.12636354363362778	0.0392371405626261
1	(b)	3	Support Point	xpos_std	SPEED_MIN	0.04316880806764434	0.07706736807998465
1	(b)	3	Support Point	xpos_std	SPEED_MIN	0.37782573598252	0.23260902453062807
1	(b)	3	Support Point	xpos_std	SPEED_MIN	0.05570094496962983	0.11849303803374737
1	(b)	3	Support Point	xpos_std	SPEED_MIN	0.3345345798576755	0.25558855596728786
1	(b)	3	Support Point	xpos_std	SPEED_MIN	0.0004276810853457336	0.02985774441219755
1	(b)	3	Support Point	xpos_std	SPEED_MIN	0.35937670319090265	0.11083319422152745
1	(b)	3	Support Point	xpos_std	SPEED_MIN	0.17283221116580258	0.1191183311104426
1	(b)	3	Support Point	xpos_std	SPEED_MIN	0.10047112413240013	0.04392683863784038
1	(b)	3	Support Point	xpos_std	SPEED_MIN	0.36774972181544596	0.14835078606864818
1	(b)	3	Support Point	xpos_std	SPEED_MIN	0.25270498034170735	0.11286540034349023
1	(b)	3	Support Point	xpos_std	SPEED_MIN	0.29749259699231284	0.02110364133846424
1	(b)	3	Support Point	xpos_std	SPEED_MIN	0.04073656629317377	0.3264029860349136
1	(b)	3	Support Point	xpos_std	SPEED_MIN	0.16091154765145216	0.04173831286940705
1	(b)	3	Support Point	xpos_std	SPEED_MIN	0.026971538782546385	0.034234795949064215
1	(b)	3	Support Point	xpos_std	SPEED_MIN	0.4211738084681591	0.018133499224161867
1	(b)	3	Support Point	xpos_std	SPEED_MIN	0.032454531103287096	0.035641705371628495
1	(b)	3	Support Point	xpos_std	SPEED_MIN	0.07464028595035992	0.025949662682852325
1	(b)	3	Support Point	xpos_std	SPEED_MIN	0.2808226660527917	0.02657495575954756
1	(b)	3	Support Point	xpos_std	SPEED_MIN	0.13912132502962962	0.04720962729049037
1	(b)	3	Support Point	xpos_std	SPEED_MIN	0.004335927602610852	0.04627168767544752
1	(b)	3	Support Point	xpos_std	SPEED_MIN	0.0879973368935264	0.03157730037310946
1	(b)	3	Support Point	xpos_std	SPEED_MIN	0.09799715479990191	0.16132561378737106
1	(b)	3	Support Point	xpos_std	SPEED_MIN	0.03631505609054611	0.020790994800116622
1	(b)	3	Support Point	xpos_std	SPEED_MIN	0.08692531519419242	0.0006252930766952353
1	(b)	3	Support Point	xpos_std	SPEED_MIN	0.08301958513783907	0.06174768770095135
1	(b)	3	Support Point	xpos_std	SPEED_MIN	0.11088572832761934	0.03798655440923563
1	(b)	3	Support Point	xpos_std	SPEED_MIN	0.4412163915769119	0.07378458305003793
1	(b)	3	Support Point	xpos_std	SPEED_MIN	0.020480443187967885	0.05549476055670225
1	(b)	3	Support Point	xpos_std	SPEED_MIN	0.3490866137406005	0.02141628787681186
1	(b)	3	Support Point	xpos_std	SPEED_MIN	0.18180564724075698	0.038299200947583247
1	(b)	3	Support Point	xpos_std	SPEED_MIN	0.34543585171623614	0.16351413231039785
1	(b)	3	Support Point	xpos_std	SPEED_MIN	0.007572572959559881	0.06940753151317128
1	(b)	3	Support Point	xpos_std	SPEED_MIN	0.05962971929380308	0.03861184748593087
1	(b)	3	Support Point	xpos_std	SPEED_MIN	0.20378169462419296	0.12287008232520746
1	(b)	3	Support Point	xpos_std	SPEED_MIN	0.29247323308280687	0.039080817293452294
1	(b)	3	Support Point	xpos_std	SPEED_MIN	0.01733432252224878	0.047678597098011796
1	(b)	3	Support Point	xpos_std	SPEED_MIN	0.00876144913435857	0.14209785530169583
1	(b)	3	Support Point	xpos_std	SPEED_MIN	0.38871645273478406	0.10739408229970362
1	(b)	3	Support Point	xpos_std	SPEED_MIN	0.13001345721827662	0.02657495575954756
1	(b)	3	Support Point	xpos_std	SPEED_MIN	0.011548002936935125	0.018758792300857103
1	(b)	3	Support Point	xpos_std	SPEED_MIN	0.16749771429306176	0.023761136914418998
1	(b)	3	Support Point	xpos_std	SPEED_MIN	0.08418925192066685	0.1569485622505044
1	(b)	3	Support Point	xpos_std	SPEED_MIN	0.1845281349601462	0.035641705371628495
1	(b)	3	Support Point	xpos_std	SPEED_MIN	0.1964721412178297	0.056589023440918915
1	(b)	3	Support Point	xpos_std	SPEED_MIN	0.35442392701039743	0.023448490376071378
1	(b)	3	Support Point	xpos_std	SPEED_MIN	0.30631318339456814	0.48616535988514
1	(b)	3	Support Point	xpos_std	SPEED_MIN	0.06126804200071749	0.04314522229197133
1	(b)	3	Support Point	xpos_std	SPEED_MIN	0.18981298814753958	0.11677347845013221
1	(b)	3	Support Point	xpos_std	SPEED_MIN	0.06519803140363468	0.05424417440331178
1	(b)	3	Support Point	xpos_std	SPEED_MIN	0.16495733035173846	0.15444738994372348
1	(b)	3	Support Point	xpos_std	SPEED_MIN	0.0968578555283048	0.04877285998222847
1	(b)	3	Support Point	xpos_std	SPEED_MIN	0.48923032649356196	0.017820852685814247
1	(b)	3	Support Point	xpos_std	SPEED_MIN	0.12729303077385892	0.024230106721940422
1	(b)	3	Support Point	xpos_std	SPEED_MIN	0.0467744980166412	0.16085664760255292
1	(b)	3	Support Point	xpos_std	SPEED_MIN	0.36182356801682725	0.029232451335502316
1	(b)	3	Support Point	xpos_std	SPEED_MIN	0.11382284033011159	0.030795684027240408
1	(b)	3	Support Point	xpos_std	SPEED_MIN	0.2698442152600839	0.03392214941071659
1	(b)	3	Support Point	xpos_std	SPEED_MIN	0.34290850064424955	0.08285133266211887
1	(b)	3	Support Point	xpos_std	SPEED_MIN	0.272464044489954	0.12474596155529317
1	(b)	3	Support Point	xpos_std	SPEED_MIN	0.45003927822404416	0.01735188287829282
1	(b)	3	Support Point	xpos_std	SPEED_MIN	0.2764592599377959	0.25637016144504704
1	(b)	3	Support Point	xpos_std	SPEED_MIN	0.6301380626233468	0.0001563232691738073
1	(b)	3	Support Point	xpos_std	SPEED_MIN	0.2621952974585802	0.05862122594017845
1	(b)	3	Support Point	xpos_std	SPEED_MIN	0.074141011843753	0.15898076837246722
1	(b)	3	Support Point	xpos_std	SPEED_MIN	0.195818274759687	0.021885257684333286
1	(b)	3	Support Point	xpos_std	SPEED_MIN	0.451251597655208	0.7495700575748987
1	(b)	3	Support Point	xpos_std	SPEED_MIN	0.021103924393948287	0.023448490376071378
1	(b)	3	Support Point	xpos_std	SPEED_MIN	0.4056947240280232	0.0545568209416594
1	(b)	3	Support Point	xpos_std	SPEED_MIN	0.021432594848624253	0.04705330402131657
1	(b)	3	Support Point	xpos_std	SPEED_MIN	0.21259951468734506	0.041894636138580854
1	(b)	3	Support Point	xpos_std	SPEED_MIN	0.3103688705172569	0.01969673191589996
1	(b)	3	Support Point	xpos_std	SPEED_MIN	0.03680288017756183	0.11349069342018547
1	(b)	3	Support Point	xpos_std	SPEED_MIN	0.08965284319400049	0.029076128066328505
1	(b)	3	Support Point	xpos_std	SPEED_MIN	0.09726188317625883	0.021728934415159478
1	(b)	3	Support Point	xpos_std	SPEED_MIN	0.21142016177235015	0.06549944616112277
1	(b)	3	Support Point	xpos_std	SPEED_MIN	0.01858127571390329	0.5532280604742206
1	(b)	3	Support Point	xpos_std	SPEED_MIN	0.0188219432334117	0.05580740709504988
1	(b)	3	Support Point	xpos_std	SPEED_MIN	0.4739094143141705	0.046428010944621324
1	(b)	3	Support Point	xpos_std	SPEED_MIN	0.061286032629126935	0.030014067681371364
1	(b)	3	Support Point	xpos_std	SPEED_MIN	0.2953014864650114	0.04017508017766896
1	(b)	3	Support Point	xpos_std	SPEED_MIN	0.3690783317517959	0.020478348261769003
1	(b)	3	Support Point	xpos_std	SPEED_MIN	0.1426050281474068	0.020478348261769003
1	(b)	3	Support Point	xpos_std	SPEED_MIN	0.18338500273508104	0.06518679962277515
1	(b)	3	Support Point	xpos_std	SPEED_MIN	0.5454048172386959	0.028138188451285656
1	(b)	3	Support Point	xpos_std	SPEED_MIN	0.15748881737922663	0.04783492036718561
1	(b)	3	Support Point	xpos_std	SPEED_MIN	0.08511013662303904	0.09316866842759028
1	(b)	3	Support Point	xpos_std	SPEED_MIN	0.24568691888829008	0.04205095940775467
1	(b)	3	Support Point	xpos_std	SPEED_MIN	0.21591420060821703	0.05909019574769987
1	(b)	3	Support Point	xpos_std	SPEED_MIN	0.31525083543165244	0.035641705371628495
1	(b)	3	Support Point	xpos_std	SPEED_MIN	0.17599545879379172	0.027200248836242797
1	(b)	3	Support Point	xpos_std	SPEED_MIN	0.05866968867549784	0.042988899022797525
1	(b)	3	Support Point	xpos_std	SPEED_MIN	0.03483964802766036	0.09410660804263314
1	(b)	3	Support Point	xpos_std	SPEED_MIN	0.17076799072599333	0.04783492036718561
1	(b)	3	Support Point	xpos_std	SPEED_MIN	0.26270884060669625	0.11286540034349023
1	(b)	3	Support Point	xpos_std	SPEED_MIN	0.31937599661620425	0.055651083825876066
1	(b)	3	Support Point	xpos_std	SPEED_MIN	0.18248945985869383	0.030483037488892792
1	(b)	3	Support Point	xpos_std	SPEED_MIN	0.01292873117118533	0.02657495575954756
1	(b)	3	Support Point	xpos_std	SPEED_MIN	0.29955614468441777	0.03251523998815231
1	(b)	3	Support Point	xpos_std	SPEED_MIN	0.4472389114055736	0.1364702176114387
1	(b)	3	Support Point	xpos_std	SPEED_MIN	0.005934184978685491	0.04814756690553323
1	(b)	3	Support Point	xpos_std	SPEED_MIN	0.0890012104899424	0.04392683863784038
1	(b)	3	Support Point	xpos_std	SPEED_MIN	0.4160204615311364	0.01891511557003091
1	(b)	3	Support Point	xpos_std	SPEED_MIN	0.2767903682197308	0.0017195559609118987
1	(b)	3	Support Point	xpos_std	SPEED_MIN	0.1399000132852295	0.03188994691145707
1	(b)	3	Support Point	xpos_std	SPEED_MIN	0.209660802108004	0.14975768462310263
1	(b)	3	Support Point	xpos_std	SPEED_MIN	0.32174494535667764	0.021572611145985666
1	(b)	4	SPARTAN	xpos_std	SPEED_MIN	0.05678254699152637	0.5249335306402447
1	(b)	4	SPARTAN	xpos_std	SPEED_MIN	0.06525470861560571	0.06893855808294659
1	(b)	4	SPARTAN	xpos_std	SPEED_MIN	0.457925741336417	0.033609502872368975
1	(b)	4	SPARTAN	xpos_std	SPEED_MIN	0.11249952653495739	0.05783960959430941
1	(b)	4	SPARTAN	xpos_std	SPEED_MIN	0.5720442561773911	0.048303890174707036
1	(b)	4	SPARTAN	xpos_std	SPEED_MIN	0.08030448158508643	0.031733623642283264
1	(b)	4	SPARTAN	xpos_std	SPEED_MIN	0.18329810110817682	0.026105985952026133
1	(b)	4	SPARTAN	xpos_std	SPEED_MIN	0.3770630609136945	0.14444270071659968
1	(b)	4	SPARTAN	xpos_std	SPEED_MIN	0.14912569165573833	0.02454275326028804
1	(b)	4	SPARTAN	xpos_std	SPEED_MIN	0.13219649848568346	0.031733623642283264
1	(b)	4	SPARTAN	xpos_std	SPEED_MIN	0.39382730204504945	0.05408785113413798
1	(b)	4	SPARTAN	xpos_std	SPEED_MIN	0.37401929734337075	0.04283257575362372
1	(b)	4	SPARTAN	xpos_std	SPEED_MIN	0.17127403321907989	0.28935438210883063
1	(b)	4	SPARTAN	xpos_std	SPEED_MIN	0.6301034448454425	0.5737064196040994
1	(b)	4	SPARTAN	xpos_std	SPEED_MIN	0.3018706558168449	0.045021101522057044
1	(b)	4	SPARTAN	xpos_std	SPEED_MIN	0.4862746636815548	0.15663590846675024
1	(b)	4	SPARTAN	xpos_std	SPEED_MIN	0.048233391790339836	0.14522432068517202
1	(b)	4	SPARTAN	xpos_std	SPEED_MIN	0.14590513538269909	0.0015632326917380914
1	(b)	4	SPARTAN	xpos_std	SPEED_MIN	0.34586745819307235	0.12599654770868365
1	(b)	4	SPARTAN	xpos_std	SPEED_MIN	0.04379819847055568	0.046428010944621324
1	(b)	4	SPARTAN	xpos_std	SPEED_MIN	0.15797793818076006	0.035485382102454686
1	(b)	4	SPARTAN	xpos_std	SPEED_MIN	0.17152252698800483	0.022041580953507094
1	(b)	4	SPARTAN	xpos_std	SPEED_MIN	0.28132138999467227	0.056589023440918915
1	(b)	4	SPARTAN	xpos_std	SPEED_MIN	0.1592245484853359	0.11255275380514262
1	(b)	4	SPARTAN	xpos_std	SPEED_MIN	0.3555126402173543	0.021728934415159478
1	(b)	4	SPARTAN	xpos_std	SPEED_MIN	0.256472079683738	0.023917460183592806
1	(b)	4	SPARTAN	xpos_std	SPEED_MIN	0.3156713382120944	0.01688291307077139
1	(b)	4	SPARTAN	xpos_std	SPEED_MIN	0.1662866116351205	0.055338437287528464
1	(b)	4	SPARTAN	xpos_std	SPEED_MIN	0.40472743463457594	0.03970611037014754
1	(b)	4	SPARTAN	xpos_std	SPEED_MIN	0.20793580552518875	0.1816476315345597
1	(b)	4	SPARTAN	xpos_std	SPEED_MIN	0.10455056601621009	0.07347193651169032
1	(b)	4	SPARTAN	xpos_std	SPEED_MIN	0.5999500898836202	0.2054087684489787
1	(b)	4	SPARTAN	xpos_std	SPEED_MIN	0.3516829103026267	0.020322024992595195
1	(b)	4	SPARTAN	xpos_std	SPEED_MIN	0.255057805215139	0.02469907652946185
1	(b)	4	SPARTAN	xpos_std	SPEED_MIN	0.22513919795227913	0.46615598143089243
1	(b)	4	SPARTAN	xpos_std	SPEED_MIN	0.3417512692939165	0.04048772671601659
1	(b)	4	SPARTAN	xpos_std	SPEED_MIN	0.21538851558589153	0.022354227491854714
1	(b)	4	SPARTAN	xpos_std	SPEED_MIN	0.3066692372730875	0.041581989600233245
1	(b)	4	SPARTAN	xpos_std	SPEED_MIN	0.7230302450492834	0.02985774441219755
1	(b)	4	SPARTAN	xpos_std	SPEED_MIN	0.48735208567799304	0.03657964498667135
1	(b)	4	SPARTAN	xpos_std	SPEED_MIN	0.1430854800229934	0.022510550761028522
1	(b)	4	SPARTAN	xpos_std	SPEED_MIN	0.12101864964554776	0.09066749612080932
1	(b)	4	SPARTAN	xpos_std	SPEED_MIN	0.1331069491049779	0.024386429991114233
1	(b)	4	SPARTAN	xpos_std	SPEED_MIN	0.2805993165313486	0.033765826141542776
1	(b)	4	SPARTAN	xpos_std	SPEED_MIN	0.40615477405660094	0.028450834989633272
1	(b)	4	SPARTAN	xpos_std	SPEED_MIN	0.1826785726887558	0.047678597098011796
1	(b)	4	SPARTAN	xpos_std	SPEED_MIN	0.30486058862264365	0.01891511557003091
1	(b)	4	SPARTAN	xpos_std	SPEED_MIN	0.1522961229114926	0.14053461536455117
1	(b)	4	SPARTAN	xpos_std	SPEED_MIN	0.23300665274931223	0.2716898490694869
1	(b)	4	SPARTAN	xpos_std	SPEED_MIN	0.020615959477056963	0.5779271297582759
1	(b)	4	SPARTAN	xpos_std	SPEED_MIN	0.3586916209573869	0.025168046336983278
1	(b)	4	SPARTAN	xpos_std	SPEED_MIN	0.2941156484492901	0.031108330565588028
1	(b)	4	SPARTAN	xpos_std	SPEED_MIN	0.006582645846529804	0.03532905883328087
1	(b)	4	SPARTAN	xpos_std	SPEED_MIN	0.12008626564618448	0.03235891671897851
1	(b)	4	SPARTAN	xpos_std	SPEED_MIN	0.05596447151923696	0.03611067517914992
1	(b)	4	SPARTAN	xpos_std	SPEED_MIN	0.19790047340677563	0.0306393607580666
1	(b)	4	SPARTAN	xpos_std	SPEED_MIN	0.0007822413255819901	0.03939346383179992
1	(b)	4	SPARTAN	xpos_std	SPEED_MIN	0.26368868149753055	0.02532436960615709
1	(b)	4	SPARTAN	xpos_std	SPEED_MIN	0.08059339968525621	0.18743159611669394
1	(b)	4	SPARTAN	xpos_std	SPEED_MIN	0.5189337859258626	0.20728464767906443
1	(b)	4	SPARTAN	xpos_std	SPEED_MIN	0.13706939978221008	0.01969673191589996
1	(b)	4	SPARTAN	xpos_std	SPEED_MIN	0.08981036943806223	0.02735657210541661
1	(b)	4	SPARTAN	xpos_std	SPEED_MIN	0.11499750393572344	0.0170392363399452
1	(b)	4	SPARTAN	xpos_std	SPEED_MIN	0.2818304707277198	0.057683286325135585
1	(b)	4	SPARTAN	xpos_std	SPEED_MIN	0.33028116859641776	0.826950072193231
1	(b)	4	SPARTAN	xpos_std	SPEED_MIN	0.2584598217211993	0.01938408537755234
1	(b)	4	SPARTAN	xpos_std	SPEED_MIN	0.05130466196018638	0.7763013184901038
1	(b)	4	SPARTAN	xpos_std	SPEED_MIN	0.2857960658394454	0.4159762084033964
1	(b)	4	SPARTAN	xpos_std	SPEED_MIN	0.4045229478034923	0.028450834989633272
1	(b)	4	SPARTAN	xpos_std	SPEED_MIN	0.0019960090668753633	0.037048614794192775
1	(b)	4	SPARTAN	xpos_std	SPEED_MIN	0.42598009794755654	0.042363605946102285
1	(b)	4	SPARTAN	xpos_std	SPEED_MIN	0.4301974576472454	0.2895106800190815
1	(b)	4	SPARTAN	xpos_std	SPEED_MIN	0.10571861861279015	0.022197904222680902
1	(b)	4	SPARTAN	xpos_std	SPEED_MIN	0.24682546159479127	0.02876348152798089
1	(b)	4	SPARTAN	xpos_std	SPEED_MIN	0.12757315949580067	0.029701421143023748
1	(b)	4	SPARTAN	xpos_std	SPEED_MIN	0.24311517994942694	0.03657964498667135
1	(b)	4	SPARTAN	xpos_std	SPEED_MIN	0.26735786109972637	0.02876348152798089
1	(b)	4	SPARTAN	xpos_std	SPEED_MIN	0.2728314223379458	0.19446614685221864
1	(b)	4	SPARTAN	xpos_std	SPEED_MIN	0.26372147290713965	0.01907143883920472
1	(b)	4	SPARTAN	xpos_std	SPEED_MIN	0.22781310027183982	0.0340784726798904
1	(b)	4	SPARTAN	xpos_std	SPEED_MIN	0.10020838575812635	0.06675003231451325
1	(b)	4	SPARTAN	xpos_std	SPEED_MIN	0.19648482659619426	0.059715488824395105
1	(b)	4	SPARTAN	xpos_std	SPEED_MIN	0.17533389162306437	0.4053462405903905
1	(b)	4	SPARTAN	xpos_std	SPEED_MIN	0.41159407139504994	0.06675003231451325
1	(b)	4	SPARTAN	xpos_std	SPEED_MIN	0.09776154620146421	0.14069094225642825
1	(b)	4	SPARTAN	xpos_std	SPEED_MIN	0.06457139856368432	0.11567921918861881
1	(b)	4	SPARTAN	xpos_std	SPEED_MIN	0.011028431716058116	0.03095200729641422
1	(b)	4	SPARTAN	xpos_std	SPEED_MIN	0.3146562464368712	0.031733623642283264
1	(b)	4	SPARTAN	xpos_std	SPEED_MIN	0.247504080779591	0.01860246903168329
1	(b)	4	SPARTAN	xpos_std	SPEED_MIN	0.10563779965109175	0.048929183251402275
1	(b)	4	SPARTAN	xpos_std	SPEED_MIN	0.062377099292079116	0.03439111921823802
1	(b)	4	SPARTAN	xpos_std	SPEED_MIN	0.5022522298743534	0.031733623642283264
1	(b)	4	SPARTAN	xpos_std	SPEED_MIN	0.18312188428983756	0.0392371405626261
1	(b)	4	SPARTAN	xpos_std	SPEED_MIN	0.2673758583939965	0.036892291525018966
1	(b)	4	SPARTAN	xpos_std	SPEED_MIN	0.06070569025728874	0.0001563232691738073
1	(b)	4	SPARTAN	xpos_std	SPEED_MIN	0.02121139399475641	0.023917460183592806
1	(b)	4	SPARTAN	xpos_std	SPEED_MIN	0.4673162941960851	0.056901669979266545
1	(b)	4	SPARTAN	xpos_std	SPEED_MIN	0.09136742715868026	0.03188994691145707
1	(b)	4	SPARTAN	xpos_std	SPEED_MIN	0.4996092986098788	0.025168046336983278
1	(b)	4	SPARTAN	xpos_std	SPEED_MIN	0.11555895618416905	0.016726589801597583
1	(b)	4	SPARTAN	xpos_std	SPEED_MIN	0.2102218706875861	0.15726120154344547
1	(b)	4	SPARTAN	xpos_std	SPEED_MIN	0.04799823598526282	0.02532436960615709
1	(b)	4	SPARTAN	xpos_std	SPEED_MIN	0.3959819554045128	0.01891511557003091
1	(b)	4	SPARTAN	xpos_std	SPEED_MIN	0.1140518120111593	0.0001563232691738073
1	(b)	4	SPARTAN	xpos_std	SPEED_MIN	0.6325737089912925	0.04517742479123085
1	(b)	4	SPARTAN	xpos_std	SPEED_MIN	0.22378031974162052	0.03392214941071659
1	(b)	4	SPARTAN	xpos_std	SPEED_MIN	0.49051757947786206	0.2519930954173673
1	(b)	4	SPARTAN	xpos_std	SPEED_MIN	0.34069247359028554	0.019540408646726147
1	(b)	4	SPARTAN	xpos_std	SPEED_MIN	0.14118854809801187	0.05002344613561894
1	(b)	4	SPARTAN	xpos_std	SPEED_MIN	0.09479418421471077	0.02876348152798089
1	(b)	4	SPARTAN	xpos_std	SPEED_MIN	0.14740690086248423	0.3062372806887889
1	(b)	4	SPARTAN	xpos_std	SPEED_MIN	0.6364311813420925	0.017820852685814247
1	(b)	4	SPARTAN	xpos_std	SPEED_MIN	0.21598424893344634	0.05846490267100463
1	(b)	4	SPARTAN	xpos_std	SPEED_MIN	0.15170317311501016	0.05627637690257131
1	(b)	4	SPARTAN	xpos_std	SPEED_MIN	0.32345398139621484	0.03157730037310946
1	(b)	4	SPARTAN	xpos_std	SPEED_MIN	0.5215921721893761	0.0026574955759547545
1	(b)	4	SPARTAN	xpos_std	SPEED_MIN	0.010782110563810687	0.027512895374590413
1	(b)	4	SPARTAN	xpos_std	SPEED_MIN	0.1039179551269334	0.023917460183592806
1	(b)	5	MED	xpos_std	SPEED_MIN	0.16182253812089142	0.07894324731007035
1	(b)	5	MED	xpos_std	SPEED_MIN	0.5956906634484255	0.22713771373224803
1	(b)	5	MED	xpos_std	SPEED_MIN	0.7794424404810091	0.08425823846197987
1	(b)	5	MED	xpos_std	SPEED_MIN	0.09490240724423848	0.025480692875330897
1	(b)	5	MED	xpos_std	SPEED_MIN	0.021933821043126543	0.134750650782417
1	(b)	5	MED	xpos_std	SPEED_MIN	0.0510426617985019	0.23698607606749472
1	(b)	5	MED	xpos_std	SPEED_MIN	0.0301973050919616	0.052993588249921314
1	(b)	5	MED	xpos_std	SPEED_MIN	0.3375142845142665	0.018446145762509483
1	(b)	5	MED	xpos_std	SPEED_MIN	0.8263445221829475	0.967328375156718
1	(b)	5	MED	xpos_std	SPEED_MIN	0.0038001249130844594	0.017820852685814247
1	(b)	5	MED	xpos_std	SPEED_MIN	0.07915810885594467	0.044239485176188
1	(b)	5	MED	xpos_std	SPEED_MIN	0.2530926675123402	0.5121150153225857
1	(b)	5	MED	xpos_std	SPEED_MIN	0.49169278787830767	0.10739408229970362
1	(b)	5	MED	xpos_std	SPEED_MIN	0.0343951456903986	0.1600750276339806
1	(b)	5	MED	xpos_std	SPEED_MIN	0.3777962150093952	0.41769577523241813
1	(b)	5	MED	xpos_std	SPEED_MIN	0.018974743028066832	0.04314522229197133
1	(b)	5	MED	xpos_std	SPEED_MIN	0.003494913421211395	0.7591057661263911
1	(b)	5	MED	xpos_std	SPEED_MIN	0.4260740810359375	0.027669218643764225
1	(b)	5	MED	xpos_std	SPEED_MIN	0.0715179270248469	0.07972486727864268
1	(b)	5	MED	xpos_std	SPEED_MIN	0.03389791092965544	0.929967117446881
1	(b)	5	MED	xpos_std	SPEED_MIN	0.11803739011150044	0.000937939615042853
1	(b)	5	MED	xpos_std	SPEED_MIN	0.13321055096799866	0.09160543573585218
1	(b)	5	MED	xpos_std	SPEED_MIN	0.4630639853468707	0.4983585966169168
1	(b)	5	MED	xpos_std	SPEED_MIN	0.6348432829269605	0.04064404998519039
1	(b)	5	MED	xpos_std	SPEED_MIN	0.01799840799572152	0.11098952111340452
1	(b)	5	MED	xpos_std	SPEED_MIN	0.31374107231730064	0.089885876152237
1	(b)	5	MED	xpos_std	SPEED_MIN	0.09693234786394805	0.03329685633402136
1	(b)	5	MED	xpos_std	SPEED_MIN	0.39306100677191524	0.37220569303472983
1	(b)	5	MED	xpos_std	SPEED_MIN	0.3871164771323615	0.22088478296529565
1	(b)	5	MED	xpos_std	SPEED_MIN	0.58975634313418	0.02266687403020233
1	(b)	5	MED	xpos_std	SPEED_MIN	0.0908058892947191	0.04674065748296895
1	(b)	5	MED	xpos_std	SPEED_MIN	0.025632383132665054	0.02985774441219755
1	(b)	5	MED	xpos_std	SPEED_MIN	0.029055758841415	0.9573236859295943
1	(b)	5	MED	xpos_std	SPEED_MIN	0.01605073904038995	0.17773956067332433
1	(b)	5	MED	xpos_std	SPEED_MIN	0.5449959111099837	0.026418632490373753
1	(b)	5	MED	xpos_std	SPEED_MIN	0.0341521425189486	0.05627637690257131
1	(b)	5	MED	xpos_std	SPEED_MIN	0.022426791004334232	0.04455213171453562
1	(b)	5	MED	xpos_std	SPEED_MIN	0.5486605187634236	0.04783492036718561
1	(b)	5	MED	xpos_std	SPEED_MIN	0.5744537668159394	0.01860246903168329
1	(b)	5	MED	xpos_std	SPEED_MIN	0.07693662916421291	0.1622635461570074
1	(b)	5	MED	xpos_std	SPEED_MIN	0.17483620067467592	0.9956228470274415
1	(b)	5	MED	xpos_std	SPEED_MIN	0.03531278552820243	0.1533531306822101
1	(b)	5	MED	xpos_std	SPEED_MIN	0.16859343068074328	0.7039236484853333
1	(b)	5	MED	xpos_std	SPEED_MIN	0.06314326612977174	0.04799124363635942
1	(b)	5	MED	xpos_std	SPEED_MIN	0.527268698710989	0.023761136914418998
1	(b)	5	MED	xpos_std	SPEED_MIN	0.01994437147110349	0.03939346383179992
1	(b)	5	MED	xpos_std	SPEED_MIN	0.7723840281486101	0.05830857940183082
1	(b)	5	MED	xpos_std	SPEED_MIN	0.005934184978685491	0.04814756690553323
1	(b)	5	MED	xpos_std	SPEED_MIN	0.056220302302693516	0.00031264653834761765
1	(b)	5	MED	xpos_std	SPEED_MIN	0.2548039358582337	0.4509926206983297
1	(b)	5	MED	xpos_std	SPEED_MIN	0.14161070141821563	0.02063467153094281
1	(b)	5	MED	xpos_std	SPEED_MIN	0.29200130139756775	0.7061122249716126
1	(b)	5	MED	xpos_std	SPEED_MIN	0.7751993507091485	0.05471314421083322
1	(b)	5	MED	xpos_std	SPEED_MIN	0.3153969961732972	0.49382517471573373
1	(b)	5	MED	xpos_std	SPEED_MIN	0.4781342234441328	0.03095200729641422
1	(b)	5	MED	xpos_std	SPEED_MIN	0.15742586257682598	0.06346724728456654
1	(b)	5	MED	xpos_std	SPEED_MIN	0.0011558877191158224	0.03657964498667135
1	(b)	5	MED	xpos_std	SPEED_MIN	0.2749668642378324	0.03673596825584516
1	(b)	5	MED	xpos_std	SPEED_MIN	0.0598856648102309	0.07722369497186174
1	(b)	5	MED	xpos_std	SPEED_MIN	0.5326232283939111	0.044864778252883236
1	(b)	5	MED	xpos_std	SPEED_MIN	0.16429042925555512	0.8099108467213956
1	(b)	5	MED	xpos_std	SPEED_MIN	0.16853142915774771	0.03470376575658564
1	(b)	5	MED	xpos_std	SPEED_MIN	0.23268010891364888	0.058152256132657024
1	(b)	5	MED	xpos_std	SPEED_MIN	0.6044925128410629	0.023761136914418998
1	(b)	5	MED	xpos_std	SPEED_MIN	0.003715184030011693	0.017508206147466628
1	(b)	5	MED	xpos_std	SPEED_MIN	0.30406808625061343	0.03188994691145707
1	(b)	5	MED	xpos_std	SPEED_MIN	0.021072796442635943	0.5744879961002324
1	(b)	5	MED	xpos_std	SPEED_MIN	0.4265379952922718	0.0010942628842166631
1	(b)	5	MED	xpos_std	SPEED_MIN	0.09738775862799806	0.5838673777598479
1	(b)	5	MED	xpos_std	SPEED_MIN	0.024124732377080904	0.129435666875914
1	(b)	5	MED	xpos_std	SPEED_MIN	0.7382263776946146	0.0006252930766952353
1	(b)	5	MED	xpos_std	SPEED_MIN	0.06191846163117984	0.05424417440331178
1	(b)	5	MED	xpos_std	SPEED_MIN	0.9826499960985667	0.040331403446842766
1	(b)	5	MED	xpos_std	SPEED_MIN	0.05790435247935922	0.04877285998222847
1	(b)	5	MED	xpos_std	SPEED_MIN	0.2569971287857647	0.017977175954988055
1	(b)	5	MED	xpos_std	SPEED_MIN	0.23328645488108804	0.03032671421971898
1	(b)	5	MED	xpos_std	SPEED_MIN	0.6297163435515475	0.775988722669602
1	(b)	5	MED	xpos_std	SPEED_MIN	0.010964014162796715	0.025637016144504705
1	(b)	5	MED	xpos_std	SPEED_MIN	0.05770625749373819	0.026105985952026133
1	(b)	5	MED	xpos_std	SPEED_MIN	0.5024263456527841	0.0306393607580666
1	(b)	5	MED	xpos_std	SPEED_MIN	0.013074989894242698	0.05909019574769987
1	(b)	5	MED	xpos_std	SPEED_MIN	0.014413347451157533	0.18133499224161864
1	(b)	5	MED	xpos_std	SPEED_MIN	0.06167600541577088	0.023604813645245186
1	(b)	5	MED	xpos_std	SPEED_MIN	0.5784000144424699	0.13209316607457203
1	(b)	5	MED	xpos_std	SPEED_MIN	0.001655283447167736	0.7627012266763118
1	(b)	5	MED	xpos_std	SPEED_MIN	0.08227714105026922	0.24839766384907297
1	(b)	5	MED	xpos_std	SPEED_MIN	0.5183218263084665	0.02876348152798089
1	(b)	5	MED	xpos_std	SPEED_MIN	0.04261425385192717	0.037048614794192775
1	(b)	5	MED	xpos_std	SPEED_MIN	0.03446614390072744	0.48413316825399033
1	(b)	5	MED	xpos_std	SPEED_MIN	0.7704238736628287	0.025637016144504705
1	(b)	5	MED	xpos_std	SPEED_MIN	0.10746307692241448	0.4753790651802571
1	(b)	5	MED	xpos_std	SPEED_MIN	0.23099497349815185	0.0001563232691738073
1	(b)	5	MED	xpos_std	SPEED_MIN	0.6474509132192071	0.7228387966596935
1	(b)	5	MED	xpos_std	SPEED_MIN	0.10889213511723106	0.03204627018063088
1	(b)	5	MED	xpos_std	SPEED_MIN	0.8974785746807307	0.03673596825584516
1	(b)	5	MED	xpos_std	SPEED_MIN	0.10350164593413286	0.056589023440918915
1	(b)	5	MED	xpos_std	SPEED_MIN	0.06530453594829305	0.06440518689960939
1	(b)	5	MED	xpos_std	SPEED_MIN	0.04556030289427526	0.09426292768910366
1	(b)	5	MED	xpos_std	SPEED_MIN	0.2371243611704138	0.03845552421675706
1	(b)	5	MED	xpos_std	SPEED_MIN	0.012197872576147495	0.05862122594017845
1	(b)	5	MED	xpos_std	SPEED_MIN	0.6423518205892478	0.0001563232691738073
1	(b)	5	MED	xpos_std	SPEED_MIN	0.038954024210941414	0.8596216390732604
1	(b)	5	MED	xpos_std	SPEED_MIN	0.17006895787747636	0.03861184748593087
1	(b)	5	MED	xpos_std	SPEED_MIN	0.07136468833719281	0.12333906300083874
1	(b)	5	MED	xpos_std	SPEED_MIN	0.02514677288399695	0.08926058307554177
1	(b)	5	MED	xpos_std	SPEED_MIN	0.07730869528610955	0.021885257684333286
1	(b)	5	MED	xpos_std	SPEED_MIN	0.2933358924739065	0.03720493806336658
1	(b)	5	MED	xpos_std	SPEED_MIN	0.0449043534061918	0.030170390950545172
1	(b)	5	MED	xpos_std	SPEED_MIN	0.04005124792719221	0.9012036649005263
1	(b)	5	MED	xpos_std	SPEED_MIN	0.4661103891220393	0.0676879719295561
1	(b)	5	MED	xpos_std	SPEED_MIN	0.426720384952662	0.03986243363932134
1	(b)	5	MED	xpos_std	SPEED_MIN	0.05319486465206497	0.17914645922777878
1	(b)	5	MED	xpos_std	SPEED_MIN	0.12807922539313452	0.10348600419306168
1	(b)	5	MED	xpos_std	SPEED_MIN	0.26070863769524943	0.02626230922119994
1	(b)	5	MED	xpos_std	SPEED_MIN	0.42611395003315217	0.8278880335444936
1	(b)	5	MED	xpos_std	SPEED_MIN	0.3628281351817369	0.38392994909087536
1	(b)	5	MED	xpos_std	SPEED_MIN	0.03388030101715379	0.025793339413678514
1	(b)	5	MED	xpos_std	SPEED_MIN	2.9633798006746884e-05	0.05017976940479275
1	(b)	6	MMD Critic	xpos_std	SPEED_MIN	0.17531729991133355	0.13412535770572173
1	(b)	6	MMD Critic	xpos_std	SPEED_MIN	0.185420737248772	0.03673596825584516
1	(b)	6	MMD Critic	xpos_std	SPEED_MIN	0.29329905450150284	0.1869626299318758
1	(b)	6	MMD Critic	xpos_std	SPEED_MIN	0.16001105325675039	0.03251523998815231
1	(b)	6	MMD Critic	xpos_std	SPEED_MIN	0.23191023187807383	0.02329216710689757
1	(b)	6	MMD Critic	xpos_std	SPEED_MIN	0.13646847764712108	0.1372518230891979
1	(b)	6	MMD Critic	xpos_std	SPEED_MIN	0.1937323515562409	0.04533374806040466
1	(b)	6	MMD Critic	xpos_std	SPEED_MIN	0.2618496672273182	0.08191339304707601
1	(b)	6	MMD Critic	xpos_std	SPEED_MIN	0.25097511475647616	0.07769266115667989
1	(b)	6	MMD Critic	xpos_std	SPEED_MIN	0.18599364657237033	0.06987649769798943
1	(b)	6	MMD Critic	xpos_std	SPEED_MIN	0.2197394768630437	0.14272314837839106
1	(b)	6	MMD Critic	xpos_std	SPEED_MIN	0.16676536620694365	0.03642332171749754
1	(b)	6	MMD Critic	xpos_std	SPEED_MIN	0.2147740033467936	0.0408003732543642
1	(b)	6	MMD Critic	xpos_std	SPEED_MIN	0.31432191484228744	0.04986712286644513
1	(b)	6	MMD Critic	xpos_std	SPEED_MIN	0.13742549176728064	0.1383460968415244
1	(b)	6	MMD Critic	xpos_std	SPEED_MIN	0.24910805421682594	0.12599654770868365
1	(b)	6	MMD Critic	xpos_std	SPEED_MIN	0.08936735033745476	0.018289822493335675
1	(b)	6	MMD Critic	xpos_std	SPEED_MIN	0.2463793329427666	0.06675003231451325
1	(b)	6	MMD Critic	xpos_std	SPEED_MIN	0.2342818908083819	0.16241987304888447
1	(b)	6	MMD Critic	xpos_std	SPEED_MIN	0.18237095995284056	0.03314053306484755
1	(b)	6	MMD Critic	xpos_std	SPEED_MIN	0.30404420691624895	0.03345317960319517
1	(b)	6	MMD Critic	xpos_std	SPEED_MIN	0.15444206922170223	0.14287946077945504
1	(b)	6	MMD Critic	xpos_std	SPEED_MIN	0.25116078535508307	0.019853055185073767
1	(b)	6	MMD Critic	xpos_std	SPEED_MIN	0.1774836129037903	0.20228230306550252
1	(b)	6	MMD Critic	xpos_std	SPEED_MIN	0.11992733089186429	0.026418632490373753
1	(b)	6	MMD Critic	xpos_std	SPEED_MIN	0.2757842106982723	0.11286540034349023
1	(b)	6	MMD Critic	xpos_std	SPEED_MIN	0.20394225423948228	0.017977175954988055
1	(b)	6	MMD Critic	xpos_std	SPEED_MIN	0.2740106363927626	0.15773018221907675
1	(b)	6	MMD Critic	xpos_std	SPEED_MIN	0.07789917819195637	0.022354227491854714
1	(b)	6	MMD Critic	xpos_std	SPEED_MIN	0.29140034047211766	0.20431450918746533
1	(b)	6	MMD Critic	xpos_std	SPEED_MIN	0.16340932392140503	0.03642332171749754
1	(b)	6	MMD Critic	xpos_std	SPEED_MIN	0.2872325853234643	0.029232451335502316
1	(b)	6	MMD Critic	xpos_std	SPEED_MIN	0.19756191888176233	0.1022354180396712
1	(b)	6	MMD Critic	xpos_std	SPEED_MIN	0.17668947604658242	0.12068156380218069
1	(b)	6	MMD Critic	xpos_std	SPEED_MIN	0.29372165025828906	0.06268562731599421
1	(b)	6	MMD Critic	xpos_std	SPEED_MIN	0.20040909897836515	0.052368295173226075
1	(b)	6	MMD Critic	xpos_std	SPEED_MIN	0.20652266828490198	0.17945911301153297
1	(b)	6	MMD Critic	xpos_std	SPEED_MIN	0.13506948361436014	0.045021101522057044
1	(b)	6	MMD Critic	xpos_std	SPEED_MIN	0.18464195829963895	0.15835547529577199
1	(b)	6	MMD Critic	xpos_std	SPEED_MIN	0.20604922298685285	0.07831795423337512
1	(b)	6	MMD Critic	xpos_std	SPEED_MIN	0.24633025888161694	0.06268562731599421
1	(b)	6	MMD Critic	xpos_std	SPEED_MIN	0.22072902811033032	0.02532436960615709
1	(b)	6	MMD Critic	xpos_std	SPEED_MIN	0.2301617759171361	0.05752696305596178
1	(b)	6	MMD Critic	xpos_std	SPEED_MIN	0.25960017487687365	0.1433484414550863
1	(b)	6	MMD Critic	xpos_std	SPEED_MIN	0.12295380287825654	0.112240107266795
1	(b)	6	MMD Critic	xpos_std	SPEED_MIN	0.20824489948459	0.04283257575362372
1	(b)	6	MMD Critic	xpos_std	SPEED_MIN	0.3082065281867044	0.21134905992299002
1	(b)	6	MMD Critic	xpos_std	SPEED_MIN	0.03810267467963852	0.05893387247852606
1	(b)	6	MMD Critic	xpos_std	SPEED_MIN	0.3252824630023808	0.01766452941664044
1	(b)	6	MMD Critic	xpos_std	SPEED_MIN	0.21013727321503886	0.060809748085908506
1	(b)	6	MMD Critic	xpos_std	SPEED_MIN	0.23549450897748136	0.15100827077649312
1	(b)	6	MMD Critic	xpos_std	SPEED_MIN	0.28582896998580104	0.03798655440923563
1	(b)	6	MMD Critic	xpos_std	SPEED_MIN	0.03677650710553751	0.1661716315090559
1	(b)	6	MMD Critic	xpos_std	SPEED_MIN	0.3417138285990956	0.021728934415159478
1	(b)	6	MMD Critic	xpos_std	SPEED_MIN	0.028280435415102154	0.15444738994372348
1	(b)	6	MMD Critic	xpos_std	SPEED_MIN	0.3760995025986981	0.023135843837723758
1	(b)	6	MMD Critic	xpos_std	SPEED_MIN	0.19688854882333476	0.046428010944621324
1	(b)	6	MMD Critic	xpos_std	SPEED_MIN	0.203355507284085	0.1550726830204187
1	(b)	6	MMD Critic	xpos_std	SPEED_MIN	0.14126591140294528	0.00031264653834761765
1	(b)	6	MMD Critic	xpos_std	SPEED_MIN	0.14060877866453145	0.00046896980752142496
1	(b)	6	MMD Critic	xpos_std	SPEED_MIN	0.5956906634484255	0.22713771373224803
1	(b)	6	MMD Critic	xpos_std	SPEED_MIN	0.09490240724423848	0.025480692875330897
1	(b)	6	MMD Critic	xpos_std	SPEED_MIN	0.7794424404810091	0.08425823846197987
1	(b)	6	MMD Critic	xpos_std	SPEED_MIN	0.003494913421211395	0.7591057661263911
1	(b)	6	MMD Critic	xpos_std	SPEED_MIN	0.0301973050919616	0.052993588249921314
1	(b)	6	MMD Critic	xpos_std	SPEED_MIN	0.3375142845142665	0.018446145762509483
1	(b)	6	MMD Critic	xpos_std	SPEED_MIN	0.0510426617985019	0.23698607606749472
1	(b)	6	MMD Critic	xpos_std	SPEED_MIN	0.0343951456903986	0.1600750276339806
1	(b)	6	MMD Critic	xpos_std	SPEED_MIN	0.2530926675123402	0.5121150153225857
1	(b)	6	MMD Critic	xpos_std	SPEED_MIN	0.4630639853468707	0.4983585966169168
1	(b)	6	MMD Critic	xpos_std	SPEED_MIN	0.49169278787830767	0.10739408229970362
1	(b)	6	MMD Critic	xpos_std	SPEED_MIN	0.07915810885594467	0.044239485176188
1	(b)	6	MMD Critic	xpos_std	SPEED_MIN	0.3871164771323615	0.22088478296529565
1	(b)	6	MMD Critic	xpos_std	SPEED_MIN	0.5486605187634236	0.04783492036718561
1	(b)	6	MMD Critic	xpos_std	SPEED_MIN	0.5326232283939111	0.044864778252883236
1	(b)	6	MMD Critic	xpos_std	SPEED_MIN	0.09693234786394805	0.03329685633402136
1	(b)	6	MMD Critic	xpos_std	SPEED_MIN	0.39306100677191524	0.37220569303472983
1	(b)	6	MMD Critic	xpos_std	SPEED_MIN	0.021933821043126543	0.134750650782417
1	(b)	6	MMD Critic	xpos_std	SPEED_MIN	0.03531278552820243	0.1533531306822101
1	(b)	6	MMD Critic	xpos_std	SPEED_MIN	0.647354427058149	0
1	(b)	6	MMD Critic	xpos_std	SPEED_MIN	0.4260740810359375	0.027669218643764225
1	(b)	6	MMD Critic	xpos_std	SPEED_MIN	0.06169934193785678	0.12161949617181701
1	(b)	6	MMD Critic	xpos_std	SPEED_MIN	0.3602826658915988	0.13678285690437975
1	(b)	6	MMD Critic	xpos_std	SPEED_MIN	0.79991220319709	0.03204627018063088
1	(b)	6	MMD Critic	xpos_std	SPEED_MIN	0.1184391995199003	0.5940283938788485
1	(b)	6	MMD Critic	xpos_std	SPEED_MIN	0.1409222055838101	0.052368295173226075
1	(b)	6	MMD Critic	xpos_std	SPEED_MIN	0.8263445221829475	0.967328375156718
1	(b)	6	MMD Critic	xpos_std	SPEED_MIN	0.3777962150093952	0.41769577523241813
1	(b)	6	MMD Critic	xpos_std	SPEED_MIN	0.47034590202736576	0.02860715825880708
1	(b)	6	MMD Critic	xpos_std	SPEED_MIN	0.071414013580653	0.30154758985898117
1	(b)	6	MMD Critic	xpos_std	SPEED_MIN	0.5511968677861069	0.04861653671305466
1	(b)	6	MMD Critic	xpos_std	SPEED_MIN	0.02514677288399695	0.08926058307554177
1	(b)	6	MMD Critic	xpos_std	SPEED_MIN	0.32352016581213017	0.029076128066328505
1	(b)	6	MMD Critic	xpos_std	SPEED_MIN	0.3663873944795469	0.24558386674016405
1	(b)	6	MMD Critic	xpos_std	SPEED_MIN	0.0715179270248469	0.07972486727864268
1	(b)	6	MMD Critic	xpos_std	SPEED_MIN	0.016068026256099106	0.01563232691738092
1	(b)	6	MMD Critic	xpos_std	SPEED_MIN	0.13321055096799866	0.09160543573585218
1	(b)	6	MMD Critic	xpos_std	SPEED_MIN	0.08000240524680609	0.055182114018354635
1	(b)	6	MMD Critic	xpos_std	SPEED_MIN	0.2371243611704138	0.03845552421675706
1	(b)	6	MMD Critic	xpos_std	SPEED_MIN	0.4265379952922718	0.0010942628842166631
1	(b)	6	MMD Critic	xpos_std	SPEED_MIN	0.5024263456527841	0.0306393607580666
1	(b)	6	MMD Critic	xpos_std	SPEED_MIN	0.17483620067467592	0.9956228470274415
1	(b)	6	MMD Critic	xpos_std	SPEED_MIN	0.056220302302693516	0.00031264653834761765
1	(b)	6	MMD Critic	xpos_std	SPEED_MIN	0.5492588495318292	0.054869467480007025
1	(b)	6	MMD Critic	xpos_std	SPEED_MIN	0.6348432829269605	0.04064404998519039
1	(b)	6	MMD Critic	xpos_std	SPEED_MIN	0.7723840281486101	0.05830857940183082
1	(b)	6	MMD Critic	xpos_std	SPEED_MIN	0.014466071196620819	0.11380333995853309
1	(b)	6	MMD Critic	xpos_std	SPEED_MIN	0.41115433519049704	0.06018445863191654
1	(b)	6	MMD Critic	xpos_std	SPEED_MIN	0.1352251942004413	0.05940284228604748
1	(b)	6	MMD Critic	xpos_std	SPEED_MIN	0.224845390096883	0.11896200421856551
1	(b)	6	MMD Critic	xpos_std	SPEED_MIN	0.16853142915774771	0.03470376575658564
1	(b)	6	MMD Critic	xpos_std	SPEED_MIN	0.3353451071950298	0.11005158149836165
1	(b)	6	MMD Critic	xpos_std	SPEED_MIN	0.0449043534061918	0.030170390950545172
1	(b)	6	MMD Critic	xpos_std	SPEED_MIN	0.049611246465163704	0.050961385750661795
1	(b)	6	MMD Critic	xpos_std	SPEED_MIN	0.2548039358582337	0.4509926206983297
1	(b)	6	MMD Critic	xpos_std	SPEED_MIN	0.58975634313418	0.02266687403020233
1	(b)	6	MMD Critic	xpos_std	SPEED_MIN	0.2911866332156795	0.041581989600233245
1	(b)	6	MMD Critic	xpos_std	SPEED_MIN	0.025632383132665054	0.02985774441219755
2	(c)	1	Ours	xpos_min	xvel_std	0.5855892621280282	0.007022630592405864
2	(c)	1	Ours	xpos_min	xvel_std	0.8165854611909934	0.025999313219021332
2	(c)	1	Ours	xpos_min	xvel_std	0.7952241425069948	0.012342776348429287
2	(c)	1	Ours	xpos_min	xvel_std	0.8595654534952724	0.0018438013704088175
2	(c)	1	Ours	xpos_min	xvel_std	0.783779292271904	0.07541768230595701
2	(c)	1	Ours	xpos_min	xvel_std	0.5213506910030566	0.011106091065099034
2	(c)	1	Ours	xpos_min	xvel_std	0.25269009173726603	0.023952407692664306
2	(c)	1	Ours	xpos_min	xvel_std	0.38836751308931117	0.011211578515260032
2	(c)	1	Ours	xpos_min	xvel_std	0.823799736494146	0.03685899262344121
2	(c)	1	Ours	xpos_min	xvel_std	0.457428558657068	0.00944910674825084
2	(c)	1	Ours	xpos_min	xvel_std	0.15158869345446352	0.04896263281525923
2	(c)	1	Ours	xpos_min	xvel_std	0.32085883317090885	0.007376433253045047
2	(c)	1	Ours	xpos_min	xvel_std	0.5640258322375257	0.008356998007785665
2	(c)	1	Ours	xpos_min	xvel_std	0.14377685952668184	0.00891707388477692
2	(c)	1	Ours	xpos_min	xvel_std	0.6396065137342817	0.018187868388248454
2	(c)	1	Ours	xpos_min	xvel_std	0.033442802376976	0.004200237320626808
2	(c)	1	Ours	xpos_min	xvel_std	0.37245103662332535	0.02630667566378991
2	(c)	1	Ours	xpos_min	xvel_std	0.5438465946299659	0.0007433615342453709
2	(c)	1	Ours	xpos_min	xvel_std	0.158928109279643	0.43836031643714995
2	(c)	1	Ours	xpos_min	xvel_std	0.5708723998856454	0.006871551308569184
2	(c)	1	Ours	xpos_min	xvel_std	0.15703073980078638	0.3339995278178377
2	(c)	1	Ours	xpos_min	xvel_std	0.17673296127579602	0.03678073123145873
2	(c)	1	Ours	xpos_min	xvel_std	0.7906238724931599	0.021666781696822016
2	(c)	1	Ours	xpos_min	xvel_std	0.5165033231966702	0.020242208466950355
2	(c)	1	Ours	xpos_min	xvel_std	0.5224570477474587	0.07663137959542932
2	(c)	1	Ours	xpos_min	xvel_std	0.01624817464105976	0.0022756434213184293
2	(c)	1	Ours	xpos_min	xvel_std	0.43105996851713735	0.11420476768037768
2	(c)	1	Ours	xpos_min	xvel_std	0.21552694416917084	0.036965932774835335
2	(c)	1	Ours	xpos_min	xvel_std	0.6001734720485422	0.01017315537950053
2	(c)	1	Ours	xpos_min	xvel_std	0.33532851340773745	0.011984668182316222
2	(c)	1	Ours	xpos_min	xvel_std	0.06934401809946275	0.004144157414886679
2	(c)	1	Ours	xpos_min	xvel_std	0.5411109015517324	0.03139828054021345
2	(c)	1	Ours	xpos_min	xvel_std	0.774289766904135	0.015612437935850662
2	(c)	1	Ours	xpos_min	xvel_std	0.5356071102318225	0.016723933828683816
2	(c)	1	Ours	xpos_min	xvel_std	0.623334725767262	0.02743180474939803
2	(c)	1	Ours	xpos_min	xvel_std	0.6271563118302391	0.015303305498855118
2	(c)	1	Ours	xpos_min	xvel_std	0.9495536828754576	0.006201987802762012
2	(c)	1	Ours	xpos_min	xvel_std	0.2570393396326231	0.059708167851855475
2	(c)	1	Ours	xpos_min	xvel_std	0.528841690233114	0.0031456696711261393
2	(c)	1	Ours	xpos_min	xvel_std	0.373534537958792	0.05453019963917255
2	(c)	1	Ours	xpos_min	xvel_std	0.9466058909285989	0.003936268675275693
2	(c)	1	Ours	xpos_min	xvel_std	0.7601688800819305	0.04985564211252243
2	(c)	1	Ours	xpos_min	xvel_std	0.7776218564675602	0.03423162419707905
2	(c)	1	Ours	xpos_min	xvel_std	0.35084824557535615	0.02116946089305087
2	(c)	1	Ours	xpos_min	xvel_std	0.9495536828754576	0.006201987802762012
2	(c)	1	Ours	xpos_min	xvel_std	0.2735835735060099	0.0241285248009127
2	(c)	1	Ours	xpos_min	xvel_std	0.8214629604097494	0.0028364747734766966
2	(c)	1	Ours	xpos_min	xvel_std	0.585760888227551	0.015011480527721286
2	(c)	1	Ours	xpos_min	xvel_std	0.8782651360156207	0.027410841266011652
2	(c)	1	Ours	xpos_min	xvel_std	0.6760090831471018	0.014515144721912157
2	(c)	1	Ours	xpos_min	xvel_std	0.3973913237094938	0.03821207450118087
2	(c)	1	Ours	xpos_min	xvel_std	0.5876699464711838	0.004396125773804831
2	(c)	1	Ours	xpos_min	xvel_std	0.872547140502018	0.01626812634722675
2	(c)	1	Ours	xpos_min	xvel_std	0.7564545982270063	0.005150319759333724
2	(c)	1	Ours	xpos_min	xvel_std	0.05220077713780012	0.8710028596396795
2	(c)	1	Ours	xpos_min	xvel_std	0.7908767641402978	0.015296093684454552
2	(c)	1	Ours	xpos_min	xvel_std	0.17838185186885663	0.0066177200196095905
2	(c)	1	Ours	xpos_min	xvel_std	0.872547140502018	0.01626812634722675
2	(c)	1	Ours	xpos_min	xvel_std	0.681441815535325	0
2	(c)	1	Ours	xpos_min	xvel_std	0.8214629604097494	0.0028364747734766966
2	(c)	1	Ours	xpos_min	xvel_std	0.7300929135532979	0.007777432795533042
2	(c)	1	Ours	xpos_min	xvel_std	0.16332045738978698	0.06412236594244011
2	(c)	1	Ours	xpos_min	xvel_std	0.5885750172965086	0.00420123450027979
2	(c)	1	Ours	xpos_min	xvel_std	0.8667321652944943	0.0004242816301393301
2	(c)	1	Ours	xpos_min	xvel_std	0.23097140675496747	0.012148534587680575
2	(c)	1	Ours	xpos_min	xvel_std	0.7219374905744597	0.0043133445220379625
2	(c)	1	Ours	xpos_min	xvel_std	0.7244618258584917	0.005096622844951067
2	(c)	1	Ours	xpos_min	xvel_std	0.188066818773315	0.09807968375600674
2	(c)	1	Ours	xpos_min	xvel_std	0.4359089026853741	0.005596623035727846
2	(c)	1	Ours	xpos_min	xvel_std	0.810743049387187	0.00641686250814387
2	(c)	1	Ours	xpos_min	xvel_std	0.7626417949065079	0
2	(c)	1	Ours	xpos_min	xvel_std	0.4191050401246325	0.044667458221652474
2	(c)	1	Ours	xpos_min	xvel_std	0.7560614077173536	0.0633912693442419
2	(c)	1	Ours	xpos_min	xvel_std	0.3132487399124191	0.011127155533071429
2	(c)	1	Ours	xpos_min	xvel_std	0.41714888996988436	0.03460420488402481
2	(c)	1	Ours	xpos_min	xvel_std	0.6513844263950902	0.04949200381671919
2	(c)	1	Ours	xpos_min	xvel_std	0.9028861042381137	0.02676026623885258
2	(c)	1	Ours	xpos_min	xvel_std	0.23276735009336022	0.0343853173977073
2	(c)	1	Ours	xpos_min	xvel_std	0.09091869884712736	0.04694994405730055
2	(c)	1	Ours	xpos_min	xvel_std	0.783779292271904	0.07541768230595701
2	(c)	1	Ours	xpos_min	xvel_std	0.5558472506829422	0.03539159566072504
2	(c)	1	Ours	xpos_min	xvel_std	0.9442880290846111	0.008058511551438084
2	(c)	1	Ours	xpos_min	xvel_std	0.7961856697293362	0.01411812009368046
2	(c)	1	Ours	xpos_min	xvel_std	0.9461412709500476	0.007725032092404672
2	(c)	1	Ours	xpos_min	xvel_std	0.02664142342611035	0
2	(c)	1	Ours	xpos_min	xvel_std	0.8205184778991563	0.011451036193087894
2	(c)	1	Ours	xpos_min	xvel_std	0.13422833452921412	0.028673182621187617
2	(c)	1	Ours	xpos_min	xvel_std	0.5356238686193618	0.010751347117243832
2	(c)	1	Ours	xpos_min	xvel_std	0.4591441964760765	0.004060190583739988
2	(c)	1	Ours	xpos_min	xvel_std	0.16168303660769545	0.024625590998397843
2	(c)	1	Ours	xpos_min	xvel_std	0.47945857911038525	0.4885656546928682
2	(c)	1	Ours	xpos_min	xvel_std	0.857966198046009	0.024158692563149887
2	(c)	1	Ours	xpos_min	xvel_std	0.4199540250901525	0.01652292434866065
2	(c)	1	Ours	xpos_min	xvel_std	0.764127649126322	0.0022158066699829644
2	(c)	1	Ours	xpos_min	xvel_std	0.06505552146426066	0.05054121123035745
2	(c)	1	Ours	xpos_min	xvel_std	0.04293524151463889	0.9902789584952997
2	(c)	1	Ours	xpos_min	xvel_std	0.32149127282126055	0.015201635660339352
2	(c)	1	Ours	xpos_min	xvel_std	0.22779876609087318	0.022566968124272925
2	(c)	1	Ours	xpos_min	xvel_std	0.3973913237094938	0.03821207450118087
2	(c)	1	Ours	xpos_min	xvel_std	0.2152725198453836	0.05587490881600555
2	(c)	1	Ours	xpos_min	xvel_std	0.21432219295240246	0.025830333179202383
2	(c)	1	Ours	xpos_min	xvel_std	0.5079865253806032	0.08926306235840371
2	(c)	1	Ours	xpos_min	xvel_std	0.21203319932574352	0.007909929465525026
2	(c)	1	Ours	xpos_min	xvel_std	0.43105996851713735	0.11420476768037768
2	(c)	1	Ours	xpos_min	xvel_std	0.4470437648574895	0.0074957982652268966
2	(c)	1	Ours	xpos_min	xvel_std	0.23842434170779994	0.029438227670401478
2	(c)	1	Ours	xpos_min	xvel_std	0.06901713690814386	0.029009139662202626
2	(c)	1	Ours	xpos_min	xvel_std	0.8459630492881526	0.011035249864113302
2	(c)	1	Ours	xpos_min	xvel_std	0.2378968819866265	0.04322194109069248
2	(c)	1	Ours	xpos_min	xvel_std	0.20351534042584224	0.003254400126226201
2	(c)	1	Ours	xpos_min	xvel_std	0.32475629514932763	0.0074822737381918854
2	(c)	1	Ours	xpos_min	xvel_std	0.26466076796127763	0.006212188380463694
2	(c)	1	Ours	xpos_min	xvel_std	0.3973913237094938	0.03821207450118087
2	(c)	1	Ours	xpos_min	xvel_std	0.18479756895251184	0.022017439178247746
2	(c)	1	Ours	xpos_min	xvel_std	0.4536924487918415	0.013466282948150146
2	(c)	1	Ours	xpos_min	xvel_std	0.20125876880522667	0.016833934125408404
2	(c)	1	Ours	xpos_min	xvel_std	0.1785158179135676	0.03672834141404224
2	(c)	1	Ours	xpos_min	xvel_std	0.2011364409974902	0.014646263311311481
2	(c)	2	Uniform	xpos_min	xvel_std	0.11812450097479918	0.04986323372586642
2	(c)	2	Uniform	xpos_min	xvel_std	0.5931715314104226	0.009442014391834787
2	(c)	2	Uniform	xpos_min	xvel_std	0.16908716170415722	0.08264536865865296
2	(c)	2	Uniform	xpos_min	xvel_std	0.2844298208752378	0.05527914747767727
2	(c)	2	Uniform	xpos_min	xvel_std	0.9053428164809696	0.01572624060567117
2	(c)	2	Uniform	xpos_min	xvel_std	0.2976637763529012	0.019262933369021618
2	(c)	2	Uniform	xpos_min	xvel_std	0.27503298033825124	0.03145407324926658
2	(c)	2	Uniform	xpos_min	xvel_std	0.14192068704875094	0.027228235282959208
2	(c)	2	Uniform	xpos_min	xvel_std	0.4645420478385772	0.07112655076168053
2	(c)	2	Uniform	xpos_min	xvel_std	0.13347824931407667	0.023522473585626476
2	(c)	2	Uniform	xpos_min	xvel_std	0.3481646803458001	0.053008281411299
2	(c)	2	Uniform	xpos_min	xvel_std	0.5609501207395505	0.0069488399779088755
2	(c)	2	Uniform	xpos_min	xvel_std	0.8572075062619946	0.0049482501168078095
2	(c)	2	Uniform	xpos_min	xvel_std	0.17780652547694284	0.09910795697156818
2	(c)	2	Uniform	xpos_min	xvel_std	0.540674122391877	0.016167220398459893
2	(c)	2	Uniform	xpos_min	xvel_std	0.3896004251341858	0.010476987227359668
2	(c)	2	Uniform	xpos_min	xvel_std	0.6574178838168445	0.001872314116979076
2	(c)	2	Uniform	xpos_min	xvel_std	0.1446185684887677	0.041924665446922096
2	(c)	2	Uniform	xpos_min	xvel_std	0.16008462328845913	0.022401444244054814
2	(c)	2	Uniform	xpos_min	xvel_std	0.2441868858998363	0.02468186987037867
2	(c)	2	Uniform	xpos_min	xvel_std	0.38946571801505103	0.019020789046634998
2	(c)	2	Uniform	xpos_min	xvel_std	0.1901965992970505	0.03366320382918895
2	(c)	2	Uniform	xpos_min	xvel_std	0.4083131438273536	0.025601381606505044
2	(c)	2	Uniform	xpos_min	xvel_std	0.571125527329191	0.007782749974192014
2	(c)	2	Uniform	xpos_min	xvel_std	0.3586332155552734	0.035219610950963896
2	(c)	2	Uniform	xpos_min	xvel_std	0.44834067878442363	0.010737816964222593
2	(c)	2	Uniform	xpos_min	xvel_std	0.23625173045088618	0.07503772125832635
2	(c)	2	Uniform	xpos_min	xvel_std	0.37346076736841805	0.021914468876636464
2	(c)	2	Uniform	xpos_min	xvel_std	0.6040564493904949	0.025825009854557126
2	(c)	2	Uniform	xpos_min	xvel_std	0.16056987545267434	0.009436297198608768
2	(c)	2	Uniform	xpos_min	xvel_std	0.16796192440454755	0.008652137146058345
2	(c)	2	Uniform	xpos_min	xvel_std	0.22745972454196295	0.04159796165221218
2	(c)	2	Uniform	xpos_min	xvel_std	0.5171607909514273	0.01644795072390887
2	(c)	2	Uniform	xpos_min	xvel_std	0.385189314367038	0.03502807194732056
2	(c)	2	Uniform	xpos_min	xvel_std	0.27438944141414245	0.002523702867703621
2	(c)	2	Uniform	xpos_min	xvel_std	0.2362178768237968	0.01419654773114002
2	(c)	2	Uniform	xpos_min	xvel_std	0.5779273441876708	0.013198213879565884
2	(c)	2	Uniform	xpos_min	xvel_std	0.6187809244883226	0.0417344936441285
2	(c)	2	Uniform	xpos_min	xvel_std	0.25781499191538326	0.009828529155893108
2	(c)	2	Uniform	xpos_min	xvel_std	0.8596005029470003	0.014969421110930614
2	(c)	2	Uniform	xpos_min	xvel_std	0.31800177231316984	0.006247660319368751
2	(c)	2	Uniform	xpos_min	xvel_std	0.46024000975253937	0.016804902769347693
2	(c)	2	Uniform	xpos_min	xvel_std	0.4251907938210696	0.013723586619482604
2	(c)	2	Uniform	xpos_min	xvel_std	0.3724335203187617	0.009633926252731514
2	(c)	2	Uniform	xpos_min	xvel_std	0.201727616276514	0.02556029537827863
2	(c)	2	Uniform	xpos_min	xvel_std	0.09348989024586726	0.008573627377580922
2	(c)	2	Uniform	xpos_min	xvel_std	0.5135076814216717	0.02497857947697767
2	(c)	2	Uniform	xpos_min	xvel_std	0.14297830130718453	0.010241881924780817
2	(c)	2	Uniform	xpos_min	xvel_std	0.20374116601390924	0.0034130218685435166
2	(c)	2	Uniform	xpos_min	xvel_std	0.16898516291527493	0.09762886960434261
2	(c)	2	Uniform	xpos_min	xvel_std	0.2852411121007449	0.016382655500060347
2	(c)	2	Uniform	xpos_min	xvel_std	0.5980440789046192	0.022734175509839465
2	(c)	2	Uniform	xpos_min	xvel_std	0.6340711256957552	0.01974646210634852
2	(c)	2	Uniform	xpos_min	xvel_std	0.17756055613862767	0.0017682993912261247
2	(c)	2	Uniform	xpos_min	xvel_std	0.379347913119264	0.0029699853719506375
2	(c)	2	Uniform	xpos_min	xvel_std	0.196375778898694	0.02909400905560954
2	(c)	2	Uniform	xpos_min	xvel_std	0.14570548887214435	0.05961044425228231
2	(c)	2	Uniform	xpos_min	xvel_std	0.3061327411834291	0.02151624373284885
2	(c)	2	Uniform	xpos_min	xvel_std	0.5705031595539635	0.0004654285622759958
2	(c)	2	Uniform	xpos_min	xvel_std	0.825329465688372	0.02005315770917228
2	(c)	2	Uniform	xpos_min	xvel_std	0.08719572621032358	0.025322684846397454
2	(c)	2	Uniform	xpos_min	xvel_std	0.5525150600639135	0.016116312087450863
2	(c)	2	Uniform	xpos_min	xvel_std	0.1850055413840043	0.06566087470169919
2	(c)	2	Uniform	xpos_min	xvel_std	0.13833159624365543	0.05378643709760819
2	(c)	2	Uniform	xpos_min	xvel_std	0.2198689329036943	0.04323442892624741
2	(c)	2	Uniform	xpos_min	xvel_std	0.2653173262156054	0.02401544801843061
2	(c)	2	Uniform	xpos_min	xvel_std	0.42932199740981014	0.02772228479248838
2	(c)	2	Uniform	xpos_min	xvel_std	0.25844739788053384	0.006288366705383746
2	(c)	2	Uniform	xpos_min	xvel_std	0.6782182428471918	0.027206093741320655
2	(c)	2	Uniform	xpos_min	xvel_std	0.2594130852252093	0.09101977259819315
2	(c)	2	Uniform	xpos_min	xvel_std	0.1371371021706171	0.0033670742923231816
2	(c)	2	Uniform	xpos_min	xvel_std	0.08792841301910115	0.23207834564054933
2	(c)	2	Uniform	xpos_min	xvel_std	0.3271059558231388	0.015568174704594142
2	(c)	2	Uniform	xpos_min	xvel_std	0.09508245918271549	0.041016729652534396
2	(c)	2	Uniform	xpos_min	xvel_std	0.46527512202716725	0.026852322393665348
2	(c)	2	Uniform	xpos_min	xvel_std	0.9311818247320586	0.005387861542121437
2	(c)	2	Uniform	xpos_min	xvel_std	0.7761219386762934	0.023106930191959398
2	(c)	2	Uniform	xpos_min	xvel_std	0.26416131748480554	0.0506089524036843
2	(c)	2	Uniform	xpos_min	xvel_std	0.25981230538585603	0.00569677516398931
2	(c)	2	Uniform	xpos_min	xvel_std	0.1610930739959107	0.09848559603835444
2	(c)	2	Uniform	xpos_min	xvel_std	0.5287623615845612	0.001399598230659021
2	(c)	2	Uniform	xpos_min	xvel_std	0.5842080173001802	0.09897757124241029
2	(c)	2	Uniform	xpos_min	xvel_std	0.15375680773703257	0.016727140470371844
2	(c)	2	Uniform	xpos_min	xvel_std	0.1523531117226622	0.005520051088355393
2	(c)	2	Uniform	xpos_min	xvel_std	0.84005985253899	0.006285478907849975
2	(c)	2	Uniform	xpos_min	xvel_std	0.1380715801764882	0.014550940706795055
2	(c)	2	Uniform	xpos_min	xvel_std	0.15172409112022056	0.021870393257906892
2	(c)	2	Uniform	xpos_min	xvel_std	0.3496195273380165	0.010583269585499875
2	(c)	2	Uniform	xpos_min	xvel_std	0.3278889851649363	5.508712867845453e-17
2	(c)	2	Uniform	xpos_min	xvel_std	0.18422901328601596	0.09059263290746455
2	(c)	2	Uniform	xpos_min	xvel_std	0.337267618850737	0.024410146463856145
2	(c)	2	Uniform	xpos_min	xvel_std	0.16658270068876466	0.01059830118270709
2	(c)	2	Uniform	xpos_min	xvel_std	0.15005332198905585	0.015483605818730017
2	(c)	2	Uniform	xpos_min	xvel_std	0.5007638119345791	0.05299746465728131
2	(c)	2	Uniform	xpos_min	xvel_std	0.6306153103887484	0.012492687496404798
2	(c)	2	Uniform	xpos_min	xvel_std	0.10883077083833066	0.04088624116700007
2	(c)	2	Uniform	xpos_min	xvel_std	0.3544483009134045	0.014983452301492083
2	(c)	2	Uniform	xpos_min	xvel_std	0.7479877892493478	0.021624099489422868
2	(c)	2	Uniform	xpos_min	xvel_std	0.26543392753915757	0.03866983873446169
2	(c)	2	Uniform	xpos_min	xvel_std	0.09948570445541018	0.1469794177539584
2	(c)	2	Uniform	xpos_min	xvel_std	0.18964904635343044	0.04157677269757082
2	(c)	2	Uniform	xpos_min	xvel_std	0.5015463865261621	0.022849854473171956
2	(c)	2	Uniform	xpos_min	xvel_std	0.7218169986101822	0.01751313189495381
2	(c)	2	Uniform	xpos_min	xvel_std	0.8339433610965638	0.00876418606233517
2	(c)	2	Uniform	xpos_min	xvel_std	0.31719287273693975	0.035803528676269215
2	(c)	2	Uniform	xpos_min	xvel_std	0.13526134174825588	0.03453842473206366
2	(c)	2	Uniform	xpos_min	xvel_std	0.44417838375508273	0.08559775395326197
2	(c)	2	Uniform	xpos_min	xvel_std	0.2687777227099596	0.05396848252913393
2	(c)	2	Uniform	xpos_min	xvel_std	0.2771254208165852	0.001926346895262221
2	(c)	2	Uniform	xpos_min	xvel_std	0.1425602342765313	0.01632166981615811
2	(c)	2	Uniform	xpos_min	xvel_std	0.2057692509155722	0.023395148236332527
2	(c)	2	Uniform	xpos_min	xvel_std	0.7599030870027773	0.04376954703241097
2	(c)	2	Uniform	xpos_min	xvel_std	0.39966970649781125	0.017650706605889445
2	(c)	2	Uniform	xpos_min	xvel_std	0.24887627011313881	0.03046876809594726
2	(c)	2	Uniform	xpos_min	xvel_std	0.4688431258963842	0.0725202114760977
2	(c)	2	Uniform	xpos_min	xvel_std	0.08798561049054175	0.015195408612660341
2	(c)	2	Uniform	xpos_min	xvel_std	0.3804650322854125	0.01981523589523731
2	(c)	2	Uniform	xpos_min	xvel_std	0.565994951194691	0.042390693408219694
2	(c)	3	Support Point	xpos_min	xvel_std	0.15170379578656745	0.013171849753222302
2	(c)	3	Support Point	xpos_min	xvel_std	0.5931715314104226	0.009442014391834787
2	(c)	3	Support Point	xpos_min	xvel_std	0.13644040799919777	0.0762630978224642
2	(c)	3	Support Point	xpos_min	xvel_std	0.2844298208752378	0.05527914747767727
2	(c)	3	Support Point	xpos_min	xvel_std	0.5725179219585976	0.022867939092846876
2	(c)	3	Support Point	xpos_min	xvel_std	0.2976637763529012	0.019262933369021618
2	(c)	3	Support Point	xpos_min	xvel_std	0.27503298033825124	0.03145407324926658
2	(c)	3	Support Point	xpos_min	xvel_std	0.14192068704875094	0.027228235282959208
2	(c)	3	Support Point	xpos_min	xvel_std	0.4645420478385772	0.07112655076168053
2	(c)	3	Support Point	xpos_min	xvel_std	0.16679818492009885	0.05474765600880154
2	(c)	3	Support Point	xpos_min	xvel_std	0.36566276121568136	0.08902738687473107
2	(c)	3	Support Point	xpos_min	xvel_std	0.7332356754440308	0.022170461776691523
2	(c)	3	Support Point	xpos_min	xvel_std	0.5509074001569798	0.012773632967172877
2	(c)	3	Support Point	xpos_min	xvel_std	0.20231163345030742	0.036328955445370806
2	(c)	3	Support Point	xpos_min	xvel_std	0.540674122391877	0.016167220398459893
2	(c)	3	Support Point	xpos_min	xvel_std	0.2731880418748819	0.03618694207360942
2	(c)	3	Support Point	xpos_min	xvel_std	0.6574178838168445	0.001872314116979076
2	(c)	3	Support Point	xpos_min	xvel_std	0.15211135303448248	0.011473392543448325
2	(c)	3	Support Point	xpos_min	xvel_std	0.13603254758447295	0.007520819328196201
2	(c)	3	Support Point	xpos_min	xvel_std	0.26362543646336106	0.010820387236400927
2	(c)	3	Support Point	xpos_min	xvel_std	0.38946571801505103	0.019020789046634998
2	(c)	3	Support Point	xpos_min	xvel_std	0.1901965992970505	0.03366320382918895
2	(c)	3	Support Point	xpos_min	xvel_std	0.4083131438273536	0.025601381606505044
2	(c)	3	Support Point	xpos_min	xvel_std	0.41389245736809366	0.0071155674574784125
2	(c)	3	Support Point	xpos_min	xvel_std	0.2651295143769617	0.021782888824096496
2	(c)	3	Support Point	xpos_min	xvel_std	0.44834067878442363	0.010737816964222593
2	(c)	3	Support Point	xpos_min	xvel_std	0.2764559948154433	0.013891698606884693
2	(c)	3	Support Point	xpos_min	xvel_std	0.34286663823411123	0.013665179705608968
2	(c)	3	Support Point	xpos_min	xvel_std	0.4905956645057722	0.022044698011498436
2	(c)	3	Support Point	xpos_min	xvel_std	0.12203639706188245	0.03328271381313595
2	(c)	3	Support Point	xpos_min	xvel_std	0.16796192440454755	0.008652137146058345
2	(c)	3	Support Point	xpos_min	xvel_std	0.009887970768790943	0.005821582491050086
2	(c)	3	Support Point	xpos_min	xvel_std	0.6043766609119993	0.002956161709281071
2	(c)	3	Support Point	xpos_min	xvel_std	0.385189314367038	0.03502807194732056
2	(c)	3	Support Point	xpos_min	xvel_std	0.28933857996059975	0.0007358379747548613
2	(c)	3	Support Point	xpos_min	xvel_std	0.2286790109229991	0.013628320924976798
2	(c)	3	Support Point	xpos_min	xvel_std	0.41948270175658553	0.01265726486781121
2	(c)	3	Support Point	xpos_min	xvel_std	0.4446902640707548	0.03368160409551561
2	(c)	3	Support Point	xpos_min	xvel_std	0.20744940137523876	0.03504124556808992
2	(c)	3	Support Point	xpos_min	xvel_std	0.7830642228232934	0.008606778828278656
2	(c)	3	Support Point	xpos_min	xvel_std	0.26319475432490186	0.019771594338766012
2	(c)	3	Support Point	xpos_min	xvel_std	0.36447530734966954	0.013202264301780816
2	(c)	3	Support Point	xpos_min	xvel_std	0.30550399006259615	0.011036405570906186
2	(c)	3	Support Point	xpos_min	xvel_std	0.3743316645572432	0.0029345907733607586
2	(c)	3	Support Point	xpos_min	xvel_std	0.201727616276514	0.02556029537827863
2	(c)	3	Support Point	xpos_min	xvel_std	0.09348989024586726	0.008573627377580922
2	(c)	3	Support Point	xpos_min	xvel_std	0.3734519755309351	0.0245539217214976
2	(c)	3	Support Point	xpos_min	xvel_std	0.1620640499171563	0.007304962306430773
2	(c)	3	Support Point	xpos_min	xvel_std	0.20374116601390924	0.0034130218685435166
2	(c)	3	Support Point	xpos_min	xvel_std	0.16898516291527493	0.09762886960434261
2	(c)	3	Support Point	xpos_min	xvel_std	0.2852411121007449	0.016382655500060347
2	(c)	3	Support Point	xpos_min	xvel_std	0.5980440789046192	0.022734175509839465
2	(c)	3	Support Point	xpos_min	xvel_std	0.47473451598256683	0.027323912176775343
2	(c)	3	Support Point	xpos_min	xvel_std	0.12768917802618668	0.01324559469872782
2	(c)	3	Support Point	xpos_min	xvel_std	0.2902713400212156	0.028332490452929297
2	(c)	3	Support Point	xpos_min	xvel_std	0.15973589724423728	0.03156944719320714
2	(c)	3	Support Point	xpos_min	xvel_std	0.14570548887214435	0.05961044425228231
2	(c)	3	Support Point	xpos_min	xvel_std	0.46927995558404123	0.011191731088917195
2	(c)	3	Support Point	xpos_min	xvel_std	0.4325285927565971	0.003174424975478498
2	(c)	3	Support Point	xpos_min	xvel_std	0.601386038231962	0.07520588024799525
2	(c)	3	Support Point	xpos_min	xvel_std	0.11887743258942823	0.011962839239997462
2	(c)	3	Support Point	xpos_min	xvel_std	0.5525150600639135	0.016116312087450863
2	(c)	3	Support Point	xpos_min	xvel_std	0.2569970478626622	0.0281921694476656
2	(c)	3	Support Point	xpos_min	xvel_std	0.19023014975733013	0.023134925795947586
2	(c)	3	Support Point	xpos_min	xvel_std	0.2984830846562662	0.02241636480275746
2	(c)	3	Support Point	xpos_min	xvel_std	0.29072853241292784	0.008210623466678358
2	(c)	3	Support Point	xpos_min	xvel_std	0.2937805295293399	0.027093786236657973
2	(c)	3	Support Point	xpos_min	xvel_std	0.2030287071683826	0.007645693946900488
2	(c)	3	Support Point	xpos_min	xvel_std	0.5278111757189524	0.04599547262263208
2	(c)	3	Support Point	xpos_min	xvel_std	0.2594130852252093	0.09101977259819315
2	(c)	3	Support Point	xpos_min	xvel_std	0.1371371021706171	0.0033670742923231816
2	(c)	3	Support Point	xpos_min	xvel_std	0.16766175557768823	0.030054183321707666
2	(c)	3	Support Point	xpos_min	xvel_std	0.1749550900477848	0.018268978974524466
2	(c)	3	Support Point	xpos_min	xvel_std	0.04603630112642976	0.019986589424682358
2	(c)	3	Support Point	xpos_min	xvel_std	0.3535175788074542	0.03326695544982342
2	(c)	3	Support Point	xpos_min	xvel_std	0.68494046157551	0.0031810012812269256
2	(c)	3	Support Point	xpos_min	xvel_std	0.5734012658292233	0.031726003373685585
2	(c)	3	Support Point	xpos_min	xvel_std	0.17152499339180569	0.010920648191926147
2	(c)	3	Support Point	xpos_min	xvel_std	0.25981230538585603	0.00569677516398931
2	(c)	3	Support Point	xpos_min	xvel_std	0.1610930739959107	0.09848559603835444
2	(c)	3	Support Point	xpos_min	xvel_std	0.4482362715036639	0.007862847742391457
2	(c)	3	Support Point	xpos_min	xvel_std	0.4970636104937081	0.0798074296302991
2	(c)	3	Support Point	xpos_min	xvel_std	0.15375680773703257	0.016727140470371844
2	(c)	3	Support Point	xpos_min	xvel_std	0.1938922363931746	0.030040657361511687
2	(c)	3	Support Point	xpos_min	xvel_std	0.6514158210025005	0.026153481517560542
2	(c)	3	Support Point	xpos_min	xvel_std	0.09015416268072489	0.016382947518913765
2	(c)	3	Support Point	xpos_min	xvel_std	0.1852891707771314	0.004648630464106543
2	(c)	3	Support Point	xpos_min	xvel_std	0.3007020130646704	0.0014186517665363166
2	(c)	3	Support Point	xpos_min	xvel_std	0.33891957479709633	0
2	(c)	3	Support Point	xpos_min	xvel_std	0.24509369151301694	0.03179074059636655
2	(c)	3	Support Point	xpos_min	xvel_std	0.337267618850737	0.024410146463856145
2	(c)	3	Support Point	xpos_min	xvel_std	0.16658270068876466	0.01059830118270709
2	(c)	3	Support Point	xpos_min	xvel_std	0.15225493620410294	0.03790374390441004
2	(c)	3	Support Point	xpos_min	xvel_std	0.6286530968978051	0.0022915241912137715
2	(c)	3	Support Point	xpos_min	xvel_std	0.4865223826202956	0.011287319761423805
2	(c)	3	Support Point	xpos_min	xvel_std	0.08714558578851009	0.021529542439357053
2	(c)	3	Support Point	xpos_min	xvel_std	0.3544483009134045	0.014983452301492083
2	(c)	3	Support Point	xpos_min	xvel_std	0.6538107209013675	0.012327865390906842
2	(c)	3	Support Point	xpos_min	xvel_std	0.26543392753915757	0.03866983873446169
2	(c)	3	Support Point	xpos_min	xvel_std	0.09948570445541018	0.1469794177539584
2	(c)	3	Support Point	xpos_min	xvel_std	0.23115128572875593	0.05332417102366221
2	(c)	3	Support Point	xpos_min	xvel_std	0.3786390080624518	0.0277063276120345
2	(c)	3	Support Point	xpos_min	xvel_std	0.5450260651033207	0.02367080887902314
2	(c)	3	Support Point	xpos_min	xvel_std	0.8339433610965638	0.00876418606233517
2	(c)	3	Support Point	xpos_min	xvel_std	0.31719287273693975	0.035803528676269215
2	(c)	3	Support Point	xpos_min	xvel_std	0.13526134174825588	0.03453842473206366
2	(c)	3	Support Point	xpos_min	xvel_std	0.36927314106786197	0.037170337159020767
2	(c)	3	Support Point	xpos_min	xvel_std	0.20635244280193907	0.021540514447994433
2	(c)	3	Support Point	xpos_min	xvel_std	0.2771254208165852	0.001926346895262221
2	(c)	3	Support Point	xpos_min	xvel_std	0.1425602342765313	0.01632166981615811
2	(c)	3	Support Point	xpos_min	xvel_std	0.2057692509155722	0.023395148236332527
2	(c)	3	Support Point	xpos_min	xvel_std	0.457428558657068	0.00944910674825084
2	(c)	3	Support Point	xpos_min	xvel_std	0.31818646827071323	0.025861212919562546
2	(c)	3	Support Point	xpos_min	xvel_std	0.24887627011313881	0.03046876809594726
2	(c)	3	Support Point	xpos_min	xvel_std	0.2829020454226746	0.03406223937804404
2	(c)	3	Support Point	xpos_min	xvel_std	0.05605256198354903	0.027674789793504042
2	(c)	3	Support Point	xpos_min	xvel_std	0.3804650322854125	0.01981523589523731
2	(c)	3	Support Point	xpos_min	xvel_std	0.45791012229176453	0.016629163639150474
2	(c)	4	SPARTAN	xpos_min	xvel_std	0.5258707733957111	0.03010748073119751
2	(c)	4	SPARTAN	xpos_min	xvel_std	0.12420919358740216	0.011159972250916105
2	(c)	4	SPARTAN	xpos_min	xvel_std	0.14774162453686637	0.06936468102406469
2	(c)	4	SPARTAN	xpos_min	xvel_std	0.46287542198714593	0.040061225728302396
2	(c)	4	SPARTAN	xpos_min	xvel_std	0.2651542729997584	0.05390631579036856
2	(c)	4	SPARTAN	xpos_min	xvel_std	0.5958148596672838	0.0022916156084617067
2	(c)	4	SPARTAN	xpos_min	xvel_std	0.12031446011027119	0.04298623896758303
2	(c)	4	SPARTAN	xpos_min	xvel_std	0.18168648799339848	0.054652989620876266
2	(c)	4	SPARTAN	xpos_min	xvel_std	0.504242533178323	0.0332616156673185
2	(c)	4	SPARTAN	xpos_min	xvel_std	0.2653508261480834	0.007689552034351369
2	(c)	4	SPARTAN	xpos_min	xvel_std	0.19074374801825753	0.029543120639063936
2	(c)	4	SPARTAN	xpos_min	xvel_std	0.09658035586191721	0.10820361163896047
2	(c)	4	SPARTAN	xpos_min	xvel_std	0.3593495145137236	0.05280551707560464
2	(c)	4	SPARTAN	xpos_min	xvel_std	0.1740982732730128	0.042706820682898154
2	(c)	4	SPARTAN	xpos_min	xvel_std	0.2744814862261044	0.010113139683465118
2	(c)	4	SPARTAN	xpos_min	xvel_std	0.10970911245659536	0.01529494340882006
2	(c)	4	SPARTAN	xpos_min	xvel_std	0.16317054140236276	0.011490413455279904
2	(c)	4	SPARTAN	xpos_min	xvel_std	0.15962603296090191	0.018999201478370545
2	(c)	4	SPARTAN	xpos_min	xvel_std	0.13284180112479602	0.14739374222227347
2	(c)	4	SPARTAN	xpos_min	xvel_std	0.4279000103312512	0.030586262780340937
2	(c)	4	SPARTAN	xpos_min	xvel_std	0.14433756654132515	0.011820145777958284
2	(c)	4	SPARTAN	xpos_min	xvel_std	0.16032203658569902	0.08133980148537993
2	(c)	4	SPARTAN	xpos_min	xvel_std	0.0195539223772374	0.04216900990783455
2	(c)	4	SPARTAN	xpos_min	xvel_std	0.11880189352599742	0.03638654872322285
2	(c)	4	SPARTAN	xpos_min	xvel_std	0.16947711843450589	0.023796048539605357
2	(c)	4	SPARTAN	xpos_min	xvel_std	0.2344454625983612	0.03871918241844863
2	(c)	4	SPARTAN	xpos_min	xvel_std	0.25179271798038894	0.04812831693688669
2	(c)	4	SPARTAN	xpos_min	xvel_std	0.25362051067640656	0.020444188071945223
2	(c)	4	SPARTAN	xpos_min	xvel_std	0.15895813963640934	0.03502409137654221
2	(c)	4	SPARTAN	xpos_min	xvel_std	0.20694344965495742	0.07122559184518697
2	(c)	4	SPARTAN	xpos_min	xvel_std	0.44340315253733603	0.006951427461305546
2	(c)	4	SPARTAN	xpos_min	xvel_std	0.2549121697119716	0.037270061870754156
2	(c)	4	SPARTAN	xpos_min	xvel_std	0.10221846692114937	0.010654227727590391
2	(c)	4	SPARTAN	xpos_min	xvel_std	0.35707162016082183	0.0419001953050709
2	(c)	4	SPARTAN	xpos_min	xvel_std	0.6261059735752397	0.010533751593755244
2	(c)	4	SPARTAN	xpos_min	xvel_std	0.16088616264825234	0.02663660015786755
2	(c)	4	SPARTAN	xpos_min	xvel_std	0.40809462792792184	0.021676953615041385
2	(c)	4	SPARTAN	xpos_min	xvel_std	0.5255746131077808	0.06469408684164658
2	(c)	4	SPARTAN	xpos_min	xvel_std	0.11304273469666999	0.07752724548033259
2	(c)	4	SPARTAN	xpos_min	xvel_std	0.3002137460749582	0.05644662299448263
2	(c)	4	SPARTAN	xpos_min	xvel_std	0.3094065890341802	0.13652591896172067
2	(c)	4	SPARTAN	xpos_min	xvel_std	0.1781300549907539	0.007781628677674797
2	(c)	4	SPARTAN	xpos_min	xvel_std	0.40816728690666	0.008954339236927225
2	(c)	4	SPARTAN	xpos_min	xvel_std	0.32878209774387634	0.055686646569577176
2	(c)	4	SPARTAN	xpos_min	xvel_std	0.18464463813959062	0.012924556744711511
2	(c)	4	SPARTAN	xpos_min	xvel_std	0.16281711627258966	0.022331827846271527
2	(c)	4	SPARTAN	xpos_min	xvel_std	0.17359818277772007	0.03723370561691149
2	(c)	4	SPARTAN	xpos_min	xvel_std	0.727284241486916	0.011417997477068884
2	(c)	4	SPARTAN	xpos_min	xvel_std	0.266955184905311	0.04952468612476362
2	(c)	4	SPARTAN	xpos_min	xvel_std	0.9623330565644928	0.0037215000301046067
2	(c)	4	SPARTAN	xpos_min	xvel_std	0.09008354165665233	0.026157259116055907
2	(c)	4	SPARTAN	xpos_min	xvel_std	0.4490274358215232	0.03697078129818549
2	(c)	4	SPARTAN	xpos_min	xvel_std	0.3336627465289337	0.0188229251010207
2	(c)	4	SPARTAN	xpos_min	xvel_std	0.14418941902695784	0.012817960588522545
2	(c)	4	SPARTAN	xpos_min	xvel_std	0.6564374591966948	0.0018736076695643818
2	(c)	4	SPARTAN	xpos_min	xvel_std	0.5523673167719592	0.010683970852305614
2	(c)	4	SPARTAN	xpos_min	xvel_std	0.07182233939881415	0
2	(c)	4	SPARTAN	xpos_min	xvel_std	0.3190069218709151	0.008374475253300854
2	(c)	4	SPARTAN	xpos_min	xvel_std	0.3877165128931623	0.0026143485654049584
2	(c)	4	SPARTAN	xpos_min	xvel_std	0.5186687595057532	0.012142861898233926
2	(c)	4	SPARTAN	xpos_min	xvel_std	0.6236551562425735	0.010746585927530713
2	(c)	4	SPARTAN	xpos_min	xvel_std	0.26304018977972804	0.005432796748389419
2	(c)	4	SPARTAN	xpos_min	xvel_std	0.755729372690269	0.03540974662771178
2	(c)	4	SPARTAN	xpos_min	xvel_std	0.1515290706485449	0.06779567235814497
2	(c)	4	SPARTAN	xpos_min	xvel_std	0.17356267857577756	0.02216754815970854
2	(c)	4	SPARTAN	xpos_min	xvel_std	0.45838619523868435	0.011565000564011694
2	(c)	4	SPARTAN	xpos_min	xvel_std	0.7207711236443264	0.0017957072909310819
2	(c)	4	SPARTAN	xpos_min	xvel_std	0.1693212906942914	0.03152083877132743
2	(c)	4	SPARTAN	xpos_min	xvel_std	0.07499789383280223	0.021592287229214482
2	(c)	4	SPARTAN	xpos_min	xvel_std	0.14758978849298035	0.003764087793488739
2	(c)	4	SPARTAN	xpos_min	xvel_std	0.14360698505761532	0.06400085382204053
2	(c)	4	SPARTAN	xpos_min	xvel_std	0.18637513113227716	0.019664224742496423
2	(c)	4	SPARTAN	xpos_min	xvel_std	0.7728108855209451	0.004482303842631699
2	(c)	4	SPARTAN	xpos_min	xvel_std	0.04959150461923478	0.047349497257456165
2	(c)	4	SPARTAN	xpos_min	xvel_std	0.4543177303369628	0.012956178055909949
2	(c)	4	SPARTAN	xpos_min	xvel_std	0.48433852050621984	0.022025675282843302
2	(c)	4	SPARTAN	xpos_min	xvel_std	0.13629328788346348	0.1603694306349256
2	(c)	4	SPARTAN	xpos_min	xvel_std	0.5520591477098425	0.041630378531225504
2	(c)	4	SPARTAN	xpos_min	xvel_std	0.3102307143213003	0.022515053343462002
2	(c)	4	SPARTAN	xpos_min	xvel_std	0.40342624643749525	0.02034633357768651
2	(c)	4	SPARTAN	xpos_min	xvel_std	0.10986534441922283	0.0041810619629096026
2	(c)	4	SPARTAN	xpos_min	xvel_std	0.1678591003282387	0.05069474285389203
2	(c)	4	SPARTAN	xpos_min	xvel_std	0.6753585545437681	0.009329990443655109
2	(c)	4	SPARTAN	xpos_min	xvel_std	0.09538347013960191	0.01838505743318831
2	(c)	4	SPARTAN	xpos_min	xvel_std	0.6075806961835037	0.02159490200651341
2	(c)	4	SPARTAN	xpos_min	xvel_std	0.14224268388591269	0.01476239460443152
2	(c)	4	SPARTAN	xpos_min	xvel_std	0.949684768835476	0.02035514560492783
2	(c)	4	SPARTAN	xpos_min	xvel_std	0.15399250308901716	0.03375067378437804
2	(c)	4	SPARTAN	xpos_min	xvel_std	0.0504083707455212	0.017344819940931722
2	(c)	4	SPARTAN	xpos_min	xvel_std	0.0963245504448855	0.023423069268671475
2	(c)	4	SPARTAN	xpos_min	xvel_std	0.4434012998512764	0.03497085361369952
2	(c)	4	SPARTAN	xpos_min	xvel_std	0.21993973919637283	0.039324122832909626
2	(c)	4	SPARTAN	xpos_min	xvel_std	0.2630589861219329	0.1295009170313517
2	(c)	4	SPARTAN	xpos_min	xvel_std	0.13123592653351962	0.03621021970222013
2	(c)	4	SPARTAN	xpos_min	xvel_std	0.6762418984143937	0.010749189706542902
2	(c)	4	SPARTAN	xpos_min	xvel_std	0.6076943837371621	0.010567798822932826
2	(c)	4	SPARTAN	xpos_min	xvel_std	0.17548984261499292	0.05770383274523746
2	(c)	4	SPARTAN	xpos_min	xvel_std	0.5717509604577172	0.014962578925043896
2	(c)	4	SPARTAN	xpos_min	xvel_std	0.1545883942961927	0.04999620084098933
2	(c)	4	SPARTAN	xpos_min	xvel_std	0.059881541948164065	0.028074029057648008
2	(c)	4	SPARTAN	xpos_min	xvel_std	0.5249498368406758	0.047366366161331046
2	(c)	4	SPARTAN	xpos_min	xvel_std	0.27452852760941815	0.01641065104401136
2	(c)	4	SPARTAN	xpos_min	xvel_std	0.2201262036269732	0.06527308543903011
2	(c)	4	SPARTAN	xpos_min	xvel_std	0.1420836055237936	0.018881080262343624
2	(c)	4	SPARTAN	xpos_min	xvel_std	0.09342100400965055	0.058036558563533645
2	(c)	4	SPARTAN	xpos_min	xvel_std	0.19067279014217411	0.07792571637693955
2	(c)	4	SPARTAN	xpos_min	xvel_std	0.18323373349218824	0.06744478798992594
2	(c)	4	SPARTAN	xpos_min	xvel_std	0.18265690810882623	0.024733135594063795
2	(c)	4	SPARTAN	xpos_min	xvel_std	0.19401599582195714	0.011584953085011397
2	(c)	4	SPARTAN	xpos_min	xvel_std	0.22237177702943484	0.05346598386325443
2	(c)	4	SPARTAN	xpos_min	xvel_std	0.23413700721203526	0.0058197689036801736
2	(c)	4	SPARTAN	xpos_min	xvel_std	0.22096297770710024	0.25854933908462774
2	(c)	4	SPARTAN	xpos_min	xvel_std	0.07774554515742053	0.015805053051858323
2	(c)	4	SPARTAN	xpos_min	xvel_std	0.4773597721290465	0.04486041268445396
2	(c)	4	SPARTAN	xpos_min	xvel_std	0.06154961626324203	0.022646769186925056
2	(c)	4	SPARTAN	xpos_min	xvel_std	0.18110009601292865	0.09590127472146176
2	(c)	4	SPARTAN	xpos_min	xvel_std	0.1382001734316263	0.006737563862312808
2	(c)	4	SPARTAN	xpos_min	xvel_std	0.6406532139875641	0.004306490595659676
2	(c)	5	MED	xpos_min	xvel_std	0.38003921765850995	0.017650592224642978
2	(c)	5	MED	xpos_min	xvel_std	0.38836751308931117	0.011211578515260032
2	(c)	5	MED	xpos_min	xvel_std	0.01624817464105976	0.0022756434213184293
2	(c)	5	MED	xpos_min	xvel_std	0.7601688800819305	0.04985564211252243
2	(c)	5	MED	xpos_min	xvel_std	0.8761315490641628	0.0035235494550198594
2	(c)	5	MED	xpos_min	xvel_std	0.01847134738480057	0.04797292787201583
2	(c)	5	MED	xpos_min	xvel_std	0.872547140502018	0.01626812634722675
2	(c)	5	MED	xpos_min	xvel_std	0.20015719535937848	0.02412131391298452
2	(c)	5	MED	xpos_min	xvel_std	0.1027859109760095	0.012013999058464684
2	(c)	5	MED	xpos_min	xvel_std	0.19755972950379305	0.004102739951982647
2	(c)	5	MED	xpos_min	xvel_std	0.8782651360156207	0.027410841266011652
2	(c)	5	MED	xpos_min	xvel_std	0.04293524151463889	0.9902789584952997
2	(c)	5	MED	xpos_min	xvel_std	0.16332045738978698	0.06412236594244011
2	(c)	5	MED	xpos_min	xvel_std	0.9028861042381137	0.02676026623885258
2	(c)	5	MED	xpos_min	xvel_std	0.5438465946299659	0.0007433615342453709
2	(c)	5	MED	xpos_min	xvel_std	0.12220098295437876	0.0020156719388714885
2	(c)	5	MED	xpos_min	xvel_std	0.9986861087317195	0.002913607158600747
2	(c)	5	MED	xpos_min	xvel_std	0.188066818773315	0.09807968375600674
2	(c)	5	MED	xpos_min	xvel_std	0.7560614077173536	0.0633912693442419
2	(c)	5	MED	xpos_min	xvel_std	0.15285795183130774	0.00519240570812936
2	(c)	5	MED	xpos_min	xvel_std	0.16168303660769545	0.024625590998397843
2	(c)	5	MED	xpos_min	xvel_std	0.783779292271904	0.07541768230595701
2	(c)	5	MED	xpos_min	xvel_std	0.3367238386496384	0.021600687032771557
2	(c)	5	MED	xpos_min	xvel_std	0.14787006620859958	0.06862175954458308
2	(c)	5	MED	xpos_min	xvel_std	0.9495463395016213	0.0024833334267412278
2	(c)	5	MED	xpos_min	xvel_std	0.06934401809946275	0.004144157414886679
2	(c)	5	MED	xpos_min	xvel_std	0.823799736494146	0.03685899262344121
2	(c)	5	MED	xpos_min	xvel_std	0.22118193151414609	0.10618358668766253
2	(c)	5	MED	xpos_min	xvel_std	0.16790319425645764	0.026279747657376458
2	(c)	5	MED	xpos_min	xvel_std	0.05220077713780012	0.8710028596396795
2	(c)	5	MED	xpos_min	xvel_std	0.6396065137342817	0.018187868388248454
2	(c)	5	MED	xpos_min	xvel_std	0.22955073339925075	0.004592575701884376
2	(c)	5	MED	xpos_min	xvel_std	0.9111283845079469	0.0035047318714228636
2	(c)	5	MED	xpos_min	xvel_std	0.1632153258772039	0.010628517447207867
2	(c)	5	MED	xpos_min	xvel_std	0.06901713690814386	0.029009139662202626
2	(c)	5	MED	xpos_min	xvel_std	0.9580904223305665	0.0009134761870844977
2	(c)	5	MED	xpos_min	xvel_std	0.042936420496676835	0.007956577621017695
2	(c)	5	MED	xpos_min	xvel_std	0.24114568489037166	0.04068828160072281
2	(c)	5	MED	xpos_min	xvel_std	0.4085101517258933	0.13714100092582351
2	(c)	5	MED	xpos_min	xvel_std	0.8557062242200839	0.027611042814653475
2	(c)	5	MED	xpos_min	xvel_std	0.158928109279643	0.43836031643714995
2	(c)	5	MED	xpos_min	xvel_std	0.7210910993694232	0.004682778228850131
2	(c)	5	MED	xpos_min	xvel_std	0.16931495787648762	0.02399463471811475
2	(c)	5	MED	xpos_min	xvel_std	0.8297840977353204	0.02069027372025372
2	(c)	5	MED	xpos_min	xvel_std	0.1546004704407813	0.0672021880519629
2	(c)	5	MED	xpos_min	xvel_std	0.13386702706238737	0.005172913651549612
2	(c)	5	MED	xpos_min	xvel_std	0.09677940171512243	0.6550718147044831
2	(c)	5	MED	xpos_min	xvel_std	0.457428558657068	0.00944910674825084
2	(c)	5	MED	xpos_min	xvel_std	0.2735835735060099	0.0241285248009127
2	(c)	5	MED	xpos_min	xvel_std	0.02664142342611035	0
2	(c)	5	MED	xpos_min	xvel_std	0.7626417949065079	0
2	(c)	5	MED	xpos_min	xvel_std	0.20737596763687569	0.03007666600706533
2	(c)	5	MED	xpos_min	xvel_std	0.033442802376976	0.004200237320626808
2	(c)	5	MED	xpos_min	xvel_std	0.5356071102318225	0.016723933828683816
2	(c)	5	MED	xpos_min	xvel_std	0.18153687517278402	1
2	(c)	5	MED	xpos_min	xvel_std	0.7776218564675602	0.03423162419707905
2	(c)	5	MED	xpos_min	xvel_std	0.028775903035397052	0.004568383567338905
2	(c)	5	MED	xpos_min	xvel_std	0.5640258322375257	0.008356998007785665
2	(c)	5	MED	xpos_min	xvel_std	0.8601976068214149	0.005107349968319045
2	(c)	5	MED	xpos_min	xvel_std	0.11676237249856644	0.04991161803951064
2	(c)	5	MED	xpos_min	xvel_std	0.681441815535325	0
2	(c)	5	MED	xpos_min	xvel_std	0.21203319932574352	0.007909929465525026
2	(c)	5	MED	xpos_min	xvel_std	0.5855892621280282	0.007022630592405864
2	(c)	5	MED	xpos_min	xvel_std	0.14530766664734257	0.005358551137123954
2	(c)	5	MED	xpos_min	xvel_std	0.9499743268239937	0.010094615689753157
2	(c)	5	MED	xpos_min	xvel_std	0.15158869345446352	0.04896263281525923
2	(c)	5	MED	xpos_min	xvel_std	0.7032362080070598	0.012385863593721938
2	(c)	5	MED	xpos_min	xvel_std	0.32149127282126055	0.015201635660339352
2	(c)	5	MED	xpos_min	xvel_std	0.5708723998856454	0.006871551308569184
2	(c)	5	MED	xpos_min	xvel_std	0.7564545982270063	0.005150319759333724
2	(c)	5	MED	xpos_min	xvel_std	0.05972815638502818	0.12394617555798354
2	(c)	5	MED	xpos_min	xvel_std	0.8400453173747222	0.027575532627117632
2	(c)	5	MED	xpos_min	xvel_std	0.061466632770371656	0.02130526812566743
2	(c)	5	MED	xpos_min	xvel_std	0.13303277937234162	0.004576186202926123
2	(c)	5	MED	xpos_min	xvel_std	0.7523682296409087	0.012147928449240725
2	(c)	5	MED	xpos_min	xvel_std	0.2209571164821116	0.048811104248502026
2	(c)	5	MED	xpos_min	xvel_std	0.17164088732613508	0.019290374146842527
2	(c)	5	MED	xpos_min	xvel_std	0.9376255510604152	0.00894971033195663
2	(c)	5	MED	xpos_min	xvel_std	0.09788624689494027	0.0021441974618393645
2	(c)	5	MED	xpos_min	xvel_std	0.43571337693568213	0.04295311680076489
2	(c)	5	MED	xpos_min	xvel_std	0.9034849092151829	0.01142685990388287
2	(c)	5	MED	xpos_min	xvel_std	0.42131510932515165	0.008617979983243727
2	(c)	5	MED	xpos_min	xvel_std	0.5846712561854871	0.037288661534806845
2	(c)	5	MED	xpos_min	xvel_std	0.06749254470708309	0.0012254529662558313
2	(c)	5	MED	xpos_min	xvel_std	0.09537723837740138	0.000323253705797348
2	(c)	5	MED	xpos_min	xvel_std	0.623334725767262	0.02743180474939803
2	(c)	5	MED	xpos_min	xvel_std	0.22237133912182072	0.009410914919619958
2	(c)	5	MED	xpos_min	xvel_std	0.13170442031019558	0.0016413118793938233
2	(c)	5	MED	xpos_min	xvel_std	0.9352004860639775	0.003454025748909297
2	(c)	5	MED	xpos_min	xvel_std	0.1457682107165627	0.13089422210361012
2	(c)	5	MED	xpos_min	xvel_std	0.6760090831471018	0.014515144721912157
2	(c)	5	MED	xpos_min	xvel_std	0.5185191466851388	0.030016855410086748
2	(c)	5	MED	xpos_min	xvel_std	0.180332477650627	0.023677738170197596
2	(c)	5	MED	xpos_min	xvel_std	0.23097140675496747	0.012148534587680575
2	(c)	5	MED	xpos_min	xvel_std	0.06232321374873609	0.0632717036687966
2	(c)	5	MED	xpos_min	xvel_std	0.07987828997885142	0.05745107340050874
2	(c)	5	MED	xpos_min	xvel_std	0.8943160669617333	0.027320714284441744
2	(c)	5	MED	xpos_min	xvel_std	0.1456280465948523	0.035201230251867145
2	(c)	5	MED	xpos_min	xvel_std	0.00506264992651405	0.4390219703291574
2	(c)	5	MED	xpos_min	xvel_std	0.9442880290846111	0.008058511551438084
2	(c)	5	MED	xpos_min	xvel_std	0.31195928725752503	0.06900960590892308
2	(c)	5	MED	xpos_min	xvel_std	0.947574424672766	0.004612602976307498
2	(c)	5	MED	xpos_min	xvel_std	0.20218384863999536	0.010932894642565829
2	(c)	5	MED	xpos_min	xvel_std	0.7589000596127004	0.013683047701101592
2	(c)	5	MED	xpos_min	xvel_std	0.122947985973617	0.001793605743161463
2	(c)	5	MED	xpos_min	xvel_std	0.7463290288923696	0.006031881760396102
2	(c)	5	MED	xpos_min	xvel_std	0.1298369127620999	0.01837145322816476
2	(c)	5	MED	xpos_min	xvel_std	0.9421569011528321	0.0009848119790528797
2	(c)	5	MED	xpos_min	xvel_std	0.32534113761054767	0.0019165861176761334
2	(c)	5	MED	xpos_min	xvel_std	0.09095524729030348	0.005249554430036128
2	(c)	5	MED	xpos_min	xvel_std	0.1785158179135676	0.03672834141404224
[truncated: 125 more rows]
