# Supplementary material for: Test case sampling optimization for safety validation of automated driving systems
Source: Nat Commun. 2026 Feb 24;17:3114. doi: 10.1038/s41467-026-69675-8 (PMC13039333; doi:10.1038/s41467-026-69675-8)
Supplement: Supplementary file 3 — Source Data [file 41467_2026_69675_MOESM3_ESM.zip › SourceData/Figure4/Figure4.csv]

row_index	row_label	col_index	method	x_feature	y_feature	x_value	y_value	color	size
0	(a)	0	Ours	xvel_std	ypos_min	0.007022630592405864	0.4338166663000972	#c5373d	3
0	(a)	0	Ours	xvel_std	ypos_min	0.025999313219021332	0.019043905401742098	#c5373d	3
0	(a)	0	Ours	xvel_std	ypos_min	0.012342776348429287	0.14474788451840848	#c5373d	3
0	(a)	0	Ours	xvel_std	ypos_min	0.0018438013704088175	0.07615300912510806	#c5373d	3
0	(a)	0	Ours	xvel_std	ypos_min	0.07541768230595701	0.005084275218283323	#c5373d	3
0	(a)	0	Ours	xvel_std	ypos_min	0.011106091065099034	0.005670874796542869	#c5373d	3
0	(a)	0	Ours	xvel_std	ypos_min	0.023952407692664306	0.012190600962920742	#c5373d	3
0	(a)	0	Ours	xvel_std	ypos_min	0.011211578515260032	0.004699818861654098	#c5373d	3
0	(a)	0	Ours	xvel_std	ypos_min	0.03685899262344121	0.18084857931341264	#c5373d	3
0	(a)	0	Ours	xvel_std	ypos_min	0.00944910674825084	0.1558045931780439	#c5373d	3
0	(a)	0	Ours	xvel_std	ypos_min	0.04896263281525923	0.1479915390452639	#c5373d	3
0	(a)	0	Ours	xvel_std	ypos_min	0.007376433253045047	0.1907517864081495	#c5373d	3
0	(a)	0	Ours	xvel_std	ypos_min	0.008356998007785665	0.3738405913658655	#c5373d	3
0	(a)	0	Ours	xvel_std	ypos_min	0.00891707388477692	0.15526357188353407	#c5373d	3
0	(a)	0	Ours	xvel_std	ypos_min	0.018187868388248454	0.15202402470201654	#c5373d	3
0	(a)	0	Ours	xvel_std	ypos_min	0.004200237320626808	0.0384768603204913	#c5373d	3
0	(a)	0	Ours	xvel_std	ypos_min	0.02630667566378991	0.14835722527534892	#c5373d	3
0	(a)	0	Ours	xvel_std	ypos_min	0.0007433615342453709	0.0472209127298645	#c5373d	3
0	(a)	0	Ours	xvel_std	ypos_min	0.43836031643714995	0.07364845593405847	#c5373d	3
0	(a)	0	Ours	xvel_std	ypos_min	0.006871551308569184	0.5136126699149144	#c5373d	3
0	(a)	0	Ours	xvel_std	ypos_min	0.3339995278178377	0.11471086806226313	#c5373d	3
0	(a)	0	Ours	xvel_std	ypos_min	0.03678073123145873	0.13376210485460838	#c5373d	3
0	(a)	0	Ours	xvel_std	ypos_min	0.021666781696822016	0.00670314342646761	#c5373d	3
0	(a)	0	Ours	xvel_std	ypos_min	0.020242208466950355	0.0808527396567549	#c5373d	3
0	(a)	0	Ours	xvel_std	ypos_min	0.07663137959542932	0.11836918780823309	#c5373d	3
0	(a)	0	Ours	xvel_std	ypos_min	0.0022756434213184293	0.1286771229962669	#c5373d	3
0	(a)	0	Ours	xvel_std	ypos_min	0.11420476768037768	0.0016161299779590135	#c5373d	3
0	(a)	0	Ours	xvel_std	ypos_min	0.036965932774835335	0.000585495453168711	#c5373d	3
0	(a)	0	Ours	xvel_std	ypos_min	0.01017315537950053	0.24139323450442143	#c5373d	3
0	(a)	0	Ours	xvel_std	ypos_min	0.011984668182316222	0.20208995863594093	#c5373d	3
0	(a)	0	Ours	xvel_std	ypos_min	0.004144157414886679	0.11479473740416306	#c5373d	3
0	(a)	0	Ours	xvel_std	ypos_min	0.03139828054021345	0.2634557737395065	#c5373d	3
0	(a)	0	Ours	xvel_std	ypos_min	0.015612437935850662	0.3765705627354602	#c5373d	3
0	(a)	0	Ours	xvel_std	ypos_min	0.016723933828683816	0.0002332353841882751	#c5373d	3
0	(a)	0	Ours	xvel_std	ypos_min	0.02743180474939803	0.0024485519664423703	#c5373d	3
0	(a)	0	Ours	xvel_std	ypos_min	0.015303305498855118	0.22011714148903724	#c5373d	3
0	(a)	0	Ours	xvel_std	ypos_min	0.006201987802762012	0.7358254849913628	#c5373d	3
0	(a)	0	Ours	xvel_std	ypos_min	0.059708167851855475	0.06618898682036795	#c5373d	3
0	(a)	0	Ours	xvel_std	ypos_min	0.0031456696711261393	0.569445581693288	#c5373d	3
0	(a)	0	Ours	xvel_std	ypos_min	0.05453019963917255	0.0314867327004135	#c5373d	3
0	(a)	0	Ours	xvel_std	ypos_min	0.003936268675275693	0.21227767668408445	#c5373d	3
0	(a)	0	Ours	xvel_std	ypos_min	0.04985564211252243	0.09723512944453412	#c5373d	3
0	(a)	0	Ours	xvel_std	ypos_min	0.03423162419707905	0.0066058479234631096	#c5373d	3
0	(a)	0	Ours	xvel_std	ypos_min	0.02116946089305087	0.0024538076018747516	#c5373d	3
0	(a)	0	Ours	xvel_std	ypos_min	0.006201987802762012	0.7358254849913628	#c5373d	3
0	(a)	0	Ours	xvel_std	ypos_min	0.0241285248009127	0.06529150978153252	#c5373d	3
0	(a)	0	Ours	xvel_std	ypos_min	0.0028364747734766966	0.013259924030893952	#c5373d	3
0	(a)	0	Ours	xvel_std	ypos_min	0.015011480527721286	0.010167092991446742	#c5373d	3
0	(a)	0	Ours	xvel_std	ypos_min	0.027410841266011652	0.0039167291822293105	#c5373d	3
0	(a)	0	Ours	xvel_std	ypos_min	0.014515144721912157	0.057421659454079926	#c5373d	3
0	(a)	0	Ours	xvel_std	ypos_min	0.03821207450118087	0.3728108843061515	#c5373d	3
0	(a)	0	Ours	xvel_std	ypos_min	0.004396125773804831	0.34662920767718497	#c5373d	3
0	(a)	0	Ours	xvel_std	ypos_min	0.01626812634722675	0.030231298307128913	#c5373d	3
0	(a)	0	Ours	xvel_std	ypos_min	0.005150319759333724	0.29749157795463216	#c5373d	3
0	(a)	0	Ours	xvel_std	ypos_min	0.8710028596396795	0.21863840883738192	#c5373d	3
0	(a)	0	Ours	xvel_std	ypos_min	0.015296093684454552	0.2796191051092638	#c5373d	3
0	(a)	0	Ours	xvel_std	ypos_min	0.0066177200196095905	0.11765649714460003	#c5373d	3
0	(a)	0	Ours	xvel_std	ypos_min	0.01626812634722675	0.030231298307128913	#c5373d	3
0	(a)	0	Ours	xvel_std	ypos_min	0	0.0009952583568799051	#c5373d	3
0	(a)	0	Ours	xvel_std	ypos_min	0.0028364747734766966	0.013259924030893952	#c5373d	3
0	(a)	0	Ours	xvel_std	ypos_min	0.007777432795533042	0.7181756479293105	#c5373d	3
0	(a)	0	Ours	xvel_std	ypos_min	0.06412236594244011	0.0273432162245264	#c5373d	3
0	(a)	0	Ours	xvel_std	ypos_min	0.00420123450027979	0.01681997664377948	#c5373d	3
0	(a)	0	Ours	xvel_std	ypos_min	0.0004242816301393301	0.6991873021021394	#c5373d	3
0	(a)	0	Ours	xvel_std	ypos_min	0.012148534587680575	0.22117228759084415	#c5373d	3
0	(a)	0	Ours	xvel_std	ypos_min	0.0043133445220379625	0.06438303565679235	#c5373d	3
0	(a)	0	Ours	xvel_std	ypos_min	0.005096622844951067	0.48362732651302015	#c5373d	3
0	(a)	0	Ours	xvel_std	ypos_min	0.09807968375600674	0.1976278799888457	#c5373d	3
0	(a)	0	Ours	xvel_std	ypos_min	0.005596623035727846	0.1575140438086804	#c5373d	3
0	(a)	0	Ours	xvel_std	ypos_min	0.00641686250814387	0.4081184198009024	#c5373d	3
0	(a)	0	Ours	xvel_std	ypos_min	0	0.7198748522791041	#c5373d	3
0	(a)	0	Ours	xvel_std	ypos_min	0.044667458221652474	0.36742840698333507	#c5373d	3
0	(a)	0	Ours	xvel_std	ypos_min	0.0633912693442419	0.1218555290300544	#c5373d	3
0	(a)	0	Ours	xvel_std	ypos_min	0.011127155533071429	0.25498156950233375	#c5373d	3
0	(a)	0	Ours	xvel_std	ypos_min	0.03460420488402481	0.004239840348811666	#c5373d	3
0	(a)	0	Ours	xvel_std	ypos_min	0.04949200381671919	0.28876572152675595	#c5373d	3
0	(a)	0	Ours	xvel_std	ypos_min	0.02676026623885258	0.031230354854321296	#c5373d	3
0	(a)	0	Ours	xvel_std	ypos_min	0.0343853173977073	0.19086052064709502	#c5373d	3
0	(a)	0	Ours	xvel_std	ypos_min	0.04694994405730055	0.004661704463518427	#c5373d	3
0	(a)	0	Ours	xvel_std	ypos_min	0.07541768230595701	0.005084275218283323	#c5373d	3
0	(a)	0	Ours	xvel_std	ypos_min	0.03539159566072504	0.44439034231499347	#c5373d	3
0	(a)	0	Ours	xvel_std	ypos_min	0.008058511551438084	0.3426345714285462	#c5373d	3
0	(a)	0	Ours	xvel_std	ypos_min	0.01411812009368046	0.0231512507396534	#c5373d	3
0	(a)	0	Ours	xvel_std	ypos_min	0.007725032092404672	0.1344540379665337	#c5373d	3
0	(a)	0	Ours	xvel_std	ypos_min	0	0.14056819690454558	#c5373d	3
0	(a)	0	Ours	xvel_std	ypos_min	0.011451036193087894	0.47365195380234626	#c5373d	3
0	(a)	0	Ours	xvel_std	ypos_min	0.028673182621187617	0.10874399941136884	#c5373d	3
0	(a)	0	Ours	xvel_std	ypos_min	0.010751347117243832	0.043503500209032965	#c5373d	3
0	(a)	0	Ours	xvel_std	ypos_min	0.004060190583739988	0.32510804305663876	#c5373d	3
0	(a)	0	Ours	xvel_std	ypos_min	0.024625590998397843	0.00010480355362218837	#c5373d	3
0	(a)	0	Ours	xvel_std	ypos_min	0.4885656546928682	0.06450859676212226	#c5373d	3
0	(a)	0	Ours	xvel_std	ypos_min	0.024158692563149887	0.17464220384781412	#c5373d	3
0	(a)	0	Ours	xvel_std	ypos_min	0.01652292434866065	0.43028227355432264	#c5373d	3
0	(a)	0	Ours	xvel_std	ypos_min	0.0022158066699829644	0.12323321215339637	#c5373d	3
0	(a)	0	Ours	xvel_std	ypos_min	0.05054121123035745	0.047088726873989566	#c5373d	3
0	(a)	0	Ours	xvel_std	ypos_min	0.9902789584952997	0.053838641039305	#c5373d	3
0	(a)	0	Ours	xvel_std	ypos_min	0.015201635660339352	0.09644802074977868	#c5373d	3
0	(a)	0	Ours	xvel_std	ypos_min	0.022566968124272925	0.15081752513275778	#c5373d	3
0	(a)	0	Ours	xvel_std	ypos_min	0.03821207450118087	0.3728108843061515	#c5373d	3
0	(a)	0	Ours	xvel_std	ypos_min	0.05587490881600555	0.0010689255829405078	#c5373d	3
0	(a)	0	Ours	xvel_std	ypos_min	0.025830333179202383	0.14990843269796678	#c5373d	3
0	(a)	0	Ours	xvel_std	ypos_min	0.08926306235840371	0.003297403336277373	#c5373d	3
0	(a)	0	Ours	xvel_std	ypos_min	0.007909929465525026	0.0933184002623048	#c5373d	3
0	(a)	0	Ours	xvel_std	ypos_min	0.11420476768037768	0.0016161299779590135	#c5373d	3
0	(a)	0	Ours	xvel_std	ypos_min	0.0074957982652268966	0.1432243685530688	#c5373d	3
0	(a)	0	Ours	xvel_std	ypos_min	0.029438227670401478	0.012840091506354328	#c5373d	3
0	(a)	0	Ours	xvel_std	ypos_min	0.029009139662202626	0.00026675662194606734	#c5373d	3
0	(a)	0	Ours	xvel_std	ypos_min	0.011035249864113302	0.08816902582866577	#c5373d	3
0	(a)	0	Ours	xvel_std	ypos_min	0.04322194109069248	0.0005557724057233958	#c5373d	3
0	(a)	0	Ours	xvel_std	ypos_min	0.003254400126226201	0.2102357519060953	#c5373d	3
0	(a)	0	Ours	xvel_std	ypos_min	0.0074822737381918854	0.27049125881831587	#c5373d	3
0	(a)	0	Ours	xvel_std	ypos_min	0.006212188380463694	0.08514089651954157	#c5373d	3
0	(a)	0	Ours	xvel_std	ypos_min	0.03821207450118087	0.3728108843061515	#c5373d	3
0	(a)	0	Ours	xvel_std	ypos_min	0.022017439178247746	0.1653651681745924	#c5373d	3
0	(a)	0	Ours	xvel_std	ypos_min	0.013466282948150146	0.0006527145886988293	#c5373d	3
0	(a)	0	Ours	xvel_std	ypos_min	0.016833934125408404	0.03553180538320163	#c5373d	3
0	(a)	0	Ours	xvel_std	ypos_min	0.03672834141404224	0.1690297593510783	#c5373d	3
0	(a)	0	Ours	xvel_std	ypos_min	0.014646263311311481	0.1542591272058984	#c5373d	3
0	(a)	1	Uniform	xvel_std	ypos_min	0.04986323372586642	0.1059192499439767	#c5373d	3
0	(a)	1	Uniform	xvel_std	ypos_min	0.009442014391834787	0.21586431662915737	#c5373d	3
0	(a)	1	Uniform	xvel_std	ypos_min	0.08264536865865296	0.03497952201276528	#c5373d	3
0	(a)	1	Uniform	xvel_std	ypos_min	0.05527914747767727	0.00046907650359092397	#c5373d	3
0	(a)	1	Uniform	xvel_std	ypos_min	0.01572624060567117	0.016234790345636203	#c5373d	3
0	(a)	1	Uniform	xvel_std	ypos_min	0.019262933369021618	0.00015970065313857275	#c5373d	3
0	(a)	1	Uniform	xvel_std	ypos_min	0.03145407324926658	0.0026381523270407924	#c5373d	3
0	(a)	1	Uniform	xvel_std	ypos_min	0.027228235282959208	0.14173450632049786	#c5373d	3
0	(a)	1	Uniform	xvel_std	ypos_min	0.07112655076168053	0.0006823934711405109	#c5373d	3
0	(a)	1	Uniform	xvel_std	ypos_min	0.023522473585626476	0.12044547295904907	#c5373d	3
0	(a)	1	Uniform	xvel_std	ypos_min	0.053008281411299	0.005867144072689943	#c5373d	3
0	(a)	1	Uniform	xvel_std	ypos_min	0.0069488399779088755	0.1499317076548816	#c5373d	3
0	(a)	1	Uniform	xvel_std	ypos_min	0.0049482501168078095	0.20532667925722592	#c5373d	3
0	(a)	1	Uniform	xvel_std	ypos_min	0.09910795697156818	0.0017569280095424673	#c5373d	3
0	(a)	1	Uniform	xvel_std	ypos_min	0.016167220398459893	0.0017100247756837387	#c5373d	3
0	(a)	1	Uniform	xvel_std	ypos_min	0.010476987227359668	0.05477339334120708	#c5373d	3
0	(a)	1	Uniform	xvel_std	ypos_min	0.001872314116979076	0.13991473151078498	#c5373d	3
0	(a)	1	Uniform	xvel_std	ypos_min	0.041924665446922096	0.15031430908135823	#c5373d	3
0	(a)	1	Uniform	xvel_std	ypos_min	0.022401444244054814	0.14842802177617337	#c5373d	3
0	(a)	1	Uniform	xvel_std	ypos_min	0.02468186987037867	0.14429965389653254	#c5373d	3
0	(a)	1	Uniform	xvel_std	ypos_min	0.019020789046634998	0.004537821628326586	#c5373d	3
0	(a)	1	Uniform	xvel_std	ypos_min	0.03366320382918895	0.14360136102408397	#c5373d	3
0	(a)	1	Uniform	xvel_std	ypos_min	0.025601381606505044	0.0002947572342496777	#c5373d	3
0	(a)	1	Uniform	xvel_std	ypos_min	0.007782749974192014	0.1610118679314464	#c5373d	3
0	(a)	1	Uniform	xvel_std	ypos_min	0.035219610950963896	0.2787187131801886	#c5373d	3
0	(a)	1	Uniform	xvel_std	ypos_min	0.010737816964222593	0.19101977965019729	#c5373d	3
0	(a)	1	Uniform	xvel_std	ypos_min	0.07503772125832635	0.01579075539910545	#c5373d	3
0	(a)	1	Uniform	xvel_std	ypos_min	0.021914468876636464	0.2703777105939743	#c5373d	3
0	(a)	1	Uniform	xvel_std	ypos_min	0.025825009854557126	0.12861087549081673	#c5373d	3
0	(a)	1	Uniform	xvel_std	ypos_min	0.009436297198608768	0.15895492705222186	#c5373d	3
0	(a)	1	Uniform	xvel_std	ypos_min	0.008652137146058345	0.00026945068716770806	#c5373d	3
0	(a)	1	Uniform	xvel_std	ypos_min	0.04159796165221218	0.06415638085814546	#c5373d	3
0	(a)	1	Uniform	xvel_std	ypos_min	0.01644795072390887	0.22846150061552767	#c5373d	3
0	(a)	1	Uniform	xvel_std	ypos_min	0.03502807194732056	0.027901373540446004	#c5373d	3
0	(a)	1	Uniform	xvel_std	ypos_min	0.002523702867703621	0.1764120722034212	#c5373d	3
0	(a)	1	Uniform	xvel_std	ypos_min	0.01419654773114002	0.17136343814307006	#c5373d	3
0	(a)	1	Uniform	xvel_std	ypos_min	0.013198213879565884	0.3101144218081135	#c5373d	3
0	(a)	1	Uniform	xvel_std	ypos_min	0.0417344936441285	0.0035058621534272793	#c5373d	3
0	(a)	1	Uniform	xvel_std	ypos_min	0.009828529155893108	0.12050350577382342	#c5373d	3
0	(a)	1	Uniform	xvel_std	ypos_min	0.014969421110930614	0.10095271862538016	#c5373d	3
0	(a)	1	Uniform	xvel_std	ypos_min	0.006247660319368751	0.12043677245333329	#c5373d	3
0	(a)	1	Uniform	xvel_std	ypos_min	0.016804902769347693	0.0002322195891047056	#c5373d	3
0	(a)	1	Uniform	xvel_std	ypos_min	0.013723586619482604	0.13663817405622258	#c5373d	3
0	(a)	1	Uniform	xvel_std	ypos_min	0.009633926252731514	0.0828145932831566	#c5373d	3
0	(a)	1	Uniform	xvel_std	ypos_min	0.02556029537827863	0.010407615601234536	#c5373d	3
0	(a)	1	Uniform	xvel_std	ypos_min	0.008573627377580922	0.11111018364603482	#c5373d	3
0	(a)	1	Uniform	xvel_std	ypos_min	0.02497857947697767	0.00023363286922097618	#c5373d	3
0	(a)	1	Uniform	xvel_std	ypos_min	0.010241881924780817	0.10665508306951368	#c5373d	3
0	(a)	1	Uniform	xvel_std	ypos_min	0.0034130218685435166	0.08154334781857123	#c5373d	3
0	(a)	1	Uniform	xvel_std	ypos_min	0.09762886960434261	0.0036708184419982333	#c5373d	3
0	(a)	1	Uniform	xvel_std	ypos_min	0.016382655500060347	0.001942641849821145	#c5373d	3
0	(a)	1	Uniform	xvel_std	ypos_min	0.022734175509839465	0.48013842372098814	#c5373d	3
0	(a)	1	Uniform	xvel_std	ypos_min	0.01974646210634852	0.03962899277027724	#c5373d	3
0	(a)	1	Uniform	xvel_std	ypos_min	0.0017682993912261247	0.18949732364494484	#c5373d	3
0	(a)	1	Uniform	xvel_std	ypos_min	0.0029699853719506375	0.10467450348157141	#c5373d	3
0	(a)	1	Uniform	xvel_std	ypos_min	0.02909400905560954	0.15007034160128702	#c5373d	3
0	(a)	1	Uniform	xvel_std	ypos_min	0.05961044425228231	0.11108655536909091	#c5373d	3
0	(a)	1	Uniform	xvel_std	ypos_min	0.02151624373284885	0.15482867909275544	#c5373d	3
0	(a)	1	Uniform	xvel_std	ypos_min	0.0004654285622759958	0.01471467508557632	#c5373d	3
0	(a)	1	Uniform	xvel_std	ypos_min	0.02005315770917228	0.025299657341402812	#c5373d	3
0	(a)	1	Uniform	xvel_std	ypos_min	0.025322684846397454	0.008244016238235216	#c5373d	3
0	(a)	1	Uniform	xvel_std	ypos_min	0.016116312087450863	0.0002573494761721414	#c5373d	3
0	(a)	1	Uniform	xvel_std	ypos_min	0.06566087470169919	0.03588839362253815	#c5373d	3
0	(a)	1	Uniform	xvel_std	ypos_min	0.05378643709760819	0.0006563361189967725	#c5373d	3
0	(a)	1	Uniform	xvel_std	ypos_min	0.04323442892624741	0.15236829090533932	#c5373d	3
0	(a)	1	Uniform	xvel_std	ypos_min	0.02401544801843061	0.11019261153054616	#c5373d	3
0	(a)	1	Uniform	xvel_std	ypos_min	0.02772228479248838	0.04282821730347744	#c5373d	3
0	(a)	1	Uniform	xvel_std	ypos_min	0.006288366705383746	0.00042265908477216296	#c5373d	3
0	(a)	1	Uniform	xvel_std	ypos_min	0.027206093741320655	0.13542054490604824	#c5373d	3
0	(a)	1	Uniform	xvel_std	ypos_min	0.09101977259819315	0.012078907668731735	#c5373d	3
0	(a)	1	Uniform	xvel_std	ypos_min	0.0033670742923231816	0.1320670520151564	#c5373d	3
0	(a)	1	Uniform	xvel_std	ypos_min	0.23207834564054933	0.013701927387257569	#c5373d	3
0	(a)	1	Uniform	xvel_std	ypos_min	0.015568174704594142	0.12146639118304	#c5373d	3
0	(a)	1	Uniform	xvel_std	ypos_min	0.041016729652534396	0.06304412940664053	#c5373d	3
0	(a)	1	Uniform	xvel_std	ypos_min	0.026852322393665348	8.607759208160351e-05	#c5373d	3
0	(a)	1	Uniform	xvel_std	ypos_min	0.005387861542121437	0.026653844682811803	#c5373d	3
0	(a)	1	Uniform	xvel_std	ypos_min	0.023106930191959398	0.1990145286079253	#c5373d	3
0	(a)	1	Uniform	xvel_std	ypos_min	0.0506089524036843	0.10626598938750295	#c5373d	3
0	(a)	1	Uniform	xvel_std	ypos_min	0.00569677516398931	0.01747459032763455	#c5373d	3
0	(a)	1	Uniform	xvel_std	ypos_min	0.09848559603835444	0.12092709232367188	#c5373d	3
0	(a)	1	Uniform	xvel_std	ypos_min	0.001399598230659021	0.08295494966470371	#c5373d	3
0	(a)	1	Uniform	xvel_std	ypos_min	0.09897757124241029	0.062087382932928994	#c5373d	3
0	(a)	1	Uniform	xvel_std	ypos_min	0.016727140470371844	0.13430904425960508	#c5373d	3
0	(a)	1	Uniform	xvel_std	ypos_min	0.005520051088355393	0.13148614972236555	#c5373d	3
0	(a)	1	Uniform	xvel_std	ypos_min	0.006285478907849975	0.010966612052223174	#c5373d	3
0	(a)	1	Uniform	xvel_std	ypos_min	0.014550940706795055	0.13679787470936117	#c5373d	3
0	(a)	1	Uniform	xvel_std	ypos_min	0.021870393257906892	0.16468299552847004	#c5373d	3
0	(a)	1	Uniform	xvel_std	ypos_min	0.010583269585499875	0.0497407911771749	#c5373d	3
0	(a)	1	Uniform	xvel_std	ypos_min	5.508712867845453e-17	0.02835243072255448	#c5373d	3
0	(a)	1	Uniform	xvel_std	ypos_min	0.09059263290746455	0.00010551019368032365	#c5373d	3
0	(a)	1	Uniform	xvel_std	ypos_min	0.024410146463856145	0.05469606041984489	#c5373d	3
0	(a)	1	Uniform	xvel_std	ypos_min	0.01059830118270709	0.08280333120723006	#c5373d	3
0	(a)	1	Uniform	xvel_std	ypos_min	0.015483605818730017	0.0630100340238355	#c5373d	3
0	(a)	1	Uniform	xvel_std	ypos_min	0.05299746465728131	0.15443075241001802	#c5373d	3
0	(a)	1	Uniform	xvel_std	ypos_min	0.012492687496404798	0.3692602830040435	#c5373d	3
0	(a)	1	Uniform	xvel_std	ypos_min	0.04088624116700007	0.007315049551809128	#c5373d	3
0	(a)	1	Uniform	xvel_std	ypos_min	0.014983452301492083	0.15209641114297176	#c5373d	3
0	(a)	1	Uniform	xvel_std	ypos_min	0.021624099489422868	0.34767569743827964	#c5373d	3
0	(a)	1	Uniform	xvel_std	ypos_min	0.03866983873446169	0.07686079747333782	#c5373d	3
0	(a)	1	Uniform	xvel_std	ypos_min	0.1469794177539584	0.0002949338942642115	#c5373d	3
0	(a)	1	Uniform	xvel_std	ypos_min	0.04157677269757082	0.15865619496764516	#c5373d	3
0	(a)	1	Uniform	xvel_std	ypos_min	0.022849854473171956	0.029192360761655524	#c5373d	3
0	(a)	1	Uniform	xvel_std	ypos_min	0.01751313189495381	0.07274718070491056	#c5373d	3
0	(a)	1	Uniform	xvel_std	ypos_min	0.00876418606233517	0.0032419320917137532	#c5373d	3
0	(a)	1	Uniform	xvel_std	ypos_min	0.035803528676269215	0.16568761686612024	#c5373d	3
0	(a)	1	Uniform	xvel_std	ypos_min	0.03453842473206366	0.013743839975705715	#c5373d	3
0	(a)	1	Uniform	xvel_std	ypos_min	0.08559775395326197	0.0030407605001633664	#c5373d	3
0	(a)	1	Uniform	xvel_std	ypos_min	0.05396848252913393	0.006935230520561416	#c5373d	3
0	(a)	1	Uniform	xvel_std	ypos_min	0.001926346895262221	0.05248392371785241	#c5373d	3
0	(a)	1	Uniform	xvel_std	ypos_min	0.01632166981615811	2.2170831823994335e-05	#c5373d	3
0	(a)	1	Uniform	xvel_std	ypos_min	0.023395148236332527	0.1677618704267691	#c5373d	3
0	(a)	1	Uniform	xvel_std	ypos_min	0.04376954703241097	0.15540017423977234	#c5373d	3
0	(a)	1	Uniform	xvel_std	ypos_min	0.017650706605889445	0.0005522392054327195	#c5373d	3
0	(a)	1	Uniform	xvel_std	ypos_min	0.03046876809594726	0.09102778234885567	#c5373d	3
0	(a)	1	Uniform	xvel_std	ypos_min	0.0725202114760977	0.000532585778815832	#c5373d	3
0	(a)	1	Uniform	xvel_std	ypos_min	0.015195408612660341	0.02698830625532796	#c5373d	3
0	(a)	1	Uniform	xvel_std	ypos_min	0.01981523589523731	0.0003715160105646222	#c5373d	3
0	(a)	1	Uniform	xvel_std	ypos_min	0.042390693408219694	0.02849782191451581	#c5373d	3
0	(a)	2	Support Point	xvel_std	ypos_min	0.013171849753222302	0.13924488090067638	#c5373d	3
0	(a)	2	Support Point	xvel_std	ypos_min	0.009442014391834787	0.21586431662915737	#c5373d	3
0	(a)	2	Support Point	xvel_std	ypos_min	0.0762630978224642	0.11067303844007087	#c5373d	3
0	(a)	2	Support Point	xvel_std	ypos_min	0.05527914747767727	0.00046907650359092397	#c5373d	3
0	(a)	2	Support Point	xvel_std	ypos_min	0.022867939092846876	0.010324629559407276	#c5373d	3
0	(a)	2	Support Point	xvel_std	ypos_min	0.019262933369021618	0.00015970065313857275	#c5373d	3
0	(a)	2	Support Point	xvel_std	ypos_min	0.03145407324926658	0.0026381523270407924	#c5373d	3
0	(a)	2	Support Point	xvel_std	ypos_min	0.027228235282959208	0.14173450632049786	#c5373d	3
0	(a)	2	Support Point	xvel_std	ypos_min	0.07112655076168053	0.0006823934711405109	#c5373d	3
0	(a)	2	Support Point	xvel_std	ypos_min	0.05474765600880154	0.0974109503239989	#c5373d	3
0	(a)	2	Support Point	xvel_std	ypos_min	0.08902738687473107	0.03166542430511446	#c5373d	3
0	(a)	2	Support Point	xvel_std	ypos_min	0.022170461776691523	0.24791035493558491	#c5373d	3
0	(a)	2	Support Point	xvel_std	ypos_min	0.012773632967172877	0.05663618486445894	#c5373d	3
0	(a)	2	Support Point	xvel_std	ypos_min	0.036328955445370806	0.022131171650731495	#c5373d	3
0	(a)	2	Support Point	xvel_std	ypos_min	0.016167220398459893	0.0017100247756837387	#c5373d	3
0	(a)	2	Support Point	xvel_std	ypos_min	0.03618694207360942	8.263272179819403e-05	#c5373d	3
0	(a)	2	Support Point	xvel_std	ypos_min	0.001872314116979076	0.13991473151078498	#c5373d	3
0	(a)	2	Support Point	xvel_std	ypos_min	0.011473392543448325	0.15069920708802378	#c5373d	3
0	(a)	2	Support Point	xvel_std	ypos_min	0.007520819328196201	0.10946035577030348	#c5373d	3
0	(a)	2	Support Point	xvel_std	ypos_min	0.010820387236400927	0.12857898835819337	#c5373d	3
0	(a)	2	Support Point	xvel_std	ypos_min	0.019020789046634998	0.004537821628326586	#c5373d	3
0	(a)	2	Support Point	xvel_std	ypos_min	0.03366320382918895	0.14360136102408397	#c5373d	3
0	(a)	2	Support Point	xvel_std	ypos_min	0.025601381606505044	0.0002947572342496777	#c5373d	3
0	(a)	2	Support Point	xvel_std	ypos_min	0.0071155674574784125	0.12652019254881625	#c5373d	3
0	(a)	2	Support Point	xvel_std	ypos_min	0.021782888824096496	0.23163974677200197	#c5373d	3
0	(a)	2	Support Point	xvel_std	ypos_min	0.010737816964222593	0.19101977965019729	#c5373d	3
0	(a)	2	Support Point	xvel_std	ypos_min	0.013891698606884693	0.01919896872949916	#c5373d	3
0	(a)	2	Support Point	xvel_std	ypos_min	0.013665179705608968	0.15258986672856834	#c5373d	3
0	(a)	2	Support Point	xvel_std	ypos_min	0.022044698011498436	0.1382999706479386	#c5373d	3
0	(a)	2	Support Point	xvel_std	ypos_min	0.03328271381313595	0.012418978196709335	#c5373d	3
0	(a)	2	Support Point	xvel_std	ypos_min	0.008652137146058345	0.00026945068716770806	#c5373d	3
0	(a)	2	Support Point	xvel_std	ypos_min	0.005821582491050086	0.0005658420265518236	#c5373d	3
0	(a)	2	Support Point	xvel_std	ypos_min	0.002956161709281071	0.42871900908571287	#c5373d	3
0	(a)	2	Support Point	xvel_std	ypos_min	0.03502807194732056	0.027901373540446004	#c5373d	3
0	(a)	2	Support Point	xvel_std	ypos_min	0.0007358379747548613	0.13197894283290765	#c5373d	3
0	(a)	2	Support Point	xvel_std	ypos_min	0.013628320924976798	0.09888270490508014	#c5373d	3
0	(a)	2	Support Point	xvel_std	ypos_min	0.01265726486781121	0.2910626992007283	#c5373d	3
0	(a)	2	Support Point	xvel_std	ypos_min	0.03368160409551561	0.00032359698162232373	#c5373d	3
0	(a)	2	Support Point	xvel_std	ypos_min	0.03504124556808992	0.16627611553953603	#c5373d	3
0	(a)	2	Support Point	xvel_std	ypos_min	0.008606778828278656	0.16257787063028142	#c5373d	3
0	(a)	2	Support Point	xvel_std	ypos_min	0.019771594338766012	0.15193070404933903	#c5373d	3
0	(a)	2	Support Point	xvel_std	ypos_min	0.013202264301780816	4.244256849175011e-05	#c5373d	3
0	(a)	2	Support Point	xvel_std	ypos_min	0.011036405570906186	0.15754275106104215	#c5373d	3
0	(a)	2	Support Point	xvel_std	ypos_min	0.0029345907733607586	0.17347969262217433	#c5373d	3
0	(a)	2	Support Point	xvel_std	ypos_min	0.02556029537827863	0.010407615601234536	#c5373d	3
0	(a)	2	Support Point	xvel_std	ypos_min	0.008573627377580922	0.11111018364603482	#c5373d	3
0	(a)	2	Support Point	xvel_std	ypos_min	0.0245539217214976	0.00020616223696096726	#c5373d	3
0	(a)	2	Support Point	xvel_std	ypos_min	0.007304962306430773	0.1065149033479811	#c5373d	3
0	(a)	2	Support Point	xvel_std	ypos_min	0.0034130218685435166	0.08154334781857123	#c5373d	3
0	(a)	2	Support Point	xvel_std	ypos_min	0.09762886960434261	0.0036708184419982333	#c5373d	3
0	(a)	2	Support Point	xvel_std	ypos_min	0.016382655500060347	0.001942641849821145	#c5373d	3
0	(a)	2	Support Point	xvel_std	ypos_min	0.022734175509839465	0.48013842372098814	#c5373d	3
0	(a)	2	Support Point	xvel_std	ypos_min	0.027323912176775343	0.1455678519758672	#c5373d	3
0	(a)	2	Support Point	xvel_std	ypos_min	0.01324559469872782	0.12708828699055338	#c5373d	3
0	(a)	2	Support Point	xvel_std	ypos_min	0.028332490452929297	0.018575138053176607	#c5373d	3
0	(a)	2	Support Point	xvel_std	ypos_min	0.03156944719320714	0.16740921287275595	#c5373d	3
0	(a)	2	Support Point	xvel_std	ypos_min	0.05961044425228231	0.11108655536909091	#c5373d	3
0	(a)	2	Support Point	xvel_std	ypos_min	0.011191731088917195	0.17737217521740886	#c5373d	3
0	(a)	2	Support Point	xvel_std	ypos_min	0.003174424975478498	0.028048133847519974	#c5373d	3
0	(a)	2	Support Point	xvel_std	ypos_min	0.07520588024799525	0.011625818896456122	#c5373d	3
0	(a)	2	Support Point	xvel_std	ypos_min	0.011962839239997462	2.9369727416247476e-05	#c5373d	3
0	(a)	2	Support Point	xvel_std	ypos_min	0.016116312087450863	0.0002573494761721414	#c5373d	3
0	(a)	2	Support Point	xvel_std	ypos_min	0.0281921694476656	0.04570331487501172	#c5373d	3
0	(a)	2	Support Point	xvel_std	ypos_min	0.023134925795947586	8.598926207433659e-05	#c5373d	3
0	(a)	2	Support Point	xvel_std	ypos_min	0.02241636480275746	0.08818395359989387	#c5373d	3
0	(a)	2	Support Point	xvel_std	ypos_min	0.008210623466678358	0.1666521805454749	#c5373d	3
0	(a)	2	Support Point	xvel_std	ypos_min	0.027093786236657973	0.11116715650072198	#c5373d	3
0	(a)	2	Support Point	xvel_std	ypos_min	0.007645693946900488	0.00391761248230198	#c5373d	3
0	(a)	2	Support Point	xvel_std	ypos_min	0.04599547262263208	0.14685265609656803	#c5373d	3
0	(a)	2	Support Point	xvel_std	ypos_min	0.09101977259819315	0.012078907668731735	#c5373d	3
0	(a)	2	Support Point	xvel_std	ypos_min	0.0033670742923231816	0.1320670520151564	#c5373d	3
0	(a)	2	Support Point	xvel_std	ypos_min	0.030054183321707666	0.00019096947571105877	#c5373d	3
0	(a)	2	Support Point	xvel_std	ypos_min	0.018268978974524466	0.03987167946524307	#c5373d	3
0	(a)	2	Support Point	xvel_std	ypos_min	0.019986589424682358	8.417849692536494e-05	#c5373d	3
0	(a)	2	Support Point	xvel_std	ypos_min	0.03326695544982342	0.0008633816560304089	#c5373d	3
0	(a)	2	Support Point	xvel_std	ypos_min	0.0031810012812269256	0.05818363826176792	#c5373d	3
0	(a)	2	Support Point	xvel_std	ypos_min	0.031726003373685585	0.10550454055985857	#c5373d	3
0	(a)	2	Support Point	xvel_std	ypos_min	0.010920648191926147	0.00020055328149951848	#c5373d	3
0	(a)	2	Support Point	xvel_std	ypos_min	0.00569677516398931	0.01747459032763455	#c5373d	3
0	(a)	2	Support Point	xvel_std	ypos_min	0.09848559603835444	0.12092709232367188	#c5373d	3
0	(a)	2	Support Point	xvel_std	ypos_min	0.007862847742391457	0.0807083200948735	#c5373d	3
0	(a)	2	Support Point	xvel_std	ypos_min	0.0798074296302991	0.015106065347775996	#c5373d	3
0	(a)	2	Support Point	xvel_std	ypos_min	0.016727140470371844	0.13430904425960508	#c5373d	3
0	(a)	2	Support Point	xvel_std	ypos_min	0.030040657361511687	0.16018827894368973	#c5373d	3
0	(a)	2	Support Point	xvel_std	ypos_min	0.026153481517560542	0.015161757417357783	#c5373d	3
0	(a)	2	Support Point	xvel_std	ypos_min	0.016382947518913765	0.024856638189955624	#c5373d	3
0	(a)	2	Support Point	xvel_std	ypos_min	0.004648630464106543	0.1470695062644083	#c5373d	3
0	(a)	2	Support Point	xvel_std	ypos_min	0.0014186517665363166	0.013118596019266897	#c5373d	3
0	(a)	2	Support Point	xvel_std	ypos_min	0	0.005936571458401735	#c5373d	3
0	(a)	2	Support Point	xvel_std	ypos_min	0.03179074059636655	0.009955100974006158	#c5373d	3
0	(a)	2	Support Point	xvel_std	ypos_min	0.024410146463856145	0.05469606041984489	#c5373d	3
0	(a)	2	Support Point	xvel_std	ypos_min	0.01059830118270709	0.08280333120723006	#c5373d	3
0	(a)	2	Support Point	xvel_std	ypos_min	0.03790374390441004	0.028975068943778923	#c5373d	3
0	(a)	2	Support Point	xvel_std	ypos_min	0.0022915241912137715	0.14488930086004279	#c5373d	3
0	(a)	2	Support Point	xvel_std	ypos_min	0.011287319761423805	0.1995881436751166	#c5373d	3
0	(a)	2	Support Point	xvel_std	ypos_min	0.021529542439357053	0.006219624966688547	#c5373d	3
0	(a)	2	Support Point	xvel_std	ypos_min	0.014983452301492083	0.15209641114297176	#c5373d	3
0	(a)	2	Support Point	xvel_std	ypos_min	0.012327865390906842	0.33488471741596576	#c5373d	3
0	(a)	2	Support Point	xvel_std	ypos_min	0.03866983873446169	0.07686079747333782	#c5373d	3
0	(a)	2	Support Point	xvel_std	ypos_min	0.1469794177539584	0.0002949338942642115	#c5373d	3
0	(a)	2	Support Point	xvel_std	ypos_min	0.05332417102366221	0.0018824007848651128	#c5373d	3
0	(a)	2	Support Point	xvel_std	ypos_min	0.0277063276120345	0.0023034257645028378	#c5373d	3
0	(a)	2	Support Point	xvel_std	ypos_min	0.02367080887902314	8.47084769689664e-05	#c5373d	3
0	(a)	2	Support Point	xvel_std	ypos_min	0.00876418606233517	0.0032419320917137532	#c5373d	3
0	(a)	2	Support Point	xvel_std	ypos_min	0.035803528676269215	0.16568761686612024	#c5373d	3
0	(a)	2	Support Point	xvel_std	ypos_min	0.03453842473206366	0.013743839975705715	#c5373d	3
0	(a)	2	Support Point	xvel_std	ypos_min	0.037170337159020767	0.07239023914554499	#c5373d	3
0	(a)	2	Support Point	xvel_std	ypos_min	0.021540514447994433	0.0017897426072421244	#c5373d	3
0	(a)	2	Support Point	xvel_std	ypos_min	0.001926346895262221	0.05248392371785241	#c5373d	3
0	(a)	2	Support Point	xvel_std	ypos_min	0.01632166981615811	2.2170831823994335e-05	#c5373d	3
0	(a)	2	Support Point	xvel_std	ypos_min	0.023395148236332527	0.1677618704267691	#c5373d	3
0	(a)	2	Support Point	xvel_std	ypos_min	0.00944910674825084	0.1558045931780439	#c5373d	3
0	(a)	2	Support Point	xvel_std	ypos_min	0.025861212919562546	0.042568085432076394	#c5373d	3
0	(a)	2	Support Point	xvel_std	ypos_min	0.03046876809594726	0.09102778234885567	#c5373d	3
0	(a)	2	Support Point	xvel_std	ypos_min	0.03406223937804404	8.660757212520497e-05	#c5373d	3
0	(a)	2	Support Point	xvel_std	ypos_min	0.027674789793504042	8.50176319944006e-05	#c5373d	3
0	(a)	2	Support Point	xvel_std	ypos_min	0.01981523589523731	0.0003715160105646222	#c5373d	3
0	(a)	2	Support Point	xvel_std	ypos_min	0.016629163639150474	0.03979001837352481	#c5373d	3
0	(a)	3	SPARTAN	xvel_std	ypos_min	0.03010748073119751	0.06764082298481051	#c5373d	3
0	(a)	3	SPARTAN	xvel_std	ypos_min	0.011159972250916105	0.10214058056310557	#c5373d	3
0	(a)	3	SPARTAN	xvel_std	ypos_min	0.06936468102406469	0.006220154946732148	#c5373d	3
0	(a)	3	SPARTAN	xvel_std	ypos_min	0.040061225728302396	0.008753592050158018	#c5373d	3
0	(a)	3	SPARTAN	xvel_std	ypos_min	0.05390631579036856	0.040922409066686594	#c5373d	3
0	(a)	3	SPARTAN	xvel_std	ypos_min	0.0022916156084617067	0.09638221489436483	#c5373d	3
0	(a)	3	SPARTAN	xvel_std	ypos_min	0.04298623896758303	0.10258386470457456	#c5373d	3
0	(a)	3	SPARTAN	xvel_std	ypos_min	0.054652989620876266	0.19114516409551266	#c5373d	3
0	(a)	3	SPARTAN	xvel_std	ypos_min	0.0332616156673185	0.014709640275162106	#c5373d	3
0	(a)	3	SPARTAN	xvel_std	ypos_min	0.007689552034351369	0.003201565278392776	#c5373d	3
0	(a)	3	SPARTAN	xvel_std	ypos_min	0.029543120639063936	0.16282921366595943	#c5373d	3
0	(a)	3	SPARTAN	xvel_std	ypos_min	0.10820361163896047	0.0007176371440400079	#c5373d	3
0	(a)	3	SPARTAN	xvel_std	ypos_min	0.05280551707560464	0.22253694203811425	#c5373d	3
0	(a)	3	SPARTAN	xvel_std	ypos_min	0.042706820682898154	0.1730132660188014	#c5373d	3
0	(a)	3	SPARTAN	xvel_std	ypos_min	0.010113139683465118	0.001485887382243955	#c5373d	3
0	(a)	3	SPARTAN	xvel_std	ypos_min	0.01529494340882006	0.10926850299451975	#c5373d	3
0	(a)	3	SPARTAN	xvel_std	ypos_min	0.011490413455279904	0.11603418406613233	#c5373d	3
0	(a)	3	SPARTAN	xvel_std	ypos_min	0.018999201478370545	0.00021477441266949096	#c5373d	3
0	(a)	3	SPARTAN	xvel_std	ypos_min	0.14739374222227347	0.02620543740092134	#c5373d	3
0	(a)	3	SPARTAN	xvel_std	ypos_min	0.030586262780340937	0.028102500966992756	#c5373d	3
0	(a)	3	SPARTAN	xvel_std	ypos_min	0.011820145777958284	0.11278293315865193	#c5373d	3
0	(a)	3	SPARTAN	xvel_std	ypos_min	0.08133980148537993	4.085262836094574e-05	#c5373d	3
0	(a)	3	SPARTAN	xvel_std	ypos_min	0.04216900990783455	0.000677932805773532	#c5373d	3
0	(a)	3	SPARTAN	xvel_std	ypos_min	0.03638654872322285	0.10949820517841735	#c5373d	3
0	(a)	3	SPARTAN	xvel_std	ypos_min	0.023796048539605357	0.030970178817916614	#c5373d	3
0	(a)	3	SPARTAN	xvel_std	ypos_min	0.03871918241844863	0.0009731316900595442	#c5373d	3
0	(a)	3	SPARTAN	xvel_std	ypos_min	0.04812831693688669	0.004829045662285586	#c5373d	3
0	(a)	3	SPARTAN	xvel_std	ypos_min	0.020444188071945223	0.12805850379037312	#c5373d	3
0	(a)	3	SPARTAN	xvel_std	ypos_min	0.03502409137654221	0.1386037375429295	#c5373d	3
0	(a)	3	SPARTAN	xvel_std	ypos_min	0.07122559184518697	0.010886364240621187	#c5373d	3
0	(a)	3	SPARTAN	xvel_std	ypos_min	0.006951427461305546	0.1367348070841726	#c5373d	3
0	(a)	3	SPARTAN	xvel_std	ypos_min	0.037270061870754156	0.002211783381963419	#c5373d	3
0	(a)	3	SPARTAN	xvel_std	ypos_min	0.010654227727590391	0.014393463014150204	#c5373d	3
0	(a)	3	SPARTAN	xvel_std	ypos_min	0.0419001953050709	0.05056226024475716	#c5373d	3
0	(a)	3	SPARTAN	xvel_std	ypos_min	0.010533751593755244	0.1434399379358037	#c5373d	3
0	(a)	3	SPARTAN	xvel_std	ypos_min	0.02663660015786755	0.16196402124478004	#c5373d	3
0	(a)	3	SPARTAN	xvel_std	ypos_min	0.021676953615041385	0.24804470487663788	#c5373d	3
0	(a)	3	SPARTAN	xvel_std	ypos_min	0.06469408684164658	0.0003461211334753857	#c5373d	3
0	(a)	3	SPARTAN	xvel_std	ypos_min	0.07752724548033259	0.000793380125271383	#c5373d	3
0	(a)	3	SPARTAN	xvel_std	ypos_min	0.05644662299448263	0.017478962662994257	#c5373d	3
0	(a)	3	SPARTAN	xvel_std	ypos_min	0.13652591896172067	0.024469929418141096	#c5373d	3
0	(a)	3	SPARTAN	xvel_std	ypos_min	0.007781628677674797	0.003454807409227006	#c5373d	3
0	(a)	3	SPARTAN	xvel_std	ypos_min	0.008954339236927225	0.002052082728824846	#c5373d	3
0	(a)	3	SPARTAN	xvel_std	ypos_min	0.055686646569577176	0.00400391089940175	#c5373d	3
0	(a)	3	SPARTAN	xvel_std	ypos_min	0.012924556744711511	0.023915349467515803	#c5373d	3
0	(a)	3	SPARTAN	xvel_std	ypos_min	0.022331827846271527	0.15424596603481563	#c5373d	3
0	(a)	3	SPARTAN	xvel_std	ypos_min	0.03723370561691149	0.0004850642349062346	#c5373d	3
0	(a)	3	SPARTAN	xvel_std	ypos_min	0.011417997477068884	0.24377359570525375	#c5373d	3
0	(a)	3	SPARTAN	xvel_std	ypos_min	0.04952468612476362	0.016113469080655102	#c5373d	3
0	(a)	3	SPARTAN	xvel_std	ypos_min	0.0037215000301046067	0.7813804937841733	#c5373d	3
0	(a)	3	SPARTAN	xvel_std	ypos_min	0.026157259116055907	0.006102985192092593	#c5373d	3
0	(a)	3	SPARTAN	xvel_std	ypos_min	0.03697078129818549	0.26110023327071624	#c5373d	3
0	(a)	3	SPARTAN	xvel_std	ypos_min	0.0188229251010207	0.03957184325557555	#c5373d	3
0	(a)	3	SPARTAN	xvel_std	ypos_min	0.012817960588522545	0.08296789001076832	#c5373d	3
0	(a)	3	SPARTAN	xvel_std	ypos_min	0.0018736076695643818	0.1919803243142213	#c5373d	3
0	(a)	3	SPARTAN	xvel_std	ypos_min	0.010683970852305614	0.03858042725401175	#c5373d	3
0	(a)	3	SPARTAN	xvel_std	ypos_min	0	0.002534232073491273	#c5373d	3
0	(a)	3	SPARTAN	xvel_std	ypos_min	0.008374475253300854	0.18353685891957738	#c5373d	3
0	(a)	3	SPARTAN	xvel_std	ypos_min	0.0026143485654049584	0.07745159272694253	#c5373d	3
0	(a)	3	SPARTAN	xvel_std	ypos_min	0.012142861898233926	0.013651976768148132	#c5373d	3
0	(a)	3	SPARTAN	xvel_std	ypos_min	0.010746585927530713	0.00015687409290603163	#c5373d	3
0	(a)	3	SPARTAN	xvel_std	ypos_min	0.005432796748389419	0.003187034992197369	#c5373d	3
0	(a)	3	SPARTAN	xvel_std	ypos_min	0.03540974662771178	0.023439692378383496	#c5373d	3
0	(a)	3	SPARTAN	xvel_std	ypos_min	0.06779567235814497	0.00025019474558352176	#c5373d	3
0	(a)	3	SPARTAN	xvel_std	ypos_min	0.02216754815970854	0.14315396953727708	#c5373d	3
0	(a)	3	SPARTAN	xvel_std	ypos_min	0.011565000564011694	0.004982386554900942	#c5373d	3
0	(a)	3	SPARTAN	xvel_std	ypos_min	0.0017957072909310819	0.0005425670696369929	#c5373d	3
0	(a)	3	SPARTAN	xvel_std	ypos_min	0.03152083877132743	0.1590513392551537	#c5373d	3
0	(a)	3	SPARTAN	xvel_std	ypos_min	0.021592287229214482	0.0004231007348084975	#c5373d	3
0	(a)	3	SPARTAN	xvel_std	ypos_min	0.003764087793488739	0.10506933861405449	#c5373d	3
0	(a)	3	SPARTAN	xvel_std	ypos_min	0.06400085382204053	0.0011887452377980707	#c5373d	3
0	(a)	3	SPARTAN	xvel_std	ypos_min	0.019664224742496423	0.000168754478883431	#c5373d	3
0	(a)	3	SPARTAN	xvel_std	ypos_min	0.004482303842631699	0.07971376837805173	#c5373d	3
0	(a)	3	SPARTAN	xvel_std	ypos_min	0.047349497257456165	0.00670084684627867	#c5373d	3
0	(a)	3	SPARTAN	xvel_std	ypos_min	0.012956178055909949	0.34585269858330153	#c5373d	3
0	(a)	3	SPARTAN	xvel_std	ypos_min	0.022025675282843302	0.0005440245147568969	#c5373d	3
0	(a)	3	SPARTAN	xvel_std	ypos_min	0.1603694306349256	0.07345735396333652	#c5373d	3
0	(a)	3	SPARTAN	xvel_std	ypos_min	0.041630378531225504	0.001109248231257852	#c5373d	3
0	(a)	3	SPARTAN	xvel_std	ypos_min	0.022515053343462002	0.0005529458454908547	#c5373d	3
0	(a)	3	SPARTAN	xvel_std	ypos_min	0.02034633357768651	0.008447661069989077	#c5373d	3
0	(a)	3	SPARTAN	xvel_std	ypos_min	0.0041810619629096026	0.006696474510918959	#c5373d	3
0	(a)	3	SPARTAN	xvel_std	ypos_min	0.05069474285389203	0.14529769464864137	#c5373d	3
0	(a)	3	SPARTAN	xvel_std	ypos_min	0.009329990443655109	0.3430403594819304	#c5373d	3
0	(a)	3	SPARTAN	xvel_std	ypos_min	0.01838505743318831	0.08037549262749179	#c5373d	3
0	(a)	3	SPARTAN	xvel_std	ypos_min	0.02159490200651341	0.0004323312205678896	#c5373d	3
0	(a)	3	SPARTAN	xvel_std	ypos_min	0.01476239460443152	0.007404660344181407	#c5373d	3
0	(a)	3	SPARTAN	xvel_std	ypos_min	0.02035514560492783	0.20139294654859774	#c5373d	3
0	(a)	3	SPARTAN	xvel_std	ypos_min	0.03375067378437804	0.14213764447366403	#c5373d	3
0	(a)	3	SPARTAN	xvel_std	ypos_min	0.017344819940931722	4.204508345904902e-05	#c5373d	3
0	(a)	3	SPARTAN	xvel_std	ypos_min	0.023423069268671475	0.00042910717530264737	#c5373d	3
0	(a)	3	SPARTAN	xvel_std	ypos_min	0.03497085361369952	0.1759171591727047	#c5373d	3
0	(a)	3	SPARTAN	xvel_std	ypos_min	0.039324122832909626	0.00794135346833515	#c5373d	3
0	(a)	3	SPARTAN	xvel_std	ypos_min	0.1295009170313517	0.01013229096858358	#c5373d	3
0	(a)	3	SPARTAN	xvel_std	ypos_min	0.03621021970222013	0.10989087622572241	#c5373d	3
0	(a)	3	SPARTAN	xvel_std	ypos_min	0.010749189706542902	0.011215128527668625	#c5373d	3
0	(a)	3	SPARTAN	xvel_std	ypos_min	0.010567798822932826	0.009091321832943047	#c5373d	3
0	(a)	3	SPARTAN	xvel_std	ypos_min	0.05770383274523746	0.16677513591559046	#c5373d	3
0	(a)	3	SPARTAN	xvel_std	ypos_min	0.014962578925043896	0.007385801887629922	#c5373d	3
0	(a)	3	SPARTAN	xvel_std	ypos_min	0.04999620084098933	0.1033614779235488	#c5373d	3
0	(a)	3	SPARTAN	xvel_std	ypos_min	0.028074029057648008	4.9243979051302164e-05	#c5373d	3
0	(a)	3	SPARTAN	xvel_std	ypos_min	0.047366366161331046	0.00030058701472929374	#c5373d	3
0	(a)	3	SPARTAN	xvel_std	ypos_min	0.01641065104401136	0.012271776239599031	#c5373d	3
0	(a)	3	SPARTAN	xvel_std	ypos_min	0.06527308543903011	0.006409181162283334	#c5373d	3
0	(a)	3	SPARTAN	xvel_std	ypos_min	0.018881080262343624	0.0012182032952215852	#c5373d	3
0	(a)	3	SPARTAN	xvel_std	ypos_min	0.058036558563533645	0.06750868129393922	#c5373d	3
0	(a)	3	SPARTAN	xvel_std	ypos_min	0.07792571637693955	0.04010738808963482	#c5373d	3
0	(a)	3	SPARTAN	xvel_std	ypos_min	0.06744478798992594	0.1575174445139602	#c5373d	3
0	(a)	3	SPARTAN	xvel_std	ypos_min	0.024733135594063795	0.0038098940384399824	#c5373d	3
0	(a)	3	SPARTAN	xvel_std	ypos_min	0.011584953085011397	0.17724520083196268	#c5373d	3
0	(a)	3	SPARTAN	xvel_std	ypos_min	0.05346598386325443	0.03382920032812831	#c5373d	3
0	(a)	3	SPARTAN	xvel_std	ypos_min	0.0058197689036801736	0.05551571872227818	#c5373d	3
0	(a)	3	SPARTAN	xvel_std	ypos_min	0.25854933908462774	0.025315468412703587	#c5373d	3
0	(a)	3	SPARTAN	xvel_std	ypos_min	0.015805053051858323	0.0127801154314201	#c5373d	3
0	(a)	3	SPARTAN	xvel_std	ypos_min	0.04486041268445396	0.18585989394569347	#c5373d	3
0	(a)	3	SPARTAN	xvel_std	ypos_min	0.022646769186925056	0.00011098665413087205	#c5373d	3
0	(a)	3	SPARTAN	xvel_std	ypos_min	0.09590127472146176	0.0011365863685069606	#c5373d	3
0	(a)	3	SPARTAN	xvel_std	ypos_min	0.006737563862312808	0.12709817995136727	#c5373d	3
0	(a)	3	SPARTAN	xvel_std	ypos_min	0.004306490595659676	0.001835144230977316	#c5373d	3
0	(a)	4	MED	xvel_std	ypos_min	0.017650592224642978	0.03462682029374851	#c5373d	3
0	(a)	4	MED	xvel_std	ypos_min	0.011211578515260032	0.004699818861654098	#c5373d	3
0	(a)	4	MED	xvel_std	ypos_min	0.0022756434213184293	0.1286771229962669	#c5373d	3
0	(a)	4	MED	xvel_std	ypos_min	0.04985564211252243	0.09723512944453412	#c5373d	3
0	(a)	4	MED	xvel_std	ypos_min	0.0035235494550198594	1	#c5373d	3
0	(a)	4	MED	xvel_std	ypos_min	0.04797292787201583	0.0026845697458595533	#c5373d	3
0	(a)	4	MED	xvel_std	ypos_min	0.01626812634722675	0.030231298307128913	#c5373d	3
0	(a)	4	MED	xvel_std	ypos_min	0.02412131391298452	0.16563620880189092	#c5373d	3
0	(a)	4	MED	xvel_std	ypos_min	0.012013999058464684	8.475264197259985e-05	#c5373d	3
0	(a)	4	MED	xvel_std	ypos_min	0.004102739951982647	0.19128048566664557	#c5373d	3
0	(a)	4	MED	xvel_std	ypos_min	0.027410841266011652	0.0039167291822293105	#c5373d	3
0	(a)	4	MED	xvel_std	ypos_min	0.9902789584952997	0.053838641039305	#c5373d	3
0	(a)	4	MED	xvel_std	ypos_min	0.06412236594244011	0.0273432162245264	#c5373d	3
0	(a)	4	MED	xvel_std	ypos_min	0.02676026623885258	0.031230354854321296	#c5373d	3
0	(a)	4	MED	xvel_std	ypos_min	0.0007433615342453709	0.0472209127298645	#c5373d	3
0	(a)	4	MED	xvel_std	ypos_min	0.0020156719388714885	0.03892169023708746	#c5373d	3
0	(a)	4	MED	xvel_std	ypos_min	0.002913607158600747	0.667779845583248	#c5373d	3
0	(a)	4	MED	xvel_std	ypos_min	0.09807968375600674	0.1976278799888457	#c5373d	3
0	(a)	4	MED	xvel_std	ypos_min	0.0633912693442419	0.1218555290300544	#c5373d	3
0	(a)	4	MED	xvel_std	ypos_min	0.00519240570812936	0.14323112579862474	#c5373d	3
0	(a)	4	MED	xvel_std	ypos_min	0.024625590998397843	0.00010480355362218837	#c5373d	3
0	(a)	4	MED	xvel_std	ypos_min	0.07541768230595701	0.005084275218283323	#c5373d	3
0	(a)	4	MED	xvel_std	ypos_min	0.021600687032771557	0.043815790949725125	#c5373d	3
0	(a)	4	MED	xvel_std	ypos_min	0.06862175954458308	0.0014002956052023194	#c5373d	3
0	(a)	4	MED	xvel_std	ypos_min	0.0024833334267412278	0.8427801392805222	#c5373d	3
0	(a)	4	MED	xvel_std	ypos_min	0.004144157414886679	0.11479473740416306	#c5373d	3
0	(a)	4	MED	xvel_std	ypos_min	0.03685899262344121	0.18084857931341264	#c5373d	3
0	(a)	4	MED	xvel_std	ypos_min	0.10618358668766253	0.03810627177500298	#c5373d	3
0	(a)	4	MED	xvel_std	ypos_min	0.026279747657376458	0.13059313334889708	#c5373d	3
0	(a)	4	MED	xvel_std	ypos_min	0.8710028596396795	0.21863840883738192	#c5373d	3
0	(a)	4	MED	xvel_std	ypos_min	0.018187868388248454	0.15202402470201654	#c5373d	3
0	(a)	4	MED	xvel_std	ypos_min	0.004592575701884376	0.16272392429729726	#c5373d	3
0	(a)	4	MED	xvel_std	ypos_min	0.0035047318714228636	0.1101850151499212	#c5373d	3
0	(a)	4	MED	xvel_std	ypos_min	0.010628517447207867	0.11596254843023886	#c5373d	3
0	(a)	4	MED	xvel_std	ypos_min	0.029009139662202626	0.00026675662194606734	#c5373d	3
0	(a)	4	MED	xvel_std	ypos_min	0.0009134761870844977	0.018948508993893838	#c5373d	3
0	(a)	4	MED	xvel_std	ypos_min	0.007956577621017695	0.010049128266741782	#c5373d	3
0	(a)	4	MED	xvel_std	ypos_min	0.04068828160072281	0.136313163794484	#c5373d	3
0	(a)	4	MED	xvel_std	ypos_min	0.13714100092582351	0.14210217997574634	#c5373d	3
0	(a)	4	MED	xvel_std	ypos_min	0.027611042814653475	0.023345753415655136	#c5373d	3
0	(a)	4	MED	xvel_std	ypos_min	0.43836031643714995	0.07364845593405847	#c5373d	3
0	(a)	4	MED	xvel_std	ypos_min	0.004682778228850131	0.16068504690455881	#c5373d	3
0	(a)	4	MED	xvel_std	ypos_min	0.02399463471811475	0.1521028150684986	#c5373d	3
0	(a)	4	MED	xvel_std	ypos_min	0.02069027372025372	0.6803980962763514	#c5373d	3
0	(a)	4	MED	xvel_std	ypos_min	0.0672021880519629	0.006828792861804789	#c5373d	3
0	(a)	4	MED	xvel_std	ypos_min	0.005172913651549612	0.0016324268642997583	#c5373d	3
0	(a)	4	MED	xvel_std	ypos_min	0.6550718147044831	0.10690801604532249	#c5373d	3
0	(a)	4	MED	xvel_std	ypos_min	0.00944910674825084	0.1558045931780439	#c5373d	3
0	(a)	4	MED	xvel_std	ypos_min	0.0241285248009127	0.06529150978153252	#c5373d	3
0	(a)	4	MED	xvel_std	ypos_min	0	0.14056819690454558	#c5373d	3
0	(a)	4	MED	xvel_std	ypos_min	0	0.7198748522791041	#c5373d	3
0	(a)	4	MED	xvel_std	ypos_min	0.03007666600706533	0.07366126378511217	#c5373d	3
0	(a)	4	MED	xvel_std	ypos_min	0.004200237320626808	0.0384768603204913	#c5373d	3
0	(a)	4	MED	xvel_std	ypos_min	0.016723933828683816	0.0002332353841882751	#c5373d	3
0	(a)	4	MED	xvel_std	ypos_min	1	0.0015431252269529124	#c5373d	3
0	(a)	4	MED	xvel_std	ypos_min	0.03423162419707905	0.0066058479234631096	#c5373d	3
0	(a)	4	MED	xvel_std	ypos_min	0.004568383567338905	0.030753240320069083	#c5373d	3
0	(a)	4	MED	xvel_std	ypos_min	0.008356998007785665	0.3738405913658655	#c5373d	3
0	(a)	4	MED	xvel_std	ypos_min	0.005107349968319045	0.019427920108334988	#c5373d	3
0	(a)	4	MED	xvel_std	ypos_min	0.04991161803951064	0.07947885472372539	#c5373d	3
0	(a)	4	MED	xvel_std	ypos_min	0	0.0009952583568799051	#c5373d	3
0	(a)	4	MED	xvel_std	ypos_min	0.007909929465525026	0.0933184002623048	#c5373d	3
0	(a)	4	MED	xvel_std	ypos_min	0.007022630592405864	0.4338166663000972	#c5373d	3
0	(a)	4	MED	xvel_std	ypos_min	0.005358551137123954	0.000584038008048807	#c5373d	3
0	(a)	4	MED	xvel_std	ypos_min	0.010094615689753157	0.09872958483748295	#c5373d	3
0	(a)	4	MED	xvel_std	ypos_min	0.04896263281525923	0.1479915390452639	#c5373d	3
0	(a)	4	MED	xvel_std	ypos_min	0.012385863593721938	0.0021585203875814727	#c5373d	3
0	(a)	4	MED	xvel_std	ypos_min	0.015201635660339352	0.09644802074977868	#c5373d	3
0	(a)	4	MED	xvel_std	ypos_min	0.006871551308569184	0.5136126699149144	#c5373d	3
0	(a)	4	MED	xvel_std	ypos_min	0.005150319759333724	0.29749157795463216	#c5373d	3
0	(a)	4	MED	xvel_std	ypos_min	0.12394617555798354	0.0014424290186686355	#c5373d	3
0	(a)	4	MED	xvel_std	ypos_min	0.027575532627117632	0.40889572386485123	#c5373d	3
0	(a)	4	MED	xvel_std	ypos_min	0.02130526812566743	0.00039121360218514307	#c5373d	3
0	(a)	4	MED	xvel_std	ypos_min	0.004576186202926123	0.026068658384668528	#c5373d	3
0	(a)	4	MED	xvel_std	ypos_min	0.012147928449240725	0.12972895672280127	#c5373d	3
0	(a)	4	MED	xvel_std	ypos_min	0.048811104248502026	0.11995334232356149	#c5373d	3
0	(a)	4	MED	xvel_std	ypos_min	0.019290374146842527	0.16236897016309518	#c5373d	3
0	(a)	4	MED	xvel_std	ypos_min	0.00894971033195663	0.2052652899021754	#c5373d	3
0	(a)	4	MED	xvel_std	ypos_min	0.0021441974618393645	0.03275731568994437	#c5373d	3
0	(a)	4	MED	xvel_std	ypos_min	0.04295311680076489	0.0763212336239479	#c5373d	3
0	(a)	4	MED	xvel_std	ypos_min	0.01142685990388287	0.7350163821247977	#c5373d	3
0	(a)	4	MED	xvel_std	ypos_min	0.008617979983243727	0.17176935869146515	#c5373d	3
0	(a)	4	MED	xvel_std	ypos_min	0.037288661534806845	0.04203430719816246	#c5373d	3
0	(a)	4	MED	xvel_std	ypos_min	0.0012254529662558313	0.02424133135933433	#c5373d	3
0	(a)	4	MED	xvel_std	ypos_min	0.000323253705797348	0.017154217391277465	#c5373d	3
0	(a)	4	MED	xvel_std	ypos_min	0.02743180474939803	0.0024485519664423703	#c5373d	3
0	(a)	4	MED	xvel_std	ypos_min	0.009410914919619958	0.1710824162249504	#c5373d	3
0	(a)	4	MED	xvel_std	ypos_min	0.0016413118793938233	0.0007468302114417216	#c5373d	3
0	(a)	4	MED	xvel_std	ypos_min	0.003454025748909297	0.5913925852788681	#c5373d	3
0	(a)	4	MED	xvel_std	ypos_min	0.13089422210361012	0.017428526228844856	#c5373d	3
0	(a)	4	MED	xvel_std	ypos_min	0.014515144721912157	0.057421659454079926	#c5373d	3
0	(a)	4	MED	xvel_std	ypos_min	0.030016855410086748	0.006956518052312741	#c5373d	3
0	(a)	4	MED	xvel_std	ypos_min	0.023677738170197596	0.19266324776540542	#c5373d	3
0	(a)	4	MED	xvel_std	ypos_min	0.012148534587680575	0.22117228759084415	#c5373d	3
0	(a)	4	MED	xvel_std	ypos_min	0.0632717036687966	0.00032682102688756594	#c5373d	3
0	(a)	4	MED	xvel_std	ypos_min	0.05745107340050874	0.006657962627750586	#c5373d	3
0	(a)	4	MED	xvel_std	ypos_min	0.027320714284441744	0.8478943142062653	#c5373d	3
0	(a)	4	MED	xvel_std	ypos_min	0.035201230251867145	0.15644873975603782	#c5373d	3
0	(a)	4	MED	xvel_std	ypos_min	0.4390219703291574	0.010603443227345275	#c5373d	3
0	(a)	4	MED	xvel_std	ypos_min	0.008058511551438084	0.3426345714285462	#c5373d	3
0	(a)	4	MED	xvel_std	ypos_min	0.06900960590892308	0.028506831575257036	#c5373d	3
0	(a)	4	MED	xvel_std	ypos_min	0.004612602976307498	0.32969329789886764	#c5373d	3
0	(a)	4	MED	xvel_std	ypos_min	0.010932894642565829	0.19504449226631038	#c5373d	3
0	(a)	4	MED	xvel_std	ypos_min	0.013683047701101592	0.0864983079062158	#c5373d	3
0	(a)	4	MED	xvel_std	ypos_min	0.001793605743161463	0.058675592237240976	#c5373d	3
0	(a)	4	MED	xvel_std	ypos_min	0.006031881760396102	0.37760013730016334	#c5373d	3
0	(a)	4	MED	xvel_std	ypos_min	0.01837145322816476	0.09076924041758541	#c5373d	3
0	(a)	4	MED	xvel_std	ypos_min	0.0009848119790528797	0.8366282192644036	#c5373d	3
0	(a)	4	MED	xvel_std	ypos_min	0.0019165861176761334	0.047532187675473084	#c5373d	3
0	(a)	4	MED	xvel_std	ypos_min	0.005249554430036128	0.024156667047369	#c5373d	3
0	(a)	4	MED	xvel_std	ypos_min	0.03672834141404224	0.1690297593510783	#c5373d	3
0	(a)	4	MED	xvel_std	ypos_min	0.0028364747734766966	0.013259924030893952	#c5373d	3
0	(a)	4	MED	xvel_std	ypos_min	0.07934486913985708	0.0014018413803294904	#c5373d	3
0	(a)	4	MED	xvel_std	ypos_min	0.0037975022708945662	0.24866778474789866	#c5373d	3
0	(a)	4	MED	xvel_std	ypos_min	0.0070523219233076615	0.01604722157520492	#c5373d	3
0	(a)	4	MED	xvel_std	ypos_min	0.011127155533071429	0.25498156950233375	#c5373d	3
0	(a)	4	MED	xvel_std	ypos_min	0.0074822737381918854	0.27049125881831587	#c5373d	3
0	(a)	4	MED	xvel_std	ypos_min	0.00019550630387591312	0.016379916547575736	#c5373d	3
0	(a)	5	MMD Critic	xvel_std	ypos_min	0.009086785323631085	0.15058548220366763	#c5373d	3
0	(a)	5	MMD Critic	xvel_std	ypos_min	0.05682424618097072	0.015484029448871103	#c5373d	3
0	(a)	5	MMD Critic	xvel_std	ypos_min	0.023589789809255846	0.0015004176684393618	#c5373d	3
0	(a)	5	MMD Critic	xvel_std	ypos_min	0.1220376460351714	0.14015565160560547	#c5373d	3
0	(a)	5	MMD Critic	xvel_std	ypos_min	0.020811569740333574	0.08671312648388892	#c5373d	3
0	(a)	5	MMD Critic	xvel_std	ypos_min	0.031219990010545956	0.0018582866928812465	#c5373d	3
0	(a)	5	MMD Critic	xvel_std	ypos_min	0.012595828039999035	0.13591943278709173	#c5373d	3
0	(a)	5	MMD Critic	xvel_std	ypos_min	0.010546926334811326	0.1366282810954087	#c5373d	3
0	(a)	5	MMD Critic	xvel_std	ypos_min	0.047541605441302946	0.01862919601762396	#c5373d	3
0	(a)	5	MMD Critic	xvel_std	ypos_min	0.0296131533917161	0.07623603933193897	#c5373d	3
0	(a)	5	MMD Critic	xvel_std	ypos_min	0.04496257675401609	0.1378635320820328	#c5373d	3
0	(a)	5	MMD Critic	xvel_std	ypos_min	0.012702462970521603	0.00168268663843463	#c5373d	3
0	(a)	5	MMD Critic	xvel_std	ypos_min	0.006105379920137405	0.09694624615576768	#c5373d	3
0	(a)	5	MMD Critic	xvel_std	ypos_min	0.0225756584620604	0.01185309200515388	#c5373d	3
0	(a)	5	MMD Critic	xvel_std	ypos_min	0.020715360371309492	0.12069959838995598	#c5373d	3
0	(a)	5	MMD Critic	xvel_std	ypos_min	0.007274755390827305	0.06122934524233824	#c5373d	3
0	(a)	5	MMD Critic	xvel_std	ypos_min	0.017358226085327506	0.12118051111452065	#c5373d	3
0	(a)	5	MMD Critic	xvel_std	ypos_min	0.04609329523309622	0.07147372699014352	#c5373d	3
0	(a)	5	MMD Critic	xvel_std	ypos_min	0.029329622248216298	0.000664241654647161	#c5373d	3
0	(a)	5	MMD Critic	xvel_std	ypos_min	0.04953909067085163	0.1166317807302966	#c5373d	3
0	(a)	5	MMD Critic	xvel_std	ypos_min	0.021521898431601866	0.1093352363150099	#c5373d	3
0	(a)	5	MMD Critic	xvel_std	ypos_min	0.04447965464518473	0.10476119938370387	#c5373d	3
0	(a)	5	MMD Critic	xvel_std	ypos_min	0.013647841895041438	0.0003697935754229175	#c5373d	3
0	(a)	5	MMD Critic	xvel_std	ypos_min	0.023426443340229114	0.11034798401332865	#c5373d	3
0	(a)	5	MMD Critic	xvel_std	ypos_min	0.023522435575967487	0.10588405043608083	#c5373d	3
0	(a)	5	MMD Critic	xvel_std	ypos_min	0.021480299174033834	0.1601246371734539	#c5373d	3
0	(a)	5	MMD Critic	xvel_std	ypos_min	0.03673292038093517	0.004614845394663331	#c5373d	3
0	(a)	5	MMD Critic	xvel_std	ypos_min	0.07238517624254528	0.000936121417014709	#c5373d	3
0	(a)	5	MMD Critic	xvel_std	ypos_min	0.00923742405034735	0.14383009157790164	#c5373d	3
0	(a)	5	MMD Critic	xvel_std	ypos_min	0.032085884411644894	0.00030712343526704503	#c5373d	3
0	(a)	5	MMD Critic	xvel_std	ypos_min	0.016851293641862417	0.1784388925501677	#c5373d	3
0	(a)	5	MMD Critic	xvel_std	ypos_min	0.036795620842802274	0.00015431252269529125	#c5373d	3
0	(a)	5	MMD Critic	xvel_std	ypos_min	0.015197940546097126	0.11394694599441525	#c5373d	3
0	(a)	5	MMD Critic	xvel_std	ypos_min	0.06897099936113797	0.03011006537215508	#c5373d	3
0	(a)	5	MMD Critic	xvel_std	ypos_min	0.020431461914919038	0.029885000513638994	#c5373d	3
0	(a)	5	MMD Critic	xvel_std	ypos_min	0.0057630645793578785	0.12840016425848153	#c5373d	3
0	(a)	5	MMD Critic	xvel_std	ypos_min	0.019228154891477795	0.016967178600889785	#c5373d	3
0	(a)	5	MMD Critic	xvel_std	ypos_min	0.007992561855850929	0.1656323664465748	#c5373d	3
0	(a)	5	MMD Critic	xvel_std	ypos_min	0.1163112328639118	0.07158065046394012	#c5373d	3
0	(a)	5	MMD Critic	xvel_std	ypos_min	0.01307560585895307	0.14604554065516664	#c5373d	3
0	(a)	5	MMD Critic	xvel_std	ypos_min	0.046148942225988976	0.018951026399100943	#c5373d	3
0	(a)	5	MMD Critic	xvel_std	ypos_min	0.012231173538910603	0.0001748050843812143	#c5373d	3
0	(a)	5	MMD Critic	xvel_std	ypos_min	0.024890366762576683	0.2208107970361043	#c5373d	3
0	(a)	5	MMD Critic	xvel_std	ypos_min	0.02783486091261061	0.030106134686831702	#c5373d	3
0	(a)	5	MMD Critic	xvel_std	ypos_min	0.014128265252004333	0.10510497977198668	#c5373d	3
0	(a)	5	MMD Critic	xvel_std	ypos_min	0.13869279837873003	0.07121050356848814	#c5373d	3
0	(a)	5	MMD Critic	xvel_std	ypos_min	0.03570372416737945	0.000792408495191447	#c5373d	3
0	(a)	5	MMD Critic	xvel_std	ypos_min	0.015033479310080654	0.3254181697121528	#c5373d	3
0	(a)	5	MMD Critic	xvel_std	ypos_min	0.014004040371184218	0.00017299431923224268	#c5373d	3
0	(a)	5	MMD Critic	xvel_std	ypos_min	0.02777865000027041	0.029759836893341784	#c5373d	3
0	(a)	5	MMD Critic	xvel_std	ypos_min	0.0229085821791069	0.09988158479225799	#c5373d	3
0	(a)	5	MMD Critic	xvel_std	ypos_min	0.031340904466048425	0.0265564166847964	#c5373d	3
0	(a)	5	MMD Critic	xvel_std	ypos_min	0.005126389037255978	0.1677416870201086	#c5373d	3
0	(a)	5	MMD Critic	xvel_std	ypos_min	0.06427887478089246	0.0003644937749869029	#c5373d	3
0	(a)	5	MMD Critic	xvel_std	ypos_min	0.004169275897994048	0.014120302466677283	#c5373d	3
0	(a)	5	MMD Critic	xvel_std	ypos_min	0.033102547473178964	0.11843397786856337	#c5373d	3
0	(a)	5	MMD Critic	xvel_std	ypos_min	0.012757256746221576	0.13324435851701338	#c5373d	3
0	(a)	5	MMD Critic	xvel_std	ypos_min	0.01766122231818197	0.017755303090728786	#c5373d	3
0	(a)	5	MMD Critic	xvel_std	ypos_min	0.028502593971615805	0.06728887207085552	#c5373d	3
0	(a)	5	MMD Critic	xvel_std	ypos_min	0.010659741515098896	0.011531791603720495	#c5373d	3
0	(a)	5	MMD Critic	xvel_std	ypos_min	0.011211578515260032	0.004699818861654098	#c5373d	3
0	(a)	5	MMD Critic	xvel_std	ypos_min	0.04985564211252243	0.09723512944453412	#c5373d	3
0	(a)	5	MMD Critic	xvel_std	ypos_min	0.0022756434213184293	0.1286771229962669	#c5373d	3
0	(a)	5	MMD Critic	xvel_std	ypos_min	0.002913607158600747	0.667779845583248	#c5373d	3
0	(a)	5	MMD Critic	xvel_std	ypos_min	0.01626812634722675	0.030231298307128913	#c5373d	3
0	(a)	5	MMD Critic	xvel_std	ypos_min	0.02412131391298452	0.16563620880189092	#c5373d	3
0	(a)	5	MMD Critic	xvel_std	ypos_min	0.04797292787201583	0.0026845697458595533	#c5373d	3
0	(a)	5	MMD Critic	xvel_std	ypos_min	0.02676026623885258	0.031230354854321296	#c5373d	3
0	(a)	5	MMD Critic	xvel_std	ypos_min	0.9902789584952997	0.053838641039305	#c5373d	3
0	(a)	5	MMD Critic	xvel_std	ypos_min	0.021600687032771557	0.043815790949725125	#c5373d	3
0	(a)	5	MMD Critic	xvel_std	ypos_min	0.06412236594244011	0.0273432162245264	#c5373d	3
0	(a)	5	MMD Critic	xvel_std	ypos_min	0.027410841266011652	0.0039167291822293105	#c5373d	3
0	(a)	5	MMD Critic	xvel_std	ypos_min	0.026279747657376458	0.13059313334889708	#c5373d	3
0	(a)	5	MMD Critic	xvel_std	ypos_min	0.04068828160072281	0.136313163794484	#c5373d	3
0	(a)	5	MMD Critic	xvel_std	ypos_min	0.04991161803951064	0.07947885472372539	#c5373d	3
0	(a)	5	MMD Critic	xvel_std	ypos_min	0.03685899262344121	0.18084857931341264	#c5373d	3
0	(a)	5	MMD Critic	xvel_std	ypos_min	0.10618358668766253	0.03810627177500298	#c5373d	3
0	(a)	5	MMD Critic	xvel_std	ypos_min	0.0035235494550198594	1	#c5373d	3
0	(a)	5	MMD Critic	xvel_std	ypos_min	0.004682778228850131	0.16068504690455881	#c5373d	3
0	(a)	5	MMD Critic	xvel_std	ypos_min	0.007326069727675353	0.1557396264576991	#c5373d	3
0	(a)	5	MMD Critic	xvel_std	ypos_min	0.09807968375600674	0.1976278799888457	#c5373d	3
0	(a)	5	MMD Critic	xvel_std	ypos_min	0.010107233741838036	0.002750949746320636	#c5373d	3
0	(a)	5	MMD Critic	xvel_std	ypos_min	0.024711011412708084	0.1530616372973809	#c5373d	3
0	(a)	5	MMD Critic	xvel_std	ypos_min	0.13894710909167657	0.005070584067156951	#c5373d	3
0	(a)	5	MMD Critic	xvel_std	ypos_min	0.007376433253045047	0.1907517864081495	#c5373d	3
0	(a)	5	MMD Critic	xvel_std	ypos_min	0.023944956122778704	0.001857359227804944	#c5373d	3
0	(a)	5	MMD Critic	xvel_std	ypos_min	0.012013999058464684	8.475264197259985e-05	#c5373d	3
0	(a)	5	MMD Critic	xvel_std	ypos_min	0.0007433615342453709	0.0472209127298645	#c5373d	3
0	(a)	5	MMD Critic	xvel_std	ypos_min	0.5963183469353551	0.0750586445000747	#c5373d	3
0	(a)	5	MMD Critic	xvel_std	ypos_min	0.004807549574522209	0.18400650956821557	#c5373d	3
0	(a)	5	MMD Critic	xvel_std	ypos_min	0.013629951620613518	0.0093163425264555	#c5373d	3
0	(a)	5	MMD Critic	xvel_std	ypos_min	0.001793605743161463	0.058675592237240976	#c5373d	3
0	(a)	5	MMD Critic	xvel_std	ypos_min	0.034522724397940054	0.0024077435030850584	#c5373d	3
0	(a)	5	MMD Critic	xvel_std	ypos_min	0.031182306521510973	0.00022833306878496158	#c5373d	3
0	(a)	5	MMD Critic	xvel_std	ypos_min	0.0633912693442419	0.1218555290300544	#c5373d	3
0	(a)	5	MMD Critic	xvel_std	ypos_min	0.003254400126226201	0.2102357519060953	#c5373d	3
0	(a)	5	MMD Critic	xvel_std	ypos_min	0.07541768230595701	0.005084275218283323	#c5373d	3
0	(a)	5	MMD Critic	xvel_std	ypos_min	0.008334433604351573	0.06772508981174315	#c5373d	3
0	(a)	5	MMD Critic	xvel_std	ypos_min	0.4390219703291574	0.010603443227345275	#c5373d	3
0	(a)	5	MMD Critic	xvel_std	ypos_min	0.015201635660339352	0.09644802074977868	#c5373d	3
0	(a)	5	MMD Critic	xvel_std	ypos_min	0.04295311680076489	0.0763212336239479	#c5373d	3
0	(a)	5	MMD Critic	xvel_std	ypos_min	0.43836031643714995	0.07364845593405847	#c5373d	3
0	(a)	5	MMD Critic	xvel_std	ypos_min	0.0241285248009127	0.06529150978153252	#c5373d	3
0	(a)	5	MMD Critic	xvel_std	ypos_min	0.007099504868255903	0.05160782254077556	#c5373d	3
0	(a)	5	MMD Critic	xvel_std	ypos_min	0.06862175954458308	0.0014002956052023194	#c5373d	3
0	(a)	5	MMD Critic	xvel_std	ypos_min	0.6550718147044831	0.10690801604532249	#c5373d	3
0	(a)	5	MMD Critic	xvel_std	ypos_min	0.014345271594287001	0.29109140645309	#c5373d	3
0	(a)	5	MMD Critic	xvel_std	ypos_min	0.03177454706449725	0.0060057338540917245	#c5373d	3
0	(a)	5	MMD Critic	xvel_std	ypos_min	0.016963857224029568	0.3306363532214528	#c5373d	3
0	(a)	5	MMD Critic	xvel_std	ypos_min	0.021082255459704734	0.0005390780343499499	#c5373d	3
0	(a)	5	MMD Critic	xvel_std	ypos_min	0.007909929465525026	0.0933184002623048	#c5373d	3
0	(a)	5	MMD Critic	xvel_std	ypos_min	0.010858122549308446	0.00023327954919190853	#c5373d	3
0	(a)	5	MMD Critic	xvel_std	ypos_min	0.0009848119790528797	0.8366282192644036	#c5373d	3
0	(a)	5	MMD Critic	xvel_std	ypos_min	0.0010550844007058582	0.014738789177560186	#c5373d	3
0	(a)	5	MMD Critic	xvel_std	ypos_min	0	0.14056819690454558	#c5373d	3
0	(a)	5	MMD Critic	xvel_std	ypos_min	0.8710028596396795	0.21863840883738192	#c5373d	3
0	(a)	5	MMD Critic	xvel_std	ypos_min	0.036404071972775565	0.09975173968157562	#c5373d	3
0	(a)	5	MMD Critic	xvel_std	ypos_min	0.004592575701884376	0.16272392429729726	#c5373d	3
1	(b)	0	Ours	ACCY_STD	ypos_min	0.3934562941028279	0.4338166663000972	#c5373d	3
1	(b)	0	Ours	ACCY_STD	ypos_min	0.4468158098872743	0.019043905401742098	#c5373d	3
1	(b)	0	Ours	ACCY_STD	ypos_min	0.2375445657614066	0.14474788451840848	#c5373d	3
1	(b)	0	Ours	ACCY_STD	ypos_min	0.11542834480327013	0.07615300912510806	#c5373d	3
1	(b)	0	Ours	ACCY_STD	ypos_min	0.3143877089481833	0.005084275218283323	#c5373d	3
1	(b)	0	Ours	ACCY_STD	ypos_min	0.03610183586085528	0.005670874796542869	#c5373d	3
1	(b)	0	Ours	ACCY_STD	ypos_min	0.023657914139412817	0.012190600962920742	#c5373d	3
1	(b)	0	Ours	ACCY_STD	ypos_min	1	0.004699818861654098	#c5373d	3
1	(b)	0	Ours	ACCY_STD	ypos_min	0.30548716365634443	0.18084857931341264	#c5373d	3
1	(b)	0	Ours	ACCY_STD	ypos_min	0.030184303270942688	0.1558045931780439	#c5373d	3
1	(b)	0	Ours	ACCY_STD	ypos_min	0.323924494979075	0.1479915390452639	#c5373d	3
1	(b)	0	Ours	ACCY_STD	ypos_min	0.1596012559343397	0.1907517864081495	#c5373d	3
1	(b)	0	Ours	ACCY_STD	ypos_min	0.224989109682906	0.3738405913658655	#c5373d	3
1	(b)	0	Ours	ACCY_STD	ypos_min	0.05942936335579532	0.15526357188353407	#c5373d	3
1	(b)	0	Ours	ACCY_STD	ypos_min	0.22228947149838627	0.15202402470201654	#c5373d	3
1	(b)	0	Ours	ACCY_STD	ypos_min	0.33200276953348734	0.0384768603204913	#c5373d	3
1	(b)	0	Ours	ACCY_STD	ypos_min	0.022485797447256584	0.14835722527534892	#c5373d	3
1	(b)	0	Ours	ACCY_STD	ypos_min	0.025552987073461077	0.0472209127298645	#c5373d	3
1	(b)	0	Ours	ACCY_STD	ypos_min	0.1687622878502233	0.07364845593405847	#c5373d	3
1	(b)	0	Ours	ACCY_STD	ypos_min	0.5167374095607699	0.5136126699149144	#c5373d	3
1	(b)	0	Ours	ACCY_STD	ypos_min	0.24069601962506373	0.11471086806226313	#c5373d	3
1	(b)	0	Ours	ACCY_STD	ypos_min	0.18981576324729948	0.13376210485460838	#c5373d	3
1	(b)	0	Ours	ACCY_STD	ypos_min	0.4255058813485585	0.00670314342646761	#c5373d	3
1	(b)	0	Ours	ACCY_STD	ypos_min	0.41821908405136954	0.0808527396567549	#c5373d	3
1	(b)	0	Ours	ACCY_STD	ypos_min	0.37192246287509295	0.11836918780823309	#c5373d	3
1	(b)	0	Ours	ACCY_STD	ypos_min	0.16829001917821024	0.1286771229962669	#c5373d	3
1	(b)	0	Ours	ACCY_STD	ypos_min	0.31376942355560455	0.0016161299779590135	#c5373d	3
1	(b)	0	Ours	ACCY_STD	ypos_min	0.18620076445419537	0.000585495453168711	#c5373d	3
1	(b)	0	Ours	ACCY_STD	ypos_min	0.05091012689644348	0.24139323450442143	#c5373d	3
1	(b)	0	Ours	ACCY_STD	ypos_min	0.31020534061178545	0.20208995863594093	#c5373d	3
1	(b)	0	Ours	ACCY_STD	ypos_min	0.19991298679379865	0.11479473740416306	#c5373d	3
1	(b)	0	Ours	ACCY_STD	ypos_min	0.345002933894126	0.2634557737395065	#c5373d	3
1	(b)	0	Ours	ACCY_STD	ypos_min	0.09829623020027597	0.3765705627354602	#c5373d	3
1	(b)	0	Ours	ACCY_STD	ypos_min	0.3242450444520882	0.0002332353841882751	#c5373d	3
1	(b)	0	Ours	ACCY_STD	ypos_min	0.3244610810878601	0.0024485519664423703	#c5373d	3
1	(b)	0	Ours	ACCY_STD	ypos_min	0.24010927747380684	0.22011714148903724	#c5373d	3
1	(b)	0	Ours	ACCY_STD	ypos_min	0.2871227757464623	0.7358254849913628	#c5373d	3
1	(b)	0	Ours	ACCY_STD	ypos_min	0.1216178916709127	0.06618898682036795	#c5373d	3
1	(b)	0	Ours	ACCY_STD	ypos_min	0.4007999467903906	0.569445581693288	#c5373d	3
1	(b)	0	Ours	ACCY_STD	ypos_min	0.04755034801001856	0.0314867327004135	#c5373d	3
1	(b)	0	Ours	ACCY_STD	ypos_min	0.3984554242269764	0.21227767668408445	#c5373d	3
1	(b)	0	Ours	ACCY_STD	ypos_min	0.1837802098508477	0.09723512944453412	#c5373d	3
1	(b)	0	Ours	ACCY_STD	ypos_min	0.2658251918224077	0.0066058479234631096	#c5373d	3
1	(b)	0	Ours	ACCY_STD	ypos_min	0.22817616298328428	0.0024538076018747516	#c5373d	3
1	(b)	0	Ours	ACCY_STD	ypos_min	0.2871227757464623	0.7358254849913628	#c5373d	3
1	(b)	0	Ours	ACCY_STD	ypos_min	0.5963366446349943	0.06529150978153252	#c5373d	3
1	(b)	0	Ours	ACCY_STD	ypos_min	0.5428037641561267	0.013259924030893952	#c5373d	3
1	(b)	0	Ours	ACCY_STD	ypos_min	0.31118713175758445	0.010167092991446742	#c5373d	3
1	(b)	0	Ours	ACCY_STD	ypos_min	0.23230571351648735	0.0039167291822293105	#c5373d	3
1	(b)	0	Ours	ACCY_STD	ypos_min	0.2508513908168282	0.057421659454079926	#c5373d	3
1	(b)	0	Ours	ACCY_STD	ypos_min	0.01404455951054006	0.3728108843061515	#c5373d	3
1	(b)	0	Ours	ACCY_STD	ypos_min	0.25497166632885654	0.34662920767718497	#c5373d	3
1	(b)	0	Ours	ACCY_STD	ypos_min	0.3791374256183584	0.030231298307128913	#c5373d	3
1	(b)	0	Ours	ACCY_STD	ypos_min	0.3039061823568673	0.29749157795463216	#c5373d	3
1	(b)	0	Ours	ACCY_STD	ypos_min	0.2703183234428872	0.21863840883738192	#c5373d	3
1	(b)	0	Ours	ACCY_STD	ypos_min	0.3197304894855006	0.2796191051092638	#c5373d	3
1	(b)	0	Ours	ACCY_STD	ypos_min	0.028892390764617706	0.11765649714460003	#c5373d	3
1	(b)	0	Ours	ACCY_STD	ypos_min	0.3791374256183584	0.030231298307128913	#c5373d	3
1	(b)	0	Ours	ACCY_STD	ypos_min	0.025744609061867443	0.0009952583568799051	#c5373d	3
1	(b)	0	Ours	ACCY_STD	ypos_min	0.5428037641561267	0.013259924030893952	#c5373d	3
1	(b)	0	Ours	ACCY_STD	ypos_min	0.445624916801403	0.7181756479293105	#c5373d	3
1	(b)	0	Ours	ACCY_STD	ypos_min	0.30602825221843716	0.0273432162245264	#c5373d	3
1	(b)	0	Ours	ACCY_STD	ypos_min	0.08634539319028728	0.01681997664377948	#c5373d	3
1	(b)	0	Ours	ACCY_STD	ypos_min	0.0935640846560081	0.6991873021021394	#c5373d	3
1	(b)	0	Ours	ACCY_STD	ypos_min	0.03275171253933531	0.22117228759084415	#c5373d	3
1	(b)	0	Ours	ACCY_STD	ypos_min	0.3139958883058253	0.06438303565679235	#c5373d	3
1	(b)	0	Ours	ACCY_STD	ypos_min	0.06441303925324499	0.48362732651302015	#c5373d	3
1	(b)	0	Ours	ACCY_STD	ypos_min	0.03268519292063996	0.1976278799888457	#c5373d	3
1	(b)	0	Ours	ACCY_STD	ypos_min	0.3078328264038513	0.1575140438086804	#c5373d	3
1	(b)	0	Ours	ACCY_STD	ypos_min	0.2744843489999066	0.4081184198009024	#c5373d	3
1	(b)	0	Ours	ACCY_STD	ypos_min	0.3943793617891195	0.7198748522791041	#c5373d	3
1	(b)	0	Ours	ACCY_STD	ypos_min	0.07609871931465031	0.36742840698333507	#c5373d	3
1	(b)	0	Ours	ACCY_STD	ypos_min	0.34886144910111005	0.1218555290300544	#c5373d	3
1	(b)	0	Ours	ACCY_STD	ypos_min	0.1928518773940725	0.25498156950233375	#c5373d	3
1	(b)	0	Ours	ACCY_STD	ypos_min	0.05248241146044875	0.004239840348811666	#c5373d	3
1	(b)	0	Ours	ACCY_STD	ypos_min	0.3400672777632396	0.28876572152675595	#c5373d	3
1	(b)	0	Ours	ACCY_STD	ypos_min	0.16193644449589678	0.031230354854321296	#c5373d	3
1	(b)	0	Ours	ACCY_STD	ypos_min	0.036079483474104376	0.19086052064709502	#c5373d	3
1	(b)	0	Ours	ACCY_STD	ypos_min	0.3178774355495219	0.004661704463518427	#c5373d	3
1	(b)	0	Ours	ACCY_STD	ypos_min	0.3143877089481833	0.005084275218283323	#c5373d	3
1	(b)	0	Ours	ACCY_STD	ypos_min	0.4866567651807415	0.44439034231499347	#c5373d	3
1	(b)	0	Ours	ACCY_STD	ypos_min	0.3477428474018645	0.3426345714285462	#c5373d	3
1	(b)	0	Ours	ACCY_STD	ypos_min	0.3280679547272859	0.0231512507396534	#c5373d	3
1	(b)	0	Ours	ACCY_STD	ypos_min	0.07173898633853636	0.1344540379665337	#c5373d	3
1	(b)	0	Ours	ACCY_STD	ypos_min	0.06748727452194477	0.14056819690454558	#c5373d	3
1	(b)	0	Ours	ACCY_STD	ypos_min	0.3121610102199404	0.47365195380234626	#c5373d	3
1	(b)	0	Ours	ACCY_STD	ypos_min	0.06446861324893613	0.10874399941136884	#c5373d	3
1	(b)	0	Ours	ACCY_STD	ypos_min	0.3220449593382283	0.043503500209032965	#c5373d	3
1	(b)	0	Ours	ACCY_STD	ypos_min	0.27569595577279404	0.32510804305663876	#c5373d	3
1	(b)	0	Ours	ACCY_STD	ypos_min	0.405291849137494	0.00010480355362218837	#c5373d	3
1	(b)	0	Ours	ACCY_STD	ypos_min	0.2522060275406515	0.06450859676212226	#c5373d	3
1	(b)	0	Ours	ACCY_STD	ypos_min	0.19857178527593972	0.17464220384781412	#c5373d	3
1	(b)	0	Ours	ACCY_STD	ypos_min	0.3497591985863046	0.43028227355432264	#c5373d	3
1	(b)	0	Ours	ACCY_STD	ypos_min	0.710885133612219	0.12323321215339637	#c5373d	3
1	(b)	0	Ours	ACCY_STD	ypos_min	0.10711286141068359	0.047088726873989566	#c5373d	3
1	(b)	0	Ours	ACCY_STD	ypos_min	0.032274528317632965	0.053838641039305	#c5373d	3
1	(b)	0	Ours	ACCY_STD	ypos_min	0.7098590850772318	0.09644802074977868	#c5373d	3
1	(b)	0	Ours	ACCY_STD	ypos_min	0.03905865649390562	0.15081752513275778	#c5373d	3
1	(b)	0	Ours	ACCY_STD	ypos_min	0.01404455951054006	0.3728108843061515	#c5373d	3
1	(b)	0	Ours	ACCY_STD	ypos_min	0.02361408522264617	0.0010689255829405078	#c5373d	3
1	(b)	0	Ours	ACCY_STD	ypos_min	0.0184633320922187	0.14990843269796678	#c5373d	3
1	(b)	0	Ours	ACCY_STD	ypos_min	0.6618971231470886	0.003297403336277373	#c5373d	3
1	(b)	0	Ours	ACCY_STD	ypos_min	0.414269185871162	0.0933184002623048	#c5373d	3
1	(b)	0	Ours	ACCY_STD	ypos_min	0.31376942355560455	0.0016161299779590135	#c5373d	3
1	(b)	0	Ours	ACCY_STD	ypos_min	0.11244132374018218	0.1432243685530688	#c5373d	3
1	(b)	0	Ours	ACCY_STD	ypos_min	0.33132284352110936	0.012840091506354328	#c5373d	3
1	(b)	0	Ours	ACCY_STD	ypos_min	0.026655046252861518	0.00026675662194606734	#c5373d	3
1	(b)	0	Ours	ACCY_STD	ypos_min	0.3188814295235465	0.08816902582866577	#c5373d	3
1	(b)	0	Ours	ACCY_STD	ypos_min	0.1660356414713553	0.0005557724057233958	#c5373d	3
1	(b)	0	Ours	ACCY_STD	ypos_min	0.034117287166800146	0.2102357519060953	#c5373d	3
1	(b)	0	Ours	ACCY_STD	ypos_min	0.18695287391483945	0.27049125881831587	#c5373d	3
1	(b)	0	Ours	ACCY_STD	ypos_min	0.2975710775623268	0.08514089651954157	#c5373d	3
1	(b)	0	Ours	ACCY_STD	ypos_min	0.01404455951054006	0.3728108843061515	#c5373d	3
1	(b)	0	Ours	ACCY_STD	ypos_min	0.055538710661435085	0.1653651681745924	#c5373d	3
1	(b)	0	Ours	ACCY_STD	ypos_min	0.2270292854982129	0.0006527145886988293	#c5373d	3
1	(b)	0	Ours	ACCY_STD	ypos_min	0.28251396913772725	0.03553180538320163	#c5373d	3
1	(b)	0	Ours	ACCY_STD	ypos_min	0.03492250015260371	0.1690297593510783	#c5373d	3
1	(b)	0	Ours	ACCY_STD	ypos_min	0.02425010705152034	0.1542591272058984	#c5373d	3
1	(b)	1	Uniform	ACCY_STD	ypos_min	0.051613933265913	0.1059192499439767	#c5373d	3
1	(b)	1	Uniform	ACCY_STD	ypos_min	0.0379048372998217	0.21586431662915737	#c5373d	3
1	(b)	1	Uniform	ACCY_STD	ypos_min	0.02186496685849289	0.03497952201276528	#c5373d	3
1	(b)	1	Uniform	ACCY_STD	ypos_min	0.3547186905964254	0.00046907650359092397	#c5373d	3
1	(b)	1	Uniform	ACCY_STD	ypos_min	0.18062073629539757	0.016234790345636203	#c5373d	3
1	(b)	1	Uniform	ACCY_STD	ypos_min	0.26849818482285653	0.00015970065313857275	#c5373d	3
1	(b)	1	Uniform	ACCY_STD	ypos_min	0.04549293862744624	0.0026381523270407924	#c5373d	3
1	(b)	1	Uniform	ACCY_STD	ypos_min	0.013110670156985327	0.14173450632049786	#c5373d	3
1	(b)	1	Uniform	ACCY_STD	ypos_min	0.035038903824014915	0.0006823934711405109	#c5373d	3
1	(b)	1	Uniform	ACCY_STD	ypos_min	0.0616640844345922	0.12044547295904907	#c5373d	3
1	(b)	1	Uniform	ACCY_STD	ypos_min	0.14679406177556162	0.005867144072689943	#c5373d	3
1	(b)	1	Uniform	ACCY_STD	ypos_min	0.05189743995517559	0.1499317076548816	#c5373d	3
1	(b)	1	Uniform	ACCY_STD	ypos_min	0.2063311659009701	0.20532667925722592	#c5373d	3
1	(b)	1	Uniform	ACCY_STD	ypos_min	0.18470859520275862	0.0017569280095424673	#c5373d	3
1	(b)	1	Uniform	ACCY_STD	ypos_min	0.2963842341778654	0.0017100247756837387	#c5373d	3
1	(b)	1	Uniform	ACCY_STD	ypos_min	0.04622895496533212	0.05477339334120708	#c5373d	3
1	(b)	1	Uniform	ACCY_STD	ypos_min	0.04761724453875563	0.13991473151078498	#c5373d	3
1	(b)	1	Uniform	ACCY_STD	ypos_min	0.02462465869331349	0.15031430908135823	#c5373d	3
1	(b)	1	Uniform	ACCY_STD	ypos_min	0.044268114856488065	0.14842802177617337	#c5373d	3
1	(b)	1	Uniform	ACCY_STD	ypos_min	0.3010541098972585	0.14429965389653254	#c5373d	3
1	(b)	1	Uniform	ACCY_STD	ypos_min	0.24384759556285107	0.004537821628326586	#c5373d	3
1	(b)	1	Uniform	ACCY_STD	ypos_min	0.21616751476562443	0.14360136102408397	#c5373d	3
1	(b)	1	Uniform	ACCY_STD	ypos_min	0.04375205889082383	0.0002947572342496777	#c5373d	3
1	(b)	1	Uniform	ACCY_STD	ypos_min	0.057375954044949794	0.1610118679314464	#c5373d	3
1	(b)	1	Uniform	ACCY_STD	ypos_min	0.019292982594354385	0.2787187131801886	#c5373d	3
1	(b)	1	Uniform	ACCY_STD	ypos_min	0.23449191340680095	0.19101977965019729	#c5373d	3
1	(b)	1	Uniform	ACCY_STD	ypos_min	0.02568478146963973	0.01579075539910545	#c5373d	3
1	(b)	1	Uniform	ACCY_STD	ypos_min	0.05185997238678508	0.2703777105939743	#c5373d	3
1	(b)	1	Uniform	ACCY_STD	ypos_min	0.014320343085764785	0.12861087549081673	#c5373d	3
1	(b)	1	Uniform	ACCY_STD	ypos_min	0.057530292379398856	0.15895492705222186	#c5373d	3
1	(b)	1	Uniform	ACCY_STD	ypos_min	0.06527757360787721	0.00026945068716770806	#c5373d	3
1	(b)	1	Uniform	ACCY_STD	ypos_min	0.08247054434377689	0.06415638085814546	#c5373d	3
1	(b)	1	Uniform	ACCY_STD	ypos_min	0.06554931365145507	0.22846150061552767	#c5373d	3
1	(b)	1	Uniform	ACCY_STD	ypos_min	0.28065547898854204	0.027901373540446004	#c5373d	3
1	(b)	1	Uniform	ACCY_STD	ypos_min	0.22871429853734784	0.1764120722034212	#c5373d	3
1	(b)	1	Uniform	ACCY_STD	ypos_min	0.019226703943337066	0.17136343814307006	#c5373d	3
1	(b)	1	Uniform	ACCY_STD	ypos_min	0.06748199395472616	0.3101144218081135	#c5373d	3
1	(b)	1	Uniform	ACCY_STD	ypos_min	0.09067359916080868	0.0035058621534272793	#c5373d	3
1	(b)	1	Uniform	ACCY_STD	ypos_min	0.06418762865792195	0.12050350577382342	#c5373d	3
1	(b)	1	Uniform	ACCY_STD	ypos_min	0.055523240637340036	0.10095271862538016	#c5373d	3
1	(b)	1	Uniform	ACCY_STD	ypos_min	0.042063423272490304	0.12043677245333329	#c5373d	3
1	(b)	1	Uniform	ACCY_STD	ypos_min	0.029756158162467527	0.0002322195891047056	#c5373d	3
1	(b)	1	Uniform	ACCY_STD	ypos_min	0.0333448298706035	0.13663817405622258	#c5373d	3
1	(b)	1	Uniform	ACCY_STD	ypos_min	0.1716752124767038	0.0828145932831566	#c5373d	3
1	(b)	1	Uniform	ACCY_STD	ypos_min	0.18911705661421274	0.010407615601234536	#c5373d	3
1	(b)	1	Uniform	ACCY_STD	ypos_min	0.203273288620514	0.11111018364603482	#c5373d	3
1	(b)	1	Uniform	ACCY_STD	ypos_min	0.21699267081126444	0.00023363286922097618	#c5373d	3
1	(b)	1	Uniform	ACCY_STD	ypos_min	0.03099938021124096	0.10665508306951368	#c5373d	3
1	(b)	1	Uniform	ACCY_STD	ypos_min	0.2297412159702548	0.08154334781857123	#c5373d	3
1	(b)	1	Uniform	ACCY_STD	ypos_min	0.07001760585592809	0.0036708184419982333	#c5373d	3
1	(b)	1	Uniform	ACCY_STD	ypos_min	0.2455005947751995	0.001942641849821145	#c5373d	3
1	(b)	1	Uniform	ACCY_STD	ypos_min	0.3896915231668245	0.48013842372098814	#c5373d	3
1	(b)	1	Uniform	ACCY_STD	ypos_min	0.19524260728101472	0.03962899277027724	#c5373d	3
1	(b)	1	Uniform	ACCY_STD	ypos_min	0.14601178405535273	0.18949732364494484	#c5373d	3
1	(b)	1	Uniform	ACCY_STD	ypos_min	0.022184595871489993	0.10467450348157141	#c5373d	3
1	(b)	1	Uniform	ACCY_STD	ypos_min	0.018859730046990028	0.15007034160128702	#c5373d	3
1	(b)	1	Uniform	ACCY_STD	ypos_min	0.2790446176183135	0.11108655536909091	#c5373d	3
1	(b)	1	Uniform	ACCY_STD	ypos_min	0.09895867541477114	0.15482867909275544	#c5373d	3
1	(b)	1	Uniform	ACCY_STD	ypos_min	0.05013355345347176	0.01471467508557632	#c5373d	3
1	(b)	1	Uniform	ACCY_STD	ypos_min	0.21606048207141879	0.025299657341402812	#c5373d	3
1	(b)	1	Uniform	ACCY_STD	ypos_min	0.168883570101544	0.008244016238235216	#c5373d	3
1	(b)	1	Uniform	ACCY_STD	ypos_min	0.031251479554117986	0.0002573494761721414	#c5373d	3
1	(b)	1	Uniform	ACCY_STD	ypos_min	0.028085431613479803	0.03588839362253815	#c5373d	3
1	(b)	1	Uniform	ACCY_STD	ypos_min	0.295174854531963	0.0006563361189967725	#c5373d	3
1	(b)	1	Uniform	ACCY_STD	ypos_min	0.0463397453037255	0.15236829090533932	#c5373d	3
1	(b)	1	Uniform	ACCY_STD	ypos_min	0.03346370571787493	0.11019261153054616	#c5373d	3
1	(b)	1	Uniform	ACCY_STD	ypos_min	0.08987756558293371	0.04282821730347744	#c5373d	3
1	(b)	1	Uniform	ACCY_STD	ypos_min	0.22636539037245723	0.00042265908477216296	#c5373d	3
1	(b)	1	Uniform	ACCY_STD	ypos_min	0.03949859738976154	0.13542054490604824	#c5373d	3
1	(b)	1	Uniform	ACCY_STD	ypos_min	0.2357096039912305	0.012078907668731735	#c5373d	3
1	(b)	1	Uniform	ACCY_STD	ypos_min	0.04515183897572783	0.1320670520151564	#c5373d	3
1	(b)	1	Uniform	ACCY_STD	ypos_min	0.06727785020011995	0.013701927387257569	#c5373d	3
1	(b)	1	Uniform	ACCY_STD	ypos_min	0.11055873064536291	0.12146639118304	#c5373d	3
1	(b)	1	Uniform	ACCY_STD	ypos_min	0.016461724552311555	0.06304412940664053	#c5373d	3
1	(b)	1	Uniform	ACCY_STD	ypos_min	0.06031588038097054	8.607759208160351e-05	#c5373d	3
1	(b)	1	Uniform	ACCY_STD	ypos_min	0.07390985071947972	0.026653844682811803	#c5373d	3
1	(b)	1	Uniform	ACCY_STD	ypos_min	0.02081467256567639	0.1990145286079253	#c5373d	3
1	(b)	1	Uniform	ACCY_STD	ypos_min	0.05069705673822409	0.10626598938750295	#c5373d	3
1	(b)	1	Uniform	ACCY_STD	ypos_min	0.023573517171103918	0.01747459032763455	#c5373d	3
1	(b)	1	Uniform	ACCY_STD	ypos_min	0.04212046046136221	0.12092709232367188	#c5373d	3
1	(b)	1	Uniform	ACCY_STD	ypos_min	0.029593261387368508	0.08295494966470371	#c5373d	3
1	(b)	1	Uniform	ACCY_STD	ypos_min	0.0906576700390894	0.062087382932928994	#c5373d	3
1	(b)	1	Uniform	ACCY_STD	ypos_min	0.15079496982746088	0.13430904425960508	#c5373d	3
1	(b)	1	Uniform	ACCY_STD	ypos_min	0.019454029714556866	0.13148614972236555	#c5373d	3
1	(b)	1	Uniform	ACCY_STD	ypos_min	0.2039802988913306	0.010966612052223174	#c5373d	3
1	(b)	1	Uniform	ACCY_STD	ypos_min	0.023515561675378414	0.13679787470936117	#c5373d	3
1	(b)	1	Uniform	ACCY_STD	ypos_min	0.036042825199839396	0.16468299552847004	#c5373d	3
1	(b)	1	Uniform	ACCY_STD	ypos_min	0.042922215167492006	0.0497407911771749	#c5373d	3
1	(b)	1	Uniform	ACCY_STD	ypos_min	0.02694684780657781	0.02835243072255448	#c5373d	3
1	(b)	1	Uniform	ACCY_STD	ypos_min	0.06818908209230379	0.00010551019368032365	#c5373d	3
1	(b)	1	Uniform	ACCY_STD	ypos_min	0.042516311079270334	0.05469606041984489	#c5373d	3
1	(b)	1	Uniform	ACCY_STD	ypos_min	0.04676096625884447	0.08280333120723006	#c5373d	3
1	(b)	1	Uniform	ACCY_STD	ypos_min	0.041192762890072274	0.0630100340238355	#c5373d	3
1	(b)	1	Uniform	ACCY_STD	ypos_min	0.0508395974522239	0.15443075241001802	#c5373d	3
1	(b)	1	Uniform	ACCY_STD	ypos_min	0.14194220272341487	0.3692602830040435	#c5373d	3
1	(b)	1	Uniform	ACCY_STD	ypos_min	0.030402204058602	0.007315049551809128	#c5373d	3
1	(b)	1	Uniform	ACCY_STD	ypos_min	0.06370057165145505	0.15209641114297176	#c5373d	3
1	(b)	1	Uniform	ACCY_STD	ypos_min	0.0525235062887797	0.34767569743827964	#c5373d	3
1	(b)	1	Uniform	ACCY_STD	ypos_min	0.0828495114970638	0.07686079747333782	#c5373d	3
1	(b)	1	Uniform	ACCY_STD	ypos_min	0.032811071124027646	0.0002949338942642115	#c5373d	3
1	(b)	1	Uniform	ACCY_STD	ypos_min	0.1560871104709357	0.15865619496764516	#c5373d	3
1	(b)	1	Uniform	ACCY_STD	ypos_min	0.24730191057008555	0.029192360761655524	#c5373d	3
1	(b)	1	Uniform	ACCY_STD	ypos_min	0.10574487897173969	0.07274718070491056	#c5373d	3
1	(b)	1	Uniform	ACCY_STD	ypos_min	0.27035413296999866	0.0032419320917137532	#c5373d	3
1	(b)	1	Uniform	ACCY_STD	ypos_min	0.03815627279726462	0.16568761686612024	#c5373d	3
1	(b)	1	Uniform	ACCY_STD	ypos_min	0.03250389499803271	0.013743839975705715	#c5373d	3
1	(b)	1	Uniform	ACCY_STD	ypos_min	0.21202563470142446	0.0030407605001633664	#c5373d	3
1	(b)	1	Uniform	ACCY_STD	ypos_min	0.1411919989419408	0.006935230520561416	#c5373d	3
1	(b)	1	Uniform	ACCY_STD	ypos_min	0.2693826970773589	0.05248392371785241	#c5373d	3
1	(b)	1	Uniform	ACCY_STD	ypos_min	0.07711369490988142	2.2170831823994335e-05	#c5373d	3
1	(b)	1	Uniform	ACCY_STD	ypos_min	0.05383708480185437	0.1677618704267691	#c5373d	3
1	(b)	1	Uniform	ACCY_STD	ypos_min	0.02594738504702291	0.15540017423977234	#c5373d	3
1	(b)	1	Uniform	ACCY_STD	ypos_min	0.3422719736714373	0.0005522392054327195	#c5373d	3
1	(b)	1	Uniform	ACCY_STD	ypos_min	0.021330977732193383	0.09102778234885567	#c5373d	3
1	(b)	1	Uniform	ACCY_STD	ypos_min	0.07913682960851577	0.000532585778815832	#c5373d	3
1	(b)	1	Uniform	ACCY_STD	ypos_min	0.309495870646663	0.02698830625532796	#c5373d	3
1	(b)	1	Uniform	ACCY_STD	ypos_min	0.06804934230688847	0.0003715160105646222	#c5373d	3
1	(b)	1	Uniform	ACCY_STD	ypos_min	0.04092216697901609	0.02849782191451581	#c5373d	3
1	(b)	2	Support Point	ACCY_STD	ypos_min	0.02873982875994974	0.13924488090067638	#c5373d	3
1	(b)	2	Support Point	ACCY_STD	ypos_min	0.0379048372998217	0.21586431662915737	#c5373d	3
1	(b)	2	Support Point	ACCY_STD	ypos_min	0.02828016173696432	0.11067303844007087	#c5373d	3
1	(b)	2	Support Point	ACCY_STD	ypos_min	0.3547186905964254	0.00046907650359092397	#c5373d	3
1	(b)	2	Support Point	ACCY_STD	ypos_min	0.19949895677637394	0.010324629559407276	#c5373d	3
1	(b)	2	Support Point	ACCY_STD	ypos_min	0.26849818482285653	0.00015970065313857275	#c5373d	3
1	(b)	2	Support Point	ACCY_STD	ypos_min	0.04549293862744624	0.0026381523270407924	#c5373d	3
1	(b)	2	Support Point	ACCY_STD	ypos_min	0.013110670156985327	0.14173450632049786	#c5373d	3
1	(b)	2	Support Point	ACCY_STD	ypos_min	0.035038903824014915	0.0006823934711405109	#c5373d	3
1	(b)	2	Support Point	ACCY_STD	ypos_min	0.024118452989229322	0.0974109503239989	#c5373d	3
1	(b)	2	Support Point	ACCY_STD	ypos_min	0.21754733233071344	0.03166542430511446	#c5373d	3
1	(b)	2	Support Point	ACCY_STD	ypos_min	0.02934696460711126	0.24791035493558491	#c5373d	3
1	(b)	2	Support Point	ACCY_STD	ypos_min	0.3801586529581155	0.05663618486445894	#c5373d	3
1	(b)	2	Support Point	ACCY_STD	ypos_min	0.05176145304285035	0.022131171650731495	#c5373d	3
1	(b)	2	Support Point	ACCY_STD	ypos_min	0.2963842341778654	0.0017100247756837387	#c5373d	3
1	(b)	2	Support Point	ACCY_STD	ypos_min	0.036205184666725954	8.263272179819403e-05	#c5373d	3
1	(b)	2	Support Point	ACCY_STD	ypos_min	0.04761724453875563	0.13991473151078498	#c5373d	3
1	(b)	2	Support Point	ACCY_STD	ypos_min	0.03195100363783721	0.15069920708802378	#c5373d	3
1	(b)	2	Support Point	ACCY_STD	ypos_min	0.021583825202364987	0.10946035577030348	#c5373d	3
1	(b)	2	Support Point	ACCY_STD	ypos_min	0.24024574654168282	0.12857898835819337	#c5373d	3
1	(b)	2	Support Point	ACCY_STD	ypos_min	0.24384759556285107	0.004537821628326586	#c5373d	3
1	(b)	2	Support Point	ACCY_STD	ypos_min	0.21616751476562443	0.14360136102408397	#c5373d	3
1	(b)	2	Support Point	ACCY_STD	ypos_min	0.04375205889082383	0.0002947572342496777	#c5373d	3
1	(b)	2	Support Point	ACCY_STD	ypos_min	0.04632248669646924	0.12652019254881625	#c5373d	3
1	(b)	2	Support Point	ACCY_STD	ypos_min	0.018044765340818773	0.23163974677200197	#c5373d	3
1	(b)	2	Support Point	ACCY_STD	ypos_min	0.23449191340680095	0.19101977965019729	#c5373d	3
1	(b)	2	Support Point	ACCY_STD	ypos_min	0.039395865694706975	0.01919896872949916	#c5373d	3
1	(b)	2	Support Point	ACCY_STD	ypos_min	0.039215590895045824	0.15258986672856834	#c5373d	3
1	(b)	2	Support Point	ACCY_STD	ypos_min	0.023027158351526467	0.1382999706479386	#c5373d	3
1	(b)	2	Support Point	ACCY_STD	ypos_min	0.1011021377729138	0.012418978196709335	#c5373d	3
1	(b)	2	Support Point	ACCY_STD	ypos_min	0.06527757360787721	0.00026945068716770806	#c5373d	3
1	(b)	2	Support Point	ACCY_STD	ypos_min	0.3026080262579404	0.0005658420265518236	#c5373d	3
1	(b)	2	Support Point	ACCY_STD	ypos_min	0.01030699189841773	0.42871900908571287	#c5373d	3
1	(b)	2	Support Point	ACCY_STD	ypos_min	0.28065547898854204	0.027901373540446004	#c5373d	3
1	(b)	2	Support Point	ACCY_STD	ypos_min	0.3228907842672323	0.13197894283290765	#c5373d	3
1	(b)	2	Support Point	ACCY_STD	ypos_min	0.08953458583690342	0.09888270490508014	#c5373d	3
1	(b)	2	Support Point	ACCY_STD	ypos_min	0.04290470340486694	0.2910626992007283	#c5373d	3
1	(b)	2	Support Point	ACCY_STD	ypos_min	0.03061604639643477	0.00032359698162232373	#c5373d	3
1	(b)	2	Support Point	ACCY_STD	ypos_min	0.018591067921430136	0.16627611553953603	#c5373d	3
1	(b)	2	Support Point	ACCY_STD	ypos_min	0.10663904447031917	0.16257787063028142	#c5373d	3
1	(b)	2	Support Point	ACCY_STD	ypos_min	0.03030860423302032	0.15193070404933903	#c5373d	3
1	(b)	2	Support Point	ACCY_STD	ypos_min	0.017472673859982395	4.244256849175011e-05	#c5373d	3
1	(b)	2	Support Point	ACCY_STD	ypos_min	0.02847115096196993	0.15754275106104215	#c5373d	3
1	(b)	2	Support Point	ACCY_STD	ypos_min	0.2199797458341959	0.17347969262217433	#c5373d	3
1	(b)	2	Support Point	ACCY_STD	ypos_min	0.18911705661421274	0.010407615601234536	#c5373d	3
1	(b)	2	Support Point	ACCY_STD	ypos_min	0.203273288620514	0.11111018364603482	#c5373d	3
1	(b)	2	Support Point	ACCY_STD	ypos_min	0.2126047331738447	0.00020616223696096726	#c5373d	3
1	(b)	2	Support Point	ACCY_STD	ypos_min	0.04947103338573437	0.1065149033479811	#c5373d	3
1	(b)	2	Support Point	ACCY_STD	ypos_min	0.2297412159702548	0.08154334781857123	#c5373d	3
1	(b)	2	Support Point	ACCY_STD	ypos_min	0.07001760585592809	0.0036708184419982333	#c5373d	3
1	(b)	2	Support Point	ACCY_STD	ypos_min	0.2455005947751995	0.001942641849821145	#c5373d	3
1	(b)	2	Support Point	ACCY_STD	ypos_min	0.3896915231668245	0.48013842372098814	#c5373d	3
1	(b)	2	Support Point	ACCY_STD	ypos_min	0.20560242148601185	0.1455678519758672	#c5373d	3
1	(b)	2	Support Point	ACCY_STD	ypos_min	0.07370092830547553	0.12708828699055338	#c5373d	3
1	(b)	2	Support Point	ACCY_STD	ypos_min	0.029487052136315316	0.018575138053176607	#c5373d	3
1	(b)	2	Support Point	ACCY_STD	ypos_min	0.020033667656912967	0.16740921287275595	#c5373d	3
1	(b)	2	Support Point	ACCY_STD	ypos_min	0.2790446176183135	0.11108655536909091	#c5373d	3
1	(b)	2	Support Point	ACCY_STD	ypos_min	0.03470253637760067	0.17737217521740886	#c5373d	3
1	(b)	2	Support Point	ACCY_STD	ypos_min	0.028971760581487545	0.028048133847519974	#c5373d	3
1	(b)	2	Support Point	ACCY_STD	ypos_min	0.19381786341224982	0.011625818896456122	#c5373d	3
1	(b)	2	Support Point	ACCY_STD	ypos_min	0.19519267572970453	2.9369727416247476e-05	#c5373d	3
1	(b)	2	Support Point	ACCY_STD	ypos_min	0.031251479554117986	0.0002573494761721414	#c5373d	3
1	(b)	2	Support Point	ACCY_STD	ypos_min	0.06824322410070614	0.04570331487501172	#c5373d	3
1	(b)	2	Support Point	ACCY_STD	ypos_min	0.23989342630514454	8.598926207433659e-05	#c5373d	3
1	(b)	2	Support Point	ACCY_STD	ypos_min	0.01921923137461351	0.08818395359989387	#c5373d	3
1	(b)	2	Support Point	ACCY_STD	ypos_min	0.028667811263068842	0.1666521805454749	#c5373d	3
1	(b)	2	Support Point	ACCY_STD	ypos_min	0.09935093046342794	0.11116715650072198	#c5373d	3
1	(b)	2	Support Point	ACCY_STD	ypos_min	0.25413711641576614	0.00391761248230198	#c5373d	3
1	(b)	2	Support Point	ACCY_STD	ypos_min	0.059417478316448745	0.14685265609656803	#c5373d	3
1	(b)	2	Support Point	ACCY_STD	ypos_min	0.2357096039912305	0.012078907668731735	#c5373d	3
1	(b)	2	Support Point	ACCY_STD	ypos_min	0.04515183897572783	0.1320670520151564	#c5373d	3
1	(b)	2	Support Point	ACCY_STD	ypos_min	0.048832116825224585	0.00019096947571105877	#c5373d	3
1	(b)	2	Support Point	ACCY_STD	ypos_min	0.09080749555818794	0.03987167946524307	#c5373d	3
1	(b)	2	Support Point	ACCY_STD	ypos_min	0.024409063759898975	8.417849692536494e-05	#c5373d	3
1	(b)	2	Support Point	ACCY_STD	ypos_min	0.03580493071475251	0.0008633816560304089	#c5373d	3
1	(b)	2	Support Point	ACCY_STD	ypos_min	0.031399124605354545	0.05818363826176792	#c5373d	3
1	(b)	2	Support Point	ACCY_STD	ypos_min	0.038287098377280115	0.10550454055985857	#c5373d	3
1	(b)	2	Support Point	ACCY_STD	ypos_min	0.059820649054011577	0.00020055328149951848	#c5373d	3
1	(b)	2	Support Point	ACCY_STD	ypos_min	0.023573517171103918	0.01747459032763455	#c5373d	3
1	(b)	2	Support Point	ACCY_STD	ypos_min	0.04212046046136221	0.12092709232367188	#c5373d	3
1	(b)	2	Support Point	ACCY_STD	ypos_min	0.048941849294016536	0.0807083200948735	#c5373d	3
1	(b)	2	Support Point	ACCY_STD	ypos_min	0.050291172439485395	0.015106065347775996	#c5373d	3
1	(b)	2	Support Point	ACCY_STD	ypos_min	0.15079496982746088	0.13430904425960508	#c5373d	3
1	(b)	2	Support Point	ACCY_STD	ypos_min	0.02752803518402388	0.16018827894368973	#c5373d	3
1	(b)	2	Support Point	ACCY_STD	ypos_min	0.24102258209587818	0.015161757417357783	#c5373d	3
1	(b)	2	Support Point	ACCY_STD	ypos_min	0.09877974079119482	0.024856638189955624	#c5373d	3
1	(b)	2	Support Point	ACCY_STD	ypos_min	0.029060080007290327	0.1470695062644083	#c5373d	3
1	(b)	2	Support Point	ACCY_STD	ypos_min	0.0804448476432176	0.013118596019266897	#c5373d	3
1	(b)	2	Support Point	ACCY_STD	ypos_min	0.01948285039571293	0.005936571458401735	#c5373d	3
1	(b)	2	Support Point	ACCY_STD	ypos_min	0.06330726543068455	0.009955100974006158	#c5373d	3
1	(b)	2	Support Point	ACCY_STD	ypos_min	0.042516311079270334	0.05469606041984489	#c5373d	3
1	(b)	2	Support Point	ACCY_STD	ypos_min	0.04676096625884447	0.08280333120723006	#c5373d	3
1	(b)	2	Support Point	ACCY_STD	ypos_min	0.0283156804913347	0.028975068943778923	#c5373d	3
1	(b)	2	Support Point	ACCY_STD	ypos_min	0.03020650457227227	0.14488930086004279	#c5373d	3
1	(b)	2	Support Point	ACCY_STD	ypos_min	0.10502841578911387	0.1995881436751166	#c5373d	3
1	(b)	2	Support Point	ACCY_STD	ypos_min	0.054017043985846086	0.006219624966688547	#c5373d	3
1	(b)	2	Support Point	ACCY_STD	ypos_min	0.06370057165145505	0.15209641114297176	#c5373d	3
1	(b)	2	Support Point	ACCY_STD	ypos_min	0.03082622502883076	0.33488471741596576	#c5373d	3
1	(b)	2	Support Point	ACCY_STD	ypos_min	0.0828495114970638	0.07686079747333782	#c5373d	3
1	(b)	2	Support Point	ACCY_STD	ypos_min	0.032811071124027646	0.0002949338942642115	#c5373d	3
1	(b)	2	Support Point	ACCY_STD	ypos_min	0.16654430006073723	0.0018824007848651128	#c5373d	3
1	(b)	2	Support Point	ACCY_STD	ypos_min	0.22072417991948975	0.0023034257645028378	#c5373d	3
1	(b)	2	Support Point	ACCY_STD	ypos_min	0.0534130098333467	8.47084769689664e-05	#c5373d	3
1	(b)	2	Support Point	ACCY_STD	ypos_min	0.27035413296999866	0.0032419320917137532	#c5373d	3
1	(b)	2	Support Point	ACCY_STD	ypos_min	0.03815627279726462	0.16568761686612024	#c5373d	3
1	(b)	2	Support Point	ACCY_STD	ypos_min	0.03250389499803271	0.013743839975705715	#c5373d	3
1	(b)	2	Support Point	ACCY_STD	ypos_min	0.025107626258535052	0.07239023914554499	#c5373d	3
1	(b)	2	Support Point	ACCY_STD	ypos_min	0.07781484515034819	0.0017897426072421244	#c5373d	3
1	(b)	2	Support Point	ACCY_STD	ypos_min	0.2693826970773589	0.05248392371785241	#c5373d	3
1	(b)	2	Support Point	ACCY_STD	ypos_min	0.07711369490988142	2.2170831823994335e-05	#c5373d	3
1	(b)	2	Support Point	ACCY_STD	ypos_min	0.05383708480185437	0.1677618704267691	#c5373d	3
1	(b)	2	Support Point	ACCY_STD	ypos_min	0.030184303270942688	0.1558045931780439	#c5373d	3
1	(b)	2	Support Point	ACCY_STD	ypos_min	0.29214005751143995	0.042568085432076394	#c5373d	3
1	(b)	2	Support Point	ACCY_STD	ypos_min	0.021330977732193383	0.09102778234885567	#c5373d	3
1	(b)	2	Support Point	ACCY_STD	ypos_min	0.029133032032825936	8.660757212520497e-05	#c5373d	3
1	(b)	2	Support Point	ACCY_STD	ypos_min	0.4506952649489899	8.50176319944006e-05	#c5373d	3
1	(b)	2	Support Point	ACCY_STD	ypos_min	0.06804934230688847	0.0003715160105646222	#c5373d	3
1	(b)	2	Support Point	ACCY_STD	ypos_min	0.03896902894804091	0.03979001837352481	#c5373d	3
1	(b)	3	SPARTAN	ACCY_STD	ypos_min	0.1261753016052383	0.06764082298481051	#c5373d	3
1	(b)	3	SPARTAN	ACCY_STD	ypos_min	0.053429353413705506	0.10214058056310557	#c5373d	3
1	(b)	3	SPARTAN	ACCY_STD	ypos_min	0.1961647177826557	0.006220154946732148	#c5373d	3
1	(b)	3	SPARTAN	ACCY_STD	ypos_min	0.2477883831230794	0.008753592050158018	#c5373d	3
1	(b)	3	SPARTAN	ACCY_STD	ypos_min	0.03916419776693042	0.040922409066686594	#c5373d	3
1	(b)	3	SPARTAN	ACCY_STD	ypos_min	0.022923946209914774	0.09638221489436483	#c5373d	3
1	(b)	3	SPARTAN	ACCY_STD	ypos_min	0.034438164930755424	0.10258386470457456	#c5373d	3
1	(b)	3	SPARTAN	ACCY_STD	ypos_min	0.04053430954662102	0.19114516409551266	#c5373d	3
1	(b)	3	SPARTAN	ACCY_STD	ypos_min	0.23425105202484037	0.014709640275162106	#c5373d	3
1	(b)	3	SPARTAN	ACCY_STD	ypos_min	0.19549024486794528	0.003201565278392776	#c5373d	3
1	(b)	3	SPARTAN	ACCY_STD	ypos_min	0.04338281139303683	0.16282921366595943	#c5373d	3
1	(b)	3	SPARTAN	ACCY_STD	ypos_min	0.18183934375066135	0.0007176371440400079	#c5373d	3
1	(b)	3	SPARTAN	ACCY_STD	ypos_min	0.028627656143815045	0.22253694203811425	#c5373d	3
1	(b)	3	SPARTAN	ACCY_STD	ypos_min	0.0509064255703851	0.1730132660188014	#c5373d	3
1	(b)	3	SPARTAN	ACCY_STD	ypos_min	0.01867327278820458	0.001485887382243955	#c5373d	3
1	(b)	3	SPARTAN	ACCY_STD	ypos_min	0.02852512575895155	0.10926850299451975	#c5373d	3
1	(b)	3	SPARTAN	ACCY_STD	ypos_min	0.24015768515638278	0.11603418406613233	#c5373d	3
1	(b)	3	SPARTAN	ACCY_STD	ypos_min	0.22145164824520067	0.00021477441266949096	#c5373d	3
1	(b)	3	SPARTAN	ACCY_STD	ypos_min	0.06890789664375183	0.02620543740092134	#c5373d	3
1	(b)	3	SPARTAN	ACCY_STD	ypos_min	0.06763069968535869	0.028102500966992756	#c5373d	3
1	(b)	3	SPARTAN	ACCY_STD	ypos_min	0.01826062795214521	0.11278293315865193	#c5373d	3
1	(b)	3	SPARTAN	ACCY_STD	ypos_min	0.2826298983292245	4.085262836094574e-05	#c5373d	3
1	(b)	3	SPARTAN	ACCY_STD	ypos_min	0.24660411772870708	0.000677932805773532	#c5373d	3
1	(b)	3	SPARTAN	ACCY_STD	ypos_min	0.07502349668125026	0.10949820517841735	#c5373d	3
1	(b)	3	SPARTAN	ACCY_STD	ypos_min	0.08448254093676129	0.030970178817916614	#c5373d	3
1	(b)	3	SPARTAN	ACCY_STD	ypos_min	0.11504748236656774	0.0009731316900595442	#c5373d	3
1	(b)	3	SPARTAN	ACCY_STD	ypos_min	0.1821736015098121	0.004829045662285586	#c5373d	3
1	(b)	3	SPARTAN	ACCY_STD	ypos_min	0.02188545226050739	0.12805850379037312	#c5373d	3
1	(b)	3	SPARTAN	ACCY_STD	ypos_min	0.030015854051802036	0.1386037375429295	#c5373d	3
1	(b)	3	SPARTAN	ACCY_STD	ypos_min	0.03496151774765933	0.010886364240621187	#c5373d	3
1	(b)	3	SPARTAN	ACCY_STD	ypos_min	0.04882204460424141	0.1367348070841726	#c5373d	3
1	(b)	3	SPARTAN	ACCY_STD	ypos_min	0.26513180205022796	0.002211783381963419	#c5373d	3
1	(b)	3	SPARTAN	ACCY_STD	ypos_min	0.22967887975101053	0.014393463014150204	#c5373d	3
1	(b)	3	SPARTAN	ACCY_STD	ypos_min	0.26188637509039836	0.05056226024475716	#c5373d	3
1	(b)	3	SPARTAN	ACCY_STD	ypos_min	0.025475547978607457	0.1434399379358037	#c5373d	3
1	(b)	3	SPARTAN	ACCY_STD	ypos_min	0.03386925306884726	0.16196402124478004	#c5373d	3
1	(b)	3	SPARTAN	ACCY_STD	ypos_min	0.019813070569971766	0.24804470487663788	#c5373d	3
1	(b)	3	SPARTAN	ACCY_STD	ypos_min	0.04456079544186606	0.0003461211334753857	#c5373d	3
1	(b)	3	SPARTAN	ACCY_STD	ypos_min	0.052299841895229716	0.000793380125271383	#c5373d	3
1	(b)	3	SPARTAN	ACCY_STD	ypos_min	0.04848421409305162	0.017478962662994257	#c5373d	3
1	(b)	3	SPARTAN	ACCY_STD	ypos_min	0.04698627135702347	0.024469929418141096	#c5373d	3
1	(b)	3	SPARTAN	ACCY_STD	ypos_min	0.3418272129083449	0.003454807409227006	#c5373d	3
1	(b)	3	SPARTAN	ACCY_STD	ypos_min	0.026548964124916495	0.002052082728824846	#c5373d	3
1	(b)	3	SPARTAN	ACCY_STD	ypos_min	0.0438030372092266	0.00400391089940175	#c5373d	3
1	(b)	3	SPARTAN	ACCY_STD	ypos_min	0.26710295593431044	0.023915349467515803	#c5373d	3
1	(b)	3	SPARTAN	ACCY_STD	ypos_min	0.01989270753946404	0.15424596603481563	#c5373d	3
1	(b)	3	SPARTAN	ACCY_STD	ypos_min	0.028422762322995253	0.0004850642349062346	#c5373d	3
1	(b)	3	SPARTAN	ACCY_STD	ypos_min	0.15672023157943477	0.24377359570525375	#c5373d	3
1	(b)	3	SPARTAN	ACCY_STD	ypos_min	0.02252235007130225	0.016113469080655102	#c5373d	3
1	(b)	3	SPARTAN	ACCY_STD	ypos_min	0.07980007504809697	0.7813804937841733	#c5373d	3
1	(b)	3	SPARTAN	ACCY_STD	ypos_min	0.2293913974597869	0.006102985192092593	#c5373d	3
1	(b)	3	SPARTAN	ACCY_STD	ypos_min	0.20777063498555215	0.26110023327071624	#c5373d	3
1	(b)	3	SPARTAN	ACCY_STD	ypos_min	0.0624107608517128	0.03957184325557555	#c5373d	3
1	(b)	3	SPARTAN	ACCY_STD	ypos_min	0.023072888009770583	0.08296789001076832	#c5373d	3
1	(b)	3	SPARTAN	ACCY_STD	ypos_min	0.028850228907471093	0.1919803243142213	#c5373d	3
1	(b)	3	SPARTAN	ACCY_STD	ypos_min	0.029404049669706635	0.03858042725401175	#c5373d	3
1	(b)	3	SPARTAN	ACCY_STD	ypos_min	0.2861722461420468	0.002534232073491273	#c5373d	3
1	(b)	3	SPARTAN	ACCY_STD	ypos_min	0.2681288878109265	0.18353685891957738	#c5373d	3
1	(b)	3	SPARTAN	ACCY_STD	ypos_min	0.03652254133788488	0.07745159272694253	#c5373d	3
1	(b)	3	SPARTAN	ACCY_STD	ypos_min	0.3204835051751753	0.013651976768148132	#c5373d	3
1	(b)	3	SPARTAN	ACCY_STD	ypos_min	0.015796348545986306	0.00015687409290603163	#c5373d	3
1	(b)	3	SPARTAN	ACCY_STD	ypos_min	0.18080629533320194	0.003187034992197369	#c5373d	3
1	(b)	3	SPARTAN	ACCY_STD	ypos_min	0.16484891219156897	0.023439692378383496	#c5373d	3
1	(b)	3	SPARTAN	ACCY_STD	ypos_min	0.033469175774563265	0.00025019474558352176	#c5373d	3
1	(b)	3	SPARTAN	ACCY_STD	ypos_min	0.08517510125130545	0.14315396953727708	#c5373d	3
1	(b)	3	SPARTAN	ACCY_STD	ypos_min	0.2633525615853527	0.004982386554900942	#c5373d	3
1	(b)	3	SPARTAN	ACCY_STD	ypos_min	0.07201354471938667	0.0005425670696369929	#c5373d	3
1	(b)	3	SPARTAN	ACCY_STD	ypos_min	0.029015400197936567	0.1590513392551537	#c5373d	3
1	(b)	3	SPARTAN	ACCY_STD	ypos_min	0.06909101090745533	0.0004231007348084975	#c5373d	3
1	(b)	3	SPARTAN	ACCY_STD	ypos_min	0.0865026132400188	0.10506933861405449	#c5373d	3
1	(b)	3	SPARTAN	ACCY_STD	ypos_min	0.22878580566267365	0.0011887452377980707	#c5373d	3
1	(b)	3	SPARTAN	ACCY_STD	ypos_min	0.03570767127335252	0.000168754478883431	#c5373d	3
1	(b)	3	SPARTAN	ACCY_STD	ypos_min	0.28892992421070246	0.07971376837805173	#c5373d	3
1	(b)	3	SPARTAN	ACCY_STD	ypos_min	0.08810502535224078	0.00670084684627867	#c5373d	3
1	(b)	3	SPARTAN	ACCY_STD	ypos_min	0.02710928106385706	0.34585269858330153	#c5373d	3
1	(b)	3	SPARTAN	ACCY_STD	ypos_min	0.045073612929803594	0.0005440245147568969	#c5373d	3
1	(b)	3	SPARTAN	ACCY_STD	ypos_min	0.019438959233206148	0.07345735396333652	#c5373d	3
1	(b)	3	SPARTAN	ACCY_STD	ypos_min	0.11723915122548809	0.001109248231257852	#c5373d	3
1	(b)	3	SPARTAN	ACCY_STD	ypos_min	0.27115749154069574	0.0005529458454908547	#c5373d	3
1	(b)	3	SPARTAN	ACCY_STD	ypos_min	0.264889884373086	0.008447661069989077	#c5373d	3
1	(b)	3	SPARTAN	ACCY_STD	ypos_min	0.27628937587538743	0.006696474510918959	#c5373d	3
1	(b)	3	SPARTAN	ACCY_STD	ypos_min	0.04751741706079232	0.14529769464864137	#c5373d	3
1	(b)	3	SPARTAN	ACCY_STD	ypos_min	0.11884315989610308	0.3430403594819304	#c5373d	3
1	(b)	3	SPARTAN	ACCY_STD	ypos_min	0.23554698795682025	0.08037549262749179	#c5373d	3
1	(b)	3	SPARTAN	ACCY_STD	ypos_min	0.1658320338960785	0.0004323312205678896	#c5373d	3
1	(b)	3	SPARTAN	ACCY_STD	ypos_min	0.189070053729508	0.007404660344181407	#c5373d	3
1	(b)	3	SPARTAN	ACCY_STD	ypos_min	0.034871367209339144	0.20139294654859774	#c5373d	3
1	(b)	3	SPARTAN	ACCY_STD	ypos_min	0.02453467640924321	0.14213764447366403	#c5373d	3
1	(b)	3	SPARTAN	ACCY_STD	ypos_min	0.0801469228117442	4.204508345904902e-05	#c5373d	3
1	(b)	3	SPARTAN	ACCY_STD	ypos_min	0.3695171980341915	0.00042910717530264737	#c5373d	3
1	(b)	3	SPARTAN	ACCY_STD	ypos_min	0.046815666505714344	0.1759171591727047	#c5373d	3
1	(b)	3	SPARTAN	ACCY_STD	ypos_min	0.2830875432543588	0.00794135346833515	#c5373d	3
1	(b)	3	SPARTAN	ACCY_STD	ypos_min	0.022258863702194338	0.01013229096858358	#c5373d	3
1	(b)	3	SPARTAN	ACCY_STD	ypos_min	0.21250776938760288	0.10989087622572241	#c5373d	3
1	(b)	3	SPARTAN	ACCY_STD	ypos_min	0.03352760576755192	0.011215128527668625	#c5373d	3
1	(b)	3	SPARTAN	ACCY_STD	ypos_min	0.061921884959620956	0.009091321832943047	#c5373d	3
1	(b)	3	SPARTAN	ACCY_STD	ypos_min	0.05188947977376102	0.16677513591559046	#c5373d	3
1	(b)	3	SPARTAN	ACCY_STD	ypos_min	0.05060860989499416	0.007385801887629922	#c5373d	3
1	(b)	3	SPARTAN	ACCY_STD	ypos_min	0.020413360169258137	0.1033614779235488	#c5373d	3
1	(b)	3	SPARTAN	ACCY_STD	ypos_min	0.28841768921417393	4.9243979051302164e-05	#c5373d	3
1	(b)	3	SPARTAN	ACCY_STD	ypos_min	0.2795473483734536	0.00030058701472929374	#c5373d	3
1	(b)	3	SPARTAN	ACCY_STD	ypos_min	0.20731267554206476	0.012271776239599031	#c5373d	3
1	(b)	3	SPARTAN	ACCY_STD	ypos_min	0.07150229391537855	0.006409181162283334	#c5373d	3
1	(b)	3	SPARTAN	ACCY_STD	ypos_min	0.2704431745829615	0.0012182032952215852	#c5373d	3
1	(b)	3	SPARTAN	ACCY_STD	ypos_min	0.26684272985243623	0.06750868129393922	#c5373d	3
1	(b)	3	SPARTAN	ACCY_STD	ypos_min	0.05997567567831191	0.04010738808963482	#c5373d	3
1	(b)	3	SPARTAN	ACCY_STD	ypos_min	0.026928318242838457	0.1575174445139602	#c5373d	3
1	(b)	3	SPARTAN	ACCY_STD	ypos_min	0.04349289918623643	0.0038098940384399824	#c5373d	3
1	(b)	3	SPARTAN	ACCY_STD	ypos_min	0.06232978904051094	0.17724520083196268	#c5373d	3
1	(b)	3	SPARTAN	ACCY_STD	ypos_min	0.014418775928510298	0.03382920032812831	#c5373d	3
1	(b)	3	SPARTAN	ACCY_STD	ypos_min	0.14158293360181862	0.05551571872227818	#c5373d	3
1	(b)	3	SPARTAN	ACCY_STD	ypos_min	0.17144397832329333	0.025315468412703587	#c5373d	3
1	(b)	3	SPARTAN	ACCY_STD	ypos_min	0.03265776449354244	0.0127801154314201	#c5373d	3
1	(b)	3	SPARTAN	ACCY_STD	ypos_min	0.14092766262375148	0.18585989394569347	#c5373d	3
1	(b)	3	SPARTAN	ACCY_STD	ypos_min	0.04505397039645252	0.00011098665413087205	#c5373d	3
1	(b)	3	SPARTAN	ACCY_STD	ypos_min	0.13347343783509116	0.0011365863685069606	#c5373d	3
1	(b)	3	SPARTAN	ACCY_STD	ypos_min	0.016058638828036827	0.12709817995136727	#c5373d	3
1	(b)	3	SPARTAN	ACCY_STD	ypos_min	0.10925151769361176	0.001835144230977316	#c5373d	3
1	(b)	4	MED	ACCY_STD	ypos_min	0.03803559071096079	0.03462682029374851	#c5373d	3
1	(b)	4	MED	ACCY_STD	ypos_min	1	0.004699818861654098	#c5373d	3
1	(b)	4	MED	ACCY_STD	ypos_min	0.16829001917821024	0.1286771229962669	#c5373d	3
1	(b)	4	MED	ACCY_STD	ypos_min	0.1837802098508477	0.09723512944453412	#c5373d	3
1	(b)	4	MED	ACCY_STD	ypos_min	0.2508694620097558	1	#c5373d	3
1	(b)	4	MED	ACCY_STD	ypos_min	0.11299853518644747	0.0026845697458595533	#c5373d	3
1	(b)	4	MED	ACCY_STD	ypos_min	0.3791374256183584	0.030231298307128913	#c5373d	3
1	(b)	4	MED	ACCY_STD	ypos_min	0.0004910297164541788	0.16563620880189092	#c5373d	3
1	(b)	4	MED	ACCY_STD	ypos_min	0.08160218248723361	8.475264197259985e-05	#c5373d	3
1	(b)	4	MED	ACCY_STD	ypos_min	0.032941959576642484	0.19128048566664557	#c5373d	3
1	(b)	4	MED	ACCY_STD	ypos_min	0.23230571351648735	0.0039167291822293105	#c5373d	3
1	(b)	4	MED	ACCY_STD	ypos_min	0.032274528317632965	0.053838641039305	#c5373d	3
1	(b)	4	MED	ACCY_STD	ypos_min	0.30602825221843716	0.0273432162245264	#c5373d	3
1	(b)	4	MED	ACCY_STD	ypos_min	0.16193644449589678	0.031230354854321296	#c5373d	3
1	(b)	4	MED	ACCY_STD	ypos_min	0.025552987073461077	0.0472209127298645	#c5373d	3
1	(b)	4	MED	ACCY_STD	ypos_min	0.18906638859891176	0.03892169023708746	#c5373d	3
1	(b)	4	MED	ACCY_STD	ypos_min	0.0655763135607611	0.667779845583248	#c5373d	3
1	(b)	4	MED	ACCY_STD	ypos_min	0.03268519292063996	0.1976278799888457	#c5373d	3
1	(b)	4	MED	ACCY_STD	ypos_min	0.34886144910111005	0.1218555290300544	#c5373d	3
1	(b)	4	MED	ACCY_STD	ypos_min	0.07630732870102441	0.14323112579862474	#c5373d	3
1	(b)	4	MED	ACCY_STD	ypos_min	0.405291849137494	0.00010480355362218837	#c5373d	3
1	(b)	4	MED	ACCY_STD	ypos_min	0.3143877089481833	0.005084275218283323	#c5373d	3
1	(b)	4	MED	ACCY_STD	ypos_min	0.12747034300011018	0.043815790949725125	#c5373d	3
1	(b)	4	MED	ACCY_STD	ypos_min	0.22246947631908828	0.0014002956052023194	#c5373d	3
1	(b)	4	MED	ACCY_STD	ypos_min	0.3396165789887824	0.8427801392805222	#c5373d	3
1	(b)	4	MED	ACCY_STD	ypos_min	0.19991298679379865	0.11479473740416306	#c5373d	3
1	(b)	4	MED	ACCY_STD	ypos_min	0.30548716365634443	0.18084857931341264	#c5373d	3
1	(b)	4	MED	ACCY_STD	ypos_min	0.10679407036751684	0.03810627177500298	#c5373d	3
1	(b)	4	MED	ACCY_STD	ypos_min	0.028491757055217642	0.13059313334889708	#c5373d	3
1	(b)	4	MED	ACCY_STD	ypos_min	0.2703183234428872	0.21863840883738192	#c5373d	3
1	(b)	4	MED	ACCY_STD	ypos_min	0.22228947149838627	0.15202402470201654	#c5373d	3
1	(b)	4	MED	ACCY_STD	ypos_min	0.3247945368047678	0.16272392429729726	#c5373d	3
1	(b)	4	MED	ACCY_STD	ypos_min	0.03813624932947447	0.1101850151499212	#c5373d	3
1	(b)	4	MED	ACCY_STD	ypos_min	0.3157910597777666	0.11596254843023886	#c5373d	3
1	(b)	4	MED	ACCY_STD	ypos_min	0.026655046252861518	0.00026675662194606734	#c5373d	3
1	(b)	4	MED	ACCY_STD	ypos_min	0.24351276126879604	0.018948508993893838	#c5373d	3
1	(b)	4	MED	ACCY_STD	ypos_min	0.36792597129156906	0.010049128266741782	#c5373d	3
1	(b)	4	MED	ACCY_STD	ypos_min	0.36641705803603136	0.136313163794484	#c5373d	3
1	(b)	4	MED	ACCY_STD	ypos_min	0.1576181343181092	0.14210217997574634	#c5373d	3
1	(b)	4	MED	ACCY_STD	ypos_min	0.217371902468411	0.023345753415655136	#c5373d	3
1	(b)	4	MED	ACCY_STD	ypos_min	0.1687622878502233	0.07364845593405847	#c5373d	3
1	(b)	4	MED	ACCY_STD	ypos_min	0.13683546531777188	0.16068504690455881	#c5373d	3
1	(b)	4	MED	ACCY_STD	ypos_min	0.07021098259515073	0.1521028150684986	#c5373d	3
1	(b)	4	MED	ACCY_STD	ypos_min	0.08759887227715656	0.6803980962763514	#c5373d	3
1	(b)	4	MED	ACCY_STD	ypos_min	0.32372458514078234	0.006828792861804789	#c5373d	3
1	(b)	4	MED	ACCY_STD	ypos_min	0.2003101018654575	0.0016324268642997583	#c5373d	3
1	(b)	4	MED	ACCY_STD	ypos_min	0.4367648477630163	0.10690801604532249	#c5373d	3
1	(b)	4	MED	ACCY_STD	ypos_min	0.030184303270942688	0.1558045931780439	#c5373d	3
1	(b)	4	MED	ACCY_STD	ypos_min	0.5963366446349943	0.06529150978153252	#c5373d	3
1	(b)	4	MED	ACCY_STD	ypos_min	0.06748727452194477	0.14056819690454558	#c5373d	3
1	(b)	4	MED	ACCY_STD	ypos_min	0.3943793617891195	0.7198748522791041	#c5373d	3
1	(b)	4	MED	ACCY_STD	ypos_min	0.06071363172072797	0.07366126378511217	#c5373d	3
1	(b)	4	MED	ACCY_STD	ypos_min	0.33200276953348734	0.0384768603204913	#c5373d	3
1	(b)	4	MED	ACCY_STD	ypos_min	0.3242450444520882	0.0002332353841882751	#c5373d	3
1	(b)	4	MED	ACCY_STD	ypos_min	0.06189114411599704	0.0015431252269529124	#c5373d	3
1	(b)	4	MED	ACCY_STD	ypos_min	0.2658251918224077	0.0066058479234631096	#c5373d	3
1	(b)	4	MED	ACCY_STD	ypos_min	0.1497463339500564	0.030753240320069083	#c5373d	3
1	(b)	4	MED	ACCY_STD	ypos_min	0.224989109682906	0.3738405913658655	#c5373d	3
1	(b)	4	MED	ACCY_STD	ypos_min	0.08023560450491542	0.019427920108334988	#c5373d	3
1	(b)	4	MED	ACCY_STD	ypos_min	0.2913919858060199	0.07947885472372539	#c5373d	3
1	(b)	4	MED	ACCY_STD	ypos_min	0.025744609061867443	0.0009952583568799051	#c5373d	3
1	(b)	4	MED	ACCY_STD	ypos_min	0.414269185871162	0.0933184002623048	#c5373d	3
1	(b)	4	MED	ACCY_STD	ypos_min	0.3934562941028279	0.4338166663000972	#c5373d	3
1	(b)	4	MED	ACCY_STD	ypos_min	0.020706508729688596	0.000584038008048807	#c5373d	3
1	(b)	4	MED	ACCY_STD	ypos_min	0.3145769183380571	0.09872958483748295	#c5373d	3
1	(b)	4	MED	ACCY_STD	ypos_min	0.323924494979075	0.1479915390452639	#c5373d	3
1	(b)	4	MED	ACCY_STD	ypos_min	0.050629918791765774	0.0021585203875814727	#c5373d	3
1	(b)	4	MED	ACCY_STD	ypos_min	0.7098590850772318	0.09644802074977868	#c5373d	3
1	(b)	4	MED	ACCY_STD	ypos_min	0.5167374095607699	0.5136126699149144	#c5373d	3
1	(b)	4	MED	ACCY_STD	ypos_min	0.3039061823568673	0.29749157795463216	#c5373d	3
1	(b)	4	MED	ACCY_STD	ypos_min	0.2625034818034653	0.0014424290186686355	#c5373d	3
1	(b)	4	MED	ACCY_STD	ypos_min	0.432344181285829	0.40889572386485123	#c5373d	3
1	(b)	4	MED	ACCY_STD	ypos_min	0.0299352873882598	0.00039121360218514307	#c5373d	3
1	(b)	4	MED	ACCY_STD	ypos_min	0.1951733397241134	0.026068658384668528	#c5373d	3
1	(b)	4	MED	ACCY_STD	ypos_min	0.2456639814085425	0.12972895672280127	#c5373d	3
1	(b)	4	MED	ACCY_STD	ypos_min	0.2292249622762613	0.11995334232356149	#c5373d	3
1	(b)	4	MED	ACCY_STD	ypos_min	0.06149317396356202	0.16236897016309518	#c5373d	3
1	(b)	4	MED	ACCY_STD	ypos_min	0.015018596160562342	0.2052652899021754	#c5373d	3
1	(b)	4	MED	ACCY_STD	ypos_min	0.2075707855610721	0.03275731568994437	#c5373d	3
1	(b)	4	MED	ACCY_STD	ypos_min	0.24411398369933296	0.0763212336239479	#c5373d	3
1	(b)	4	MED	ACCY_STD	ypos_min	0.23565709676499674	0.7350163821247977	#c5373d	3
1	(b)	4	MED	ACCY_STD	ypos_min	0.3069193983075644	0.17176935869146515	#c5373d	3
1	(b)	4	MED	ACCY_STD	ypos_min	0.3386528254584323	0.04203430719816246	#c5373d	3
1	(b)	4	MED	ACCY_STD	ypos_min	0.04630864862807221	0.02424133135933433	#c5373d	3
1	(b)	4	MED	ACCY_STD	ypos_min	0.03418341103374915	0.017154217391277465	#c5373d	3
1	(b)	4	MED	ACCY_STD	ypos_min	0.3244610810878601	0.0024485519664423703	#c5373d	3
1	(b)	4	MED	ACCY_STD	ypos_min	0.02477045470322609	0.1710824162249504	#c5373d	3
1	(b)	4	MED	ACCY_STD	ypos_min	0.10873847232822574	0.0007468302114417216	#c5373d	3
1	(b)	4	MED	ACCY_STD	ypos_min	0.39327819169175754	0.5913925852788681	#c5373d	3
1	(b)	4	MED	ACCY_STD	ypos_min	0.31295187391701434	0.017428526228844856	#c5373d	3
1	(b)	4	MED	ACCY_STD	ypos_min	0.2508513908168282	0.057421659454079926	#c5373d	3
1	(b)	4	MED	ACCY_STD	ypos_min	0.3201010360269097	0.006956518052312741	#c5373d	3
1	(b)	4	MED	ACCY_STD	ypos_min	0.06501525417847895	0.19266324776540542	#c5373d	3
1	(b)	4	MED	ACCY_STD	ypos_min	0.03275171253933531	0.22117228759084415	#c5373d	3
1	(b)	4	MED	ACCY_STD	ypos_min	0.4293825696525327	0.00032682102688756594	#c5373d	3
1	(b)	4	MED	ACCY_STD	ypos_min	0.20584058960406007	0.006657962627750586	#c5373d	3
1	(b)	4	MED	ACCY_STD	ypos_min	0.08322935948618276	0.8478943142062653	#c5373d	3
1	(b)	4	MED	ACCY_STD	ypos_min	0.04004589000793527	0.15644873975603782	#c5373d	3
1	(b)	4	MED	ACCY_STD	ypos_min	0.03814726508031591	0.010603443227345275	#c5373d	3
1	(b)	4	MED	ACCY_STD	ypos_min	0.3477428474018645	0.3426345714285462	#c5373d	3
1	(b)	4	MED	ACCY_STD	ypos_min	0.4135916402775845	0.028506831575257036	#c5373d	3
1	(b)	4	MED	ACCY_STD	ypos_min	0.08056244566281533	0.32969329789886764	#c5373d	3
1	(b)	4	MED	ACCY_STD	ypos_min	0.30388963590111606	0.19504449226631038	#c5373d	3
1	(b)	4	MED	ACCY_STD	ypos_min	0.48208238497744804	0.0864983079062158	#c5373d	3
1	(b)	4	MED	ACCY_STD	ypos_min	0.19219370304004924	0.058675592237240976	#c5373d	3
1	(b)	4	MED	ACCY_STD	ypos_min	0.27159178153731484	0.37760013730016334	#c5373d	3
1	(b)	4	MED	ACCY_STD	ypos_min	0.3235338995049996	0.09076924041758541	#c5373d	3
1	(b)	4	MED	ACCY_STD	ypos_min	0.2496247401107804	0.8366282192644036	#c5373d	3
1	(b)	4	MED	ACCY_STD	ypos_min	0.09891090909298209	0.047532187675473084	#c5373d	3
1	(b)	4	MED	ACCY_STD	ypos_min	0.3636246890126716	0.024156667047369	#c5373d	3
1	(b)	4	MED	ACCY_STD	ypos_min	0.03492250015260371	0.1690297593510783	#c5373d	3
1	(b)	4	MED	ACCY_STD	ypos_min	0.5428037641561267	0.013259924030893952	#c5373d	3
1	(b)	4	MED	ACCY_STD	ypos_min	0.2655011250164304	0.0014018413803294904	#c5373d	3
1	(b)	4	MED	ACCY_STD	ypos_min	0.044484001883134755	0.24866778474789866	#c5373d	3
1	(b)	4	MED	ACCY_STD	ypos_min	0.061939230744976176	0.01604722157520492	#c5373d	3
1	(b)	4	MED	ACCY_STD	ypos_min	0.1928518773940725	0.25498156950233375	#c5373d	3
1	(b)	4	MED	ACCY_STD	ypos_min	0.18695287391483945	0.27049125881831587	#c5373d	3
1	(b)	4	MED	ACCY_STD	ypos_min	0.02468352293927931	0.016379916547575736	#c5373d	3
1	(b)	5	MMD Critic	ACCY_STD	ypos_min	0.035969772435913594	0.15058548220366763	#c5373d	3
1	(b)	5	MMD Critic	ACCY_STD	ypos_min	0.08838194857672715	0.015484029448871103	#c5373d	3
1	(b)	5	MMD Critic	ACCY_STD	ypos_min	0.2939787662698344	0.0015004176684393618	#c5373d	3
1	(b)	5	MMD Critic	ACCY_STD	ypos_min	0.028270906105481615	0.14015565160560547	#c5373d	3
1	(b)	5	MMD Critic	ACCY_STD	ypos_min	0.2314482283368541	0.08671312648388892	#c5373d	3
1	(b)	5	MMD Critic	ACCY_STD	ypos_min	0.07176330302933093	0.0018582866928812465	#c5373d	3
1	(b)	5	MMD Critic	ACCY_STD	ypos_min	0.05830431339370998	0.13591943278709173	#c5373d	3
1	(b)	5	MMD Critic	ACCY_STD	ypos_min	0.04324014622033643	0.1366282810954087	#c5373d	3
1	(b)	5	MMD Critic	ACCY_STD	ypos_min	0.2308948169357721	0.01862919601762396	#c5373d	3
1	(b)	5	MMD Critic	ACCY_STD	ypos_min	0.02220525612101298	0.07623603933193897	#c5373d	3
1	(b)	5	MMD Critic	ACCY_STD	ypos_min	0.15767325657305334	0.1378635320820328	#c5373d	3
1	(b)	5	MMD Critic	ACCY_STD	ypos_min	0.04568137261521946	0.00168268663843463	#c5373d	3
1	(b)	5	MMD Critic	ACCY_STD	ypos_min	0.09500974602434266	0.09694624615576768	#c5373d	3
1	(b)	5	MMD Critic	ACCY_STD	ypos_min	0.21479561276680953	0.01185309200515388	#c5373d	3
1	(b)	5	MMD Critic	ACCY_STD	ypos_min	0.05439868615051863	0.12069959838995598	#c5373d	3
1	(b)	5	MMD Critic	ACCY_STD	ypos_min	0.04166727472078631	0.06122934524233824	#c5373d	3
1	(b)	5	MMD Critic	ACCY_STD	ypos_min	0.24049926530133908	0.12118051111452065	#c5373d	3
1	(b)	5	MMD Critic	ACCY_STD	ypos_min	0.04051241491506624	0.07147372699014352	#c5373d	3
1	(b)	5	MMD Critic	ACCY_STD	ypos_min	0.1778880616933331	0.000664241654647161	#c5373d	3
1	(b)	5	MMD Critic	ACCY_STD	ypos_min	0.24177254004305784	0.1166317807302966	#c5373d	3
1	(b)	5	MMD Critic	ACCY_STD	ypos_min	0.021071665645989803	0.1093352363150099	#c5373d	3
1	(b)	5	MMD Critic	ACCY_STD	ypos_min	0.031029767709585016	0.10476119938370387	#c5373d	3
1	(b)	5	MMD Critic	ACCY_STD	ypos_min	0.25829927504528316	0.0003697935754229175	#c5373d	3
1	(b)	5	MMD Critic	ACCY_STD	ypos_min	0.12573695696984843	0.11034798401332865	#c5373d	3
1	(b)	5	MMD Critic	ACCY_STD	ypos_min	0.060896324558871825	0.10588405043608083	#c5373d	3
1	(b)	5	MMD Critic	ACCY_STD	ypos_min	0.05496882578119564	0.1601246371734539	#c5373d	3
1	(b)	5	MMD Critic	ACCY_STD	ypos_min	0.24899740436804954	0.004614845394663331	#c5373d	3
1	(b)	5	MMD Critic	ACCY_STD	ypos_min	0.0710942583960131	0.000936121417014709	#c5373d	3
1	(b)	5	MMD Critic	ACCY_STD	ypos_min	0.02519348906780706	0.14383009157790164	#c5373d	3
1	(b)	5	MMD Critic	ACCY_STD	ypos_min	0.2168840021810302	0.00030712343526704503	#c5373d	3
1	(b)	5	MMD Critic	ACCY_STD	ypos_min	0.049745354586770416	0.1784388925501677	#c5373d	3
1	(b)	5	MMD Critic	ACCY_STD	ypos_min	0.24953763252683547	0.00015431252269529125	#c5373d	3
1	(b)	5	MMD Critic	ACCY_STD	ypos_min	0.052330899375237785	0.11394694599441525	#c5373d	3
1	(b)	5	MMD Critic	ACCY_STD	ypos_min	0.03746971900785106	0.03011006537215508	#c5373d	3
1	(b)	5	MMD Critic	ACCY_STD	ypos_min	0.03534038773667914	0.029885000513638994	#c5373d	3
1	(b)	5	MMD Critic	ACCY_STD	ypos_min	0.25382346881783424	0.12840016425848153	#c5373d	3
1	(b)	5	MMD Critic	ACCY_STD	ypos_min	0.04586286690734433	0.016967178600889785	#c5373d	3
1	(b)	5	MMD Critic	ACCY_STD	ypos_min	0.18050839507395225	0.1656323664465748	#c5373d	3
1	(b)	5	MMD Critic	ACCY_STD	ypos_min	0.1056606938580673	0.07158065046394012	#c5373d	3
1	(b)	5	MMD Critic	ACCY_STD	ypos_min	0.060066831214213044	0.14604554065516664	#c5373d	3
1	(b)	5	MMD Critic	ACCY_STD	ypos_min	0.0826713605664446	0.018951026399100943	#c5373d	3
1	(b)	5	MMD Critic	ACCY_STD	ypos_min	0.2601936536316865	0.0001748050843812143	#c5373d	3
1	(b)	5	MMD Critic	ACCY_STD	ypos_min	0.047730053204257605	0.2208107970361043	#c5373d	3
1	(b)	5	MMD Critic	ACCY_STD	ypos_min	0.037785624507141645	0.030106134686831702	#c5373d	3
1	(b)	5	MMD Critic	ACCY_STD	ypos_min	0.234806457165266	0.10510497977198668	#c5373d	3
1	(b)	5	MMD Critic	ACCY_STD	ypos_min	0.04389244839648177	0.07121050356848814	#c5373d	3
1	(b)	5	MMD Critic	ACCY_STD	ypos_min	0.2807809030781343	0.000792408495191447	#c5373d	3
1	(b)	5	MMD Critic	ACCY_STD	ypos_min	0.03859414879405453	0.3254181697121528	#c5373d	3
1	(b)	5	MMD Critic	ACCY_STD	ypos_min	0.15605360741741522	0.00017299431923224268	#c5373d	3
1	(b)	5	MMD Critic	ACCY_STD	ypos_min	0.030160568959151784	0.029759836893341784	#c5373d	3
1	(b)	5	MMD Critic	ACCY_STD	ypos_min	0.2219268491556242	0.09988158479225799	#c5373d	3
1	(b)	5	MMD Critic	ACCY_STD	ypos_min	0.032402341436787975	0.0265564166847964	#c5373d	3
1	(b)	5	MMD Critic	ACCY_STD	ypos_min	0.02828352560283054	0.1677416870201086	#c5373d	3
1	(b)	5	MMD Critic	ACCY_STD	ypos_min	0.2385572401776464	0.0003644937749869029	#c5373d	3
1	(b)	5	MMD Critic	ACCY_STD	ypos_min	0.0563859602548157	0.014120302466677283	#c5373d	3
1	(b)	5	MMD Critic	ACCY_STD	ypos_min	0.2574280534068026	0.11843397786856337	#c5373d	3
1	(b)	5	MMD Critic	ACCY_STD	ypos_min	0.012625091848456707	0.13324435851701338	#c5373d	3
1	(b)	5	MMD Critic	ACCY_STD	ypos_min	0.15174091598336717	0.017755303090728786	#c5373d	3
1	(b)	5	MMD Critic	ACCY_STD	ypos_min	0.23010882196246166	0.06728887207085552	#c5373d	3
1	(b)	5	MMD Critic	ACCY_STD	ypos_min	0.28055263084063353	0.011531791603720495	#c5373d	3
1	(b)	5	MMD Critic	ACCY_STD	ypos_min	1	0.004699818861654098	#c5373d	3
1	(b)	5	MMD Critic	ACCY_STD	ypos_min	0.1837802098508477	0.09723512944453412	#c5373d	3
1	(b)	5	MMD Critic	ACCY_STD	ypos_min	0.16829001917821024	0.1286771229962669	#c5373d	3
1	(b)	5	MMD Critic	ACCY_STD	ypos_min	0.0655763135607611	0.667779845583248	#c5373d	3
1	(b)	5	MMD Critic	ACCY_STD	ypos_min	0.3791374256183584	0.030231298307128913	#c5373d	3
1	(b)	5	MMD Critic	ACCY_STD	ypos_min	0.0004910297164541788	0.16563620880189092	#c5373d	3
1	(b)	5	MMD Critic	ACCY_STD	ypos_min	0.11299853518644747	0.0026845697458595533	#c5373d	3
1	(b)	5	MMD Critic	ACCY_STD	ypos_min	0.16193644449589678	0.031230354854321296	#c5373d	3
1	(b)	5	MMD Critic	ACCY_STD	ypos_min	0.032274528317632965	0.053838641039305	#c5373d	3
1	(b)	5	MMD Critic	ACCY_STD	ypos_min	0.12747034300011018	0.043815790949725125	#c5373d	3
1	(b)	5	MMD Critic	ACCY_STD	ypos_min	0.30602825221843716	0.0273432162245264	#c5373d	3
1	(b)	5	MMD Critic	ACCY_STD	ypos_min	0.23230571351648735	0.0039167291822293105	#c5373d	3
1	(b)	5	MMD Critic	ACCY_STD	ypos_min	0.028491757055217642	0.13059313334889708	#c5373d	3
1	(b)	5	MMD Critic	ACCY_STD	ypos_min	0.36641705803603136	0.136313163794484	#c5373d	3
1	(b)	5	MMD Critic	ACCY_STD	ypos_min	0.2913919858060199	0.07947885472372539	#c5373d	3
1	(b)	5	MMD Critic	ACCY_STD	ypos_min	0.30548716365634443	0.18084857931341264	#c5373d	3
1	(b)	5	MMD Critic	ACCY_STD	ypos_min	0.10679407036751684	0.03810627177500298	#c5373d	3
1	(b)	5	MMD Critic	ACCY_STD	ypos_min	0.2508694620097558	1	#c5373d	3
1	(b)	5	MMD Critic	ACCY_STD	ypos_min	0.13683546531777188	0.16068504690455881	#c5373d	3
1	(b)	5	MMD Critic	ACCY_STD	ypos_min	0.056616412090433485	0.1557396264576991	#c5373d	3
1	(b)	5	MMD Critic	ACCY_STD	ypos_min	0.03268519292063996	0.1976278799888457	#c5373d	3
1	(b)	5	MMD Critic	ACCY_STD	ypos_min	0.20061877878375375	0.002750949746320636	#c5373d	3
1	(b)	5	MMD Critic	ACCY_STD	ypos_min	0.2552883118708439	0.1530616372973809	#c5373d	3
1	(b)	5	MMD Critic	ACCY_STD	ypos_min	0.24032780498731288	0.005070584067156951	#c5373d	3
1	(b)	5	MMD Critic	ACCY_STD	ypos_min	0.1596012559343397	0.1907517864081495	#c5373d	3
1	(b)	5	MMD Critic	ACCY_STD	ypos_min	0.22339226553065505	0.001857359227804944	#c5373d	3
1	(b)	5	MMD Critic	ACCY_STD	ypos_min	0.08160218248723361	8.475264197259985e-05	#c5373d	3
1	(b)	5	MMD Critic	ACCY_STD	ypos_min	0.025552987073461077	0.0472209127298645	#c5373d	3
1	(b)	5	MMD Critic	ACCY_STD	ypos_min	0.20567112058174794	0.0750586445000747	#c5373d	3
1	(b)	5	MMD Critic	ACCY_STD	ypos_min	0.45190706600541103	0.18400650956821557	#c5373d	3
1	(b)	5	MMD Critic	ACCY_STD	ypos_min	0.27295034272018615	0.0093163425264555	#c5373d	3
1	(b)	5	MMD Critic	ACCY_STD	ypos_min	0.19219370304004924	0.058675592237240976	#c5373d	3
1	(b)	5	MMD Critic	ACCY_STD	ypos_min	0.28414063866525735	0.0024077435030850584	#c5373d	3
1	(b)	5	MMD Critic	ACCY_STD	ypos_min	0.17786416585634057	0.00022833306878496158	#c5373d	3
1	(b)	5	MMD Critic	ACCY_STD	ypos_min	0.34886144910111005	0.1218555290300544	#c5373d	3
1	(b)	5	MMD Critic	ACCY_STD	ypos_min	0.034117287166800146	0.2102357519060953	#c5373d	3
1	(b)	5	MMD Critic	ACCY_STD	ypos_min	0.3143877089481833	0.005084275218283323	#c5373d	3
1	(b)	5	MMD Critic	ACCY_STD	ypos_min	0.206250794455686	0.06772508981174315	#c5373d	3
1	(b)	5	MMD Critic	ACCY_STD	ypos_min	0.03814726508031591	0.010603443227345275	#c5373d	3
1	(b)	5	MMD Critic	ACCY_STD	ypos_min	0.7098590850772318	0.09644802074977868	#c5373d	3
1	(b)	5	MMD Critic	ACCY_STD	ypos_min	0.24411398369933296	0.0763212336239479	#c5373d	3
1	(b)	5	MMD Critic	ACCY_STD	ypos_min	0.1687622878502233	0.07364845593405847	#c5373d	3
1	(b)	5	MMD Critic	ACCY_STD	ypos_min	0.5963366446349943	0.06529150978153252	#c5373d	3
1	(b)	5	MMD Critic	ACCY_STD	ypos_min	0.1785213260598105	0.05160782254077556	#c5373d	3
1	(b)	5	MMD Critic	ACCY_STD	ypos_min	0.22246947631908828	0.0014002956052023194	#c5373d	3
1	(b)	5	MMD Critic	ACCY_STD	ypos_min	0.4367648477630163	0.10690801604532249	#c5373d	3
1	(b)	5	MMD Critic	ACCY_STD	ypos_min	0.3288928892912008	0.29109140645309	#c5373d	3
1	(b)	5	MMD Critic	ACCY_STD	ypos_min	0.02182479607242945	0.0060057338540917245	#c5373d	3
1	(b)	5	MMD Critic	ACCY_STD	ypos_min	0.08162145601098722	0.3306363532214528	#c5373d	3
1	(b)	5	MMD Critic	ACCY_STD	ypos_min	0.4289688681291342	0.0005390780343499499	#c5373d	3
1	(b)	5	MMD Critic	ACCY_STD	ypos_min	0.414269185871162	0.0933184002623048	#c5373d	3
1	(b)	5	MMD Critic	ACCY_STD	ypos_min	0.6911566649946878	0.00023327954919190853	#c5373d	3
1	(b)	5	MMD Critic	ACCY_STD	ypos_min	0.2496247401107804	0.8366282192644036	#c5373d	3
1	(b)	5	MMD Critic	ACCY_STD	ypos_min	0.3547208322552334	0.014738789177560186	#c5373d	3
1	(b)	5	MMD Critic	ACCY_STD	ypos_min	0.06748727452194477	0.14056819690454558	#c5373d	3
1	(b)	5	MMD Critic	ACCY_STD	ypos_min	0.2703183234428872	0.21863840883738192	#c5373d	3
1	(b)	5	MMD Critic	ACCY_STD	ypos_min	0.42221795690148317	0.09975173968157562	#c5373d	3
1	(b)	5	MMD Critic	ACCY_STD	ypos_min	0.3247945368047678	0.16272392429729726	#c5373d	3
2	(c)	0	Ours	SPEED_MIN	ypos_std	0.058152256132657024	0.3638600198789018	#c5373d	3
2	(c)	0	Ours	SPEED_MIN	ypos_std	0.04814756690553323	0.27244778233732	#c5373d	3
2	(c)	0	Ours	SPEED_MIN	ypos_std	0.052211971904052266	0.3097013707506044	#c5373d	3
2	(c)	0	Ours	SPEED_MIN	ypos_std	0.8119430383525452	0.045036172572641656	#c5373d	3
2	(c)	0	Ours	SPEED_MIN	ypos_std	0.09160543573585218	0.1734866016653877	#c5373d	3
2	(c)	0	Ours	SPEED_MIN	ypos_std	0.0425199292152761	0.16357144910320867	#c5373d	3
2	(c)	0	Ours	SPEED_MIN	ypos_std	0.046428010944621324	0.10607187112303361	#c5373d	3
2	(c)	0	Ours	SPEED_MIN	ypos_std	0.22713771373224803	0.15896378587682614	#c5373d	3
2	(c)	0	Ours	SPEED_MIN	ypos_std	0.03329685633402136	0.0725840830382234	#c5373d	3
2	(c)	0	Ours	SPEED_MIN	ypos_std	0.04814756690553323	0.017487295868423083	#c5373d	3
2	(c)	0	Ours	SPEED_MIN	ypos_std	0.03188994691145707	0.03720248479264708	#c5373d	3
2	(c)	0	Ours	SPEED_MIN	ypos_std	0.5940283938788485	0.02253746072178386	#c5373d	3
2	(c)	0	Ours	SPEED_MIN	ypos_std	0.03673596825584516	0.05632629370169084	#c5373d	3
2	(c)	0	Ours	SPEED_MIN	ypos_std	0.9371579805834697	0.026433608734077123	#c5373d	3
2	(c)	0	Ours	SPEED_MIN	ypos_std	0.04674065748296895	0.3515818927590931	#c5373d	3
2	(c)	0	Ours	SPEED_MIN	ypos_std	0.05471314421083322	0.026137509621971405	#c5373d	3
2	(c)	0	Ours	SPEED_MIN	ypos_std	0.019540408646726147	0.01743916577348862	#c5373d	3
2	(c)	0	Ours	SPEED_MIN	ypos_std	0.41769577523241813	0.005187997239761929	#c5373d	3
2	(c)	0	Ours	SPEED_MIN	ypos_std	0.9956228470274415	0.01009869500804774	#c5373d	3
2	(c)	0	Ours	SPEED_MIN	ypos_std	0.5838673777598479	0.004557895930873587	#c5373d	3
2	(c)	0	Ours	SPEED_MIN	ypos_std	0.01969673191589996	0.587851402149908	#c5373d	3
2	(c)	0	Ours	SPEED_MIN	ypos_std	0.6839142700310856	0.057966189155789674	#c5373d	3
2	(c)	0	Ours	SPEED_MIN	ypos_std	0.21213067989156234	0.7021579399614547	#c5373d	3
2	(c)	0	Ours	SPEED_MIN	ypos_std	0.1117711338365703	0.24785178230595592	#c5373d	3
2	(c)	0	Ours	SPEED_MIN	ypos_std	0.03673596825584516	0.40106925775774743	#c5373d	3
2	(c)	0	Ours	SPEED_MIN	ypos_std	0.08425823846197987	0.008529189437039598	#c5373d	3
2	(c)	0	Ours	SPEED_MIN	ypos_std	0.03439111921823802	0.2248829661779898	#c5373d	3
2	(c)	0	Ours	SPEED_MIN	ypos_std	0.018446145762509483	0.175338386669994	#c5373d	3
2	(c)	0	Ours	SPEED_MIN	ypos_std	0.3512583822108459	0.015894685310234066	#c5373d	3
2	(c)	0	Ours	SPEED_MIN	ypos_std	0.04064404998519039	0.0186213936953467	#c5373d	3
2	(c)	0	Ours	SPEED_MIN	ypos_std	0.089885876152237	0.023992216127540242	#c5373d	3
2	(c)	0	Ours	SPEED_MIN	ypos_std	0.28997966069471276	0.06027991411797536	#c5373d	3
2	(c)	0	Ours	SPEED_MIN	ypos_std	0.7673909175061194	0.01732102192231293	#c5373d	3
2	(c)	0	Ours	SPEED_MIN	ypos_std	0.49382517471573373	0.22915397073668597	#c5373d	3
2	(c)	0	Ours	SPEED_MIN	ypos_std	0.24839766384907297	0.09375305057729617	#c5373d	3
2	(c)	0	Ours	SPEED_MIN	ypos_std	0.5746443229921095	0.44827834510785264	#c5373d	3
2	(c)	0	Ours	SPEED_MIN	ypos_std	0.22682505994849383	0.14192862401873058	#c5373d	3
2	(c)	0	Ours	SPEED_MIN	ypos_std	0.06393621346938468	0.6236098314532967	#c5373d	3
2	(c)	0	Ours	SPEED_MIN	ypos_std	0.034547442487411824	0.2104927552558468	#c5373d	3
2	(c)	0	Ours	SPEED_MIN	ypos_std	0.0010942628842166631	0.08916441844293406	#c5373d	3
2	(c)	0	Ours	SPEED_MIN	ypos_std	0.34516177833577066	0.614104003654082	#c5373d	3
2	(c)	0	Ours	SPEED_MIN	ypos_std	0.025480692875330897	0.1836272362596078	#c5373d	3
2	(c)	0	Ours	SPEED_MIN	ypos_std	0.06346724728456654	0.8974686447108395	#c5373d	3
2	(c)	0	Ours	SPEED_MIN	ypos_std	0.6313896515886858	0.10009617376198125	#c5373d	3
2	(c)	0	Ours	SPEED_MIN	ypos_std	0.22682505994849383	0.14192862401873058	#c5373d	3
2	(c)	0	Ours	SPEED_MIN	ypos_std	0.00031264653834761765	0.059902012602185736	#c5373d	3
2	(c)	0	Ours	SPEED_MIN	ypos_std	0.17914645922777878	0.4857880899079953	#c5373d	3
2	(c)	0	Ours	SPEED_MIN	ypos_std	0.06440518689960939	0.20385350497453164	#c5373d	3
2	(c)	0	Ours	SPEED_MIN	ypos_std	0.044239485176188	0.3264921196557418	#c5373d	3
2	(c)	0	Ours	SPEED_MIN	ypos_std	0.4753790651802571	0.06503167712255246	#c5373d	3
2	(c)	0	Ours	SPEED_MIN	ypos_std	0.03892449402427849	0.05367867198839816	#c5373d	3
2	(c)	0	Ours	SPEED_MIN	ypos_std	0.5735500927122222	0.014255054314281663	#c5373d	3
2	(c)	0	Ours	SPEED_MIN	ypos_std	0.052993588249921314	0.921333911507528	#c5373d	3
2	(c)	0	Ours	SPEED_MIN	ypos_std	0.129435666875914	0.004935681444217828	#c5373d	3
2	(c)	0	Ours	SPEED_MIN	ypos_std	0.02266687403020233	0.1804173053163659	#c5373d	3
2	(c)	0	Ours	SPEED_MIN	ypos_std	0.04455213171453562	0.023496943212071356	#c5373d	3
2	(c)	0	Ours	SPEED_MIN	ypos_std	0.17226823538413116	0.022321485580163163	#c5373d	3
2	(c)	0	Ours	SPEED_MIN	ypos_std	0.052993588249921314	0.921333911507528	#c5373d	3
2	(c)	0	Ours	SPEED_MIN	ypos_std	0.8099108467213956	0.008042510493280189	#c5373d	3
2	(c)	0	Ours	SPEED_MIN	ypos_std	0.17914645922777878	0.4857880899079953	#c5373d	3
2	(c)	0	Ours	SPEED_MIN	ypos_std	0.18977644153159778	0.1578734006283945	#c5373d	3
2	(c)	0	Ours	SPEED_MIN	ypos_std	0.10739408229970362	0.12788831574068166	#c5373d	3
2	(c)	0	Ours	SPEED_MIN	ypos_std	0.11255275380514262	0.003095578068202329	#c5373d	3
2	(c)	0	Ours	SPEED_MIN	ypos_std	0.5410348527240699	0.06892303240559709	#c5373d	3
2	(c)	0	Ours	SPEED_MIN	ypos_std	0.03204627018063088	0.01830144347822665	#c5373d	3
2	(c)	0	Ours	SPEED_MIN	ypos_std	0.30248552222861746	0.013413916716621429	#c5373d	3
2	(c)	0	Ours	SPEED_MIN	ypos_std	0.8088165584782561	0.004968676571171957	#c5373d	3
2	(c)	0	Ours	SPEED_MIN	ypos_std	0.027669218643764225	0.11652399837030093	#c5373d	3
2	(c)	0	Ours	SPEED_MIN	ypos_std	0.03204627018063088	0.02690090427513613	#c5373d	3
2	(c)	0	Ours	SPEED_MIN	ypos_std	0.0848835315386751	0.3426713983309653	#c5373d	3
2	(c)	0	Ours	SPEED_MIN	ypos_std	0.02063467153094281	0.2452316807900904	#c5373d	3
2	(c)	0	Ours	SPEED_MIN	ypos_std	0.5615131538906963	0.086367910513917	#c5373d	3
2	(c)	0	Ours	SPEED_MIN	ypos_std	0.07972486727864268	0.6384591837376613	#c5373d	3
2	(c)	0	Ours	SPEED_MIN	ypos_std	0.38392994909087536	0.0207387917468892	#c5373d	3
2	(c)	0	Ours	SPEED_MIN	ypos_std	0.043457868830318956	0.17703989863002087	#c5373d	3
2	(c)	0	Ours	SPEED_MIN	ypos_std	0.14616225305480832	0.09987101997263431	#c5373d	3
2	(c)	0	Ours	SPEED_MIN	ypos_std	0.1600750276339806	0.8998527048111666	#c5373d	3
2	(c)	0	Ours	SPEED_MIN	ypos_std	0.03845552421675706	0.031632838507209125	#c5373d	3
2	(c)	0	Ours	SPEED_MIN	ypos_std	0.018758792300857103	0.21777229630644446	#c5373d	3
2	(c)	0	Ours	SPEED_MIN	ypos_std	0.09160543573585218	0.1734866016653877	#c5373d	3
2	(c)	0	Ours	SPEED_MIN	ypos_std	0.5649522875487398	0.06331487515764904	#c5373d	3
2	(c)	0	Ours	SPEED_MIN	ypos_std	0.05862122594017845	0.01106083501575897	#c5373d	3
2	(c)	0	Ours	SPEED_MIN	ypos_std	0.27043926291609643	0.12086886704881962	#c5373d	3
2	(c)	0	Ours	SPEED_MIN	ypos_std	0.8333593588336866	0.029998040555303286	#c5373d	3
2	(c)	0	Ours	SPEED_MIN	ypos_std	0.4509926206983297	0.02579686185640524	#c5373d	3
2	(c)	0	Ours	SPEED_MIN	ypos_std	0.07738001461833227	0.3807102719197787	#c5373d	3
2	(c)	0	Ours	SPEED_MIN	ypos_std	0.04814756690553323	0.21263444576640278	#c5373d	3
2	(c)	0	Ours	SPEED_MIN	ypos_std	0.27809910672831645	0.06925608381298412	#c5373d	3
2	(c)	0	Ours	SPEED_MIN	ypos_std	0.2116616992159311	0.005509327030630028	#c5373d	3
2	(c)	0	Ours	SPEED_MIN	ypos_std	0.000937939615042853	0.03948933443215748	#c5373d	3
2	(c)	0	Ours	SPEED_MIN	ypos_std	0.2829451244500012	0.41310066067249285	#c5373d	3
2	(c)	0	Ours	SPEED_MIN	ypos_std	0.03720493806336658	0.652755825860867	#c5373d	3
2	(c)	0	Ours	SPEED_MIN	ypos_std	0.044395808445361805	0.1974278052201026	#c5373d	3
2	(c)	0	Ours	SPEED_MIN	ypos_std	0.11442863303522832	0.5627984094652838	#c5373d	3
2	(c)	0	Ours	SPEED_MIN	ypos_std	0.017820852685814247	0.029021086952489325	#c5373d	3
2	(c)	0	Ours	SPEED_MIN	ypos_std	0.5121150153225857	0.03944745619642253	#c5373d	3
2	(c)	0	Ours	SPEED_MIN	ypos_std	0.0010942628842166631	0.07887214139121836	#c5373d	3
2	(c)	0	Ours	SPEED_MIN	ypos_std	0.03986243363932134	0.038271861937840046	#c5373d	3
2	(c)	0	Ours	SPEED_MIN	ypos_std	0.03892449402427849	0.05367867198839816	#c5373d	3
2	(c)	0	Ours	SPEED_MIN	ypos_std	0.01688291307077139	0.17689366758759148	#c5373d	3
2	(c)	0	Ours	SPEED_MIN	ypos_std	0.03142097710393565	0.05442476557974711	#c5373d	3
2	(c)	0	Ours	SPEED_MIN	ypos_std	0.25152414372336224	0.3513013833431213	#c5373d	3
2	(c)	0	Ours	SPEED_MIN	ypos_std	0.03470376575658564	0.06220786030002787	#c5373d	3
2	(c)	0	Ours	SPEED_MIN	ypos_std	0.03439111921823802	0.2248829661779898	#c5373d	3
2	(c)	0	Ours	SPEED_MIN	ypos_std	0.04517742479123085	0.2266747277315931	#c5373d	3
2	(c)	0	Ours	SPEED_MIN	ypos_std	0.35610439993253074	0.06054864809731722	#c5373d	3
2	(c)	0	Ours	SPEED_MIN	ypos_std	0.026418632490373753	0.019048335106713093	#c5373d	3
2	(c)	0	Ours	SPEED_MIN	ypos_std	0.14006564917973302	0.010117026562506008	#c5373d	3
2	(c)	0	Ours	SPEED_MIN	ypos_std	0.12427699537047503	0.23088494242808655	#c5373d	3
2	(c)	0	Ours	SPEED_MIN	ypos_std	0.01563232691738092	0.0017419996232031483	#c5373d	3
2	(c)	0	Ours	SPEED_MIN	ypos_std	0.025793339413678514	0.01685382739791309	#c5373d	3
2	(c)	0	Ours	SPEED_MIN	ypos_std	0.02141628787681186	0.004324882202882298	#c5373d	3
2	(c)	0	Ours	SPEED_MIN	ypos_std	0.03892449402427849	0.05367867198839816	#c5373d	3
2	(c)	0	Ours	SPEED_MIN	ypos_std	0.7673909175061194	0.09112659420636791	#c5373d	3
2	(c)	0	Ours	SPEED_MIN	ypos_std	0.1502266652987339	0.10969990173653037	#c5373d	3
2	(c)	0	Ours	SPEED_MIN	ypos_std	0.05674534671009274	0.08746975841503199	#c5373d	3
2	(c)	0	Ours	SPEED_MIN	ypos_std	0.03986243363932134	0.040900251642325997	#c5373d	3
2	(c)	0	Ours	SPEED_MIN	ypos_std	0.035485382102454686	0.0291137371786607	#c5373d	3
2	(c)	1	Uniform	SPEED_MIN	ypos_std	0.04220728267692848	0.04312473689601478	#c5373d	3
2	(c)	1	Uniform	SPEED_MIN	ypos_std	0.020322024992595195	0.009289850856378169	#c5373d	3
2	(c)	1	Uniform	SPEED_MIN	ypos_std	0.25824602618431963	0.10984118616367572	#c5373d	3
2	(c)	1	Uniform	SPEED_MIN	ypos_std	0.08441456535385697	0.2777667415672246	#c5373d	3
2	(c)	1	Uniform	SPEED_MIN	ypos_std	0.058152256132657024	0.30115716554200944	#c5373d	3
2	(c)	1	Uniform	SPEED_MIN	ypos_std	0.030170390950545172	0.38312389352452325	#c5373d	3
2	(c)	1	Uniform	SPEED_MIN	ypos_std	0.03204627018063088	0.037289171420431956	#c5373d	3
2	(c)	1	Uniform	SPEED_MIN	ypos_std	0.02141628787681186	0.18961596036184222	#c5373d	3
2	(c)	1	Uniform	SPEED_MIN	ypos_std	0.03876817075510468	0.20572776119794042	#c5373d	3
2	(c)	1	Uniform	SPEED_MIN	ypos_std	0.08957322961388939	0.016976533207962267	#c5373d	3
2	(c)	1	Uniform	SPEED_MIN	ypos_std	0.03314053306484755	0.5105065840757982	#c5373d	3
2	(c)	1	Uniform	SPEED_MIN	ypos_std	0.08863528999884653	0.03705773493072408	#c5373d	3
2	(c)	1	Uniform	SPEED_MIN	ypos_std	0.0628419542078713	0.42988477120286456	#c5373d	3
2	(c)	1	Uniform	SPEED_MIN	ypos_std	0.5887134534447852	0.18169316058554286	#c5373d	3
2	(c)	1	Uniform	SPEED_MIN	ypos_std	0.11849303803374737	0.01353998857189706	#c5373d	3
2	(c)	1	Uniform	SPEED_MIN	ypos_std	0.4867906384710221	0.07362001874715139	#c5373d	3
2	(c)	1	Uniform	SPEED_MIN	ypos_std	0.02985774441219755	0.003439551318178477	#c5373d	3
2	(c)	1	Uniform	SPEED_MIN	ypos_std	0.09113646230562746	0.039681029410250625	#c5373d	3
2	(c)	1	Uniform	SPEED_MIN	ypos_std	0.12021259037195599	0.03241452451482678	#c5373d	3
2	(c)	1	Uniform	SPEED_MIN	ypos_std	0.15444738994372348	0.11350023740930375	#c5373d	3
2	(c)	1	Uniform	SPEED_MIN	ypos_std	0.14835078606864818	0.10957970541559162	#c5373d	3
2	(c)	1	Uniform	SPEED_MIN	ypos_std	0.11286540034349023	0.15106446103888568	#c5373d	3
2	(c)	1	Uniform	SPEED_MIN	ypos_std	0.02110364133846424	0.043820572525891215	#c5373d	3
2	(c)	1	Uniform	SPEED_MIN	ypos_std	0.810692481180781	0.002115966843763096	#c5373d	3
2	(c)	1	Uniform	SPEED_MIN	ypos_std	0.06018445863191654	0.019042075983235568	#c5373d	3
2	(c)	1	Uniform	SPEED_MIN	ypos_std	0.034234795949064215	0.0069601632423592795	#c5373d	3
2	(c)	1	Uniform	SPEED_MIN	ypos_std	0.22276066219538138	0.14061727130528448	#c5373d	3
2	(c)	1	Uniform	SPEED_MIN	ypos_std	0.05596373036422369	0.03453318674197575	#c5373d	3
2	(c)	1	Uniform	SPEED_MIN	ypos_std	0.044708454983709435	0.0018436841748255331	#c5373d	3
2	(c)	1	Uniform	SPEED_MIN	ypos_std	0.04517742479123085	0.013973199268410315	#c5373d	3
2	(c)	1	Uniform	SPEED_MIN	ypos_std	0.04720962729049037	0.020626325003320182	#c5373d	3
2	(c)	1	Uniform	SPEED_MIN	ypos_std	0.07300296308146562	0.0870883085861268	#c5373d	3
2	(c)	1	Uniform	SPEED_MIN	ypos_std	0.04814756690553323	0.061482759313368975	#c5373d	3
2	(c)	1	Uniform	SPEED_MIN	ypos_std	0.16132561378737106	0.18399071979539505	#c5373d	3
2	(c)	1	Uniform	SPEED_MIN	ypos_std	0.027200248836242797	0.034090001778748234	#c5373d	3
2	(c)	1	Uniform	SPEED_MIN	ypos_std	0.00046896980752142496	0.019778109845048734	#c5373d	3
2	(c)	1	Uniform	SPEED_MIN	ypos_std	0.052055648634878465	0.014006928391906785	#c5373d	3
2	(c)	1	Uniform	SPEED_MIN	ypos_std	0.03329685633402136	0.05358565677945323	#c5373d	3
2	(c)	1	Uniform	SPEED_MIN	ypos_std	0.1710176492307407	0.08017102209831135	#c5373d	3
2	(c)	1	Uniform	SPEED_MIN	ypos_std	0.0834766257388141	0.01685499788143816	#c5373d	3
2	(c)	1	Uniform	SPEED_MIN	ypos_std	0.09910895265619503	0.04166204618965501	#c5373d	3
2	(c)	1	Uniform	SPEED_MIN	ypos_std	0.026418632490373753	0.026344346959324718	#c5373d	3
2	(c)	1	Uniform	SPEED_MIN	ypos_std	0.2587150068599509	0.022725055862521507	#c5373d	3
2	(c)	1	Uniform	SPEED_MIN	ypos_std	0.09770203961092747	0.023433185980649862	#c5373d	3
2	(c)	1	Uniform	SPEED_MIN	ypos_std	0.03861184748593087	0.06645171023255737	#c5373d	3
2	(c)	1	Uniform	SPEED_MIN	ypos_std	0.12287008232520746	0.1534417008510587	#c5373d	3
2	(c)	1	Uniform	SPEED_MIN	ypos_std	0.024386429991114233	0.06995678157207315	#c5373d	3
2	(c)	1	Uniform	SPEED_MIN	ypos_std	0.06252930766952368	0.0007123745816291812	#c5373d	3
2	(c)	1	Uniform	SPEED_MIN	ypos_std	0.14209785530169583	0.013248471536715089	#c5373d	3
2	(c)	1	Uniform	SPEED_MIN	ypos_std	0.10739408229970362	0.06439642283821317	#c5373d	3
2	(c)	1	Uniform	SPEED_MIN	ypos_std	0.02657495575954756	0.08674398210452312	#c5373d	3
2	(c)	1	Uniform	SPEED_MIN	ypos_std	0.018758792300857103	0.27207595039203425	#c5373d	3
2	(c)	1	Uniform	SPEED_MIN	ypos_std	0.050336092673966555	0.6769165290773436	#c5373d	3
2	(c)	1	Uniform	SPEED_MIN	ypos_std	0.1385024092425884	0.0029933430708494833	#c5373d	3
2	(c)	1	Uniform	SPEED_MIN	ypos_std	0.04799124363635942	0.02656424577583345	#c5373d	3
2	(c)	1	Uniform	SPEED_MIN	ypos_std	0.04736595055966418	0.025114574564530923	#c5373d	3
2	(c)	1	Uniform	SPEED_MIN	ypos_std	0.023448490376071378	0.17773711900380074	#c5373d	3
2	(c)	1	Uniform	SPEED_MIN	ypos_std	0.2993590713359544	0.05953100321881825	#c5373d	3
2	(c)	1	Uniform	SPEED_MIN	ypos_std	0.03517273556410706	0.005117339142760232	#c5373d	3
2	(c)	1	Uniform	SPEED_MIN	ypos_std	0.17539470076760735	0.055504345259363375	#c5373d	3
2	(c)	1	Uniform	SPEED_MIN	ypos_std	0.0020322024992595195	0.0033788784040278226	#c5373d	3
2	(c)	1	Uniform	SPEED_MIN	ypos_std	0.15444738994372348	0.1162418667059624	#c5373d	3
2	(c)	1	Uniform	SPEED_MIN	ypos_std	0.046428010944621324	0.12517541938344456	#c5373d	3
2	(c)	1	Uniform	SPEED_MIN	ypos_std	0.15773018221907675	0.07240647620769311	#c5373d	3
2	(c)	1	Uniform	SPEED_MIN	ypos_std	0.017820852685814247	0.04826509069799195	#c5373d	3
2	(c)	1	Uniform	SPEED_MIN	ypos_std	0.1303735992455503	0.04823947173541036	#c5373d	3
2	(c)	1	Uniform	SPEED_MIN	ypos_std	0.028919804797154704	0.16383081933123386	#c5373d	3
2	(c)	1	Uniform	SPEED_MIN	ypos_std	0.06424886000773229	0.019935511236984726	#c5373d	3
2	(c)	1	Uniform	SPEED_MIN	ypos_std	0.04001875690849515	0.01510282582317618	#c5373d	3
2	(c)	1	Uniform	SPEED_MIN	ypos_std	0.08285133266211887	0.1319138497233898	#c5373d	3
2	(c)	1	Uniform	SPEED_MIN	ypos_std	0.12474596155529317	0.03440706413722296	#c5373d	3
2	(c)	1	Uniform	SPEED_MIN	ypos_std	0.036266998448323734	0.11899898869750809	#c5373d	3
2	(c)	1	Uniform	SPEED_MIN	ypos_std	0.24542753984828697	0.11101429904933113	#c5373d	3
2	(c)	1	Uniform	SPEED_MIN	ypos_std	0.0001563232691738073	0.15457039508874004	#c5373d	3
2	(c)	1	Uniform	SPEED_MIN	ypos_std	0.1652336991394196	0.02716570380349718	#c5373d	3
2	(c)	1	Uniform	SPEED_MIN	ypos_std	0.3439111921823802	0.010351380465594216	#c5373d	3
2	(c)	1	Uniform	SPEED_MIN	ypos_std	0.016570266532423772	0.024287843150922275	#c5373d	3
2	(c)	1	Uniform	SPEED_MIN	ypos_std	0.6326402667237024	0.21724130333355632	#c5373d	3
2	(c)	1	Uniform	SPEED_MIN	ypos_std	0.023448490376071378	0.02712389037963904	#c5373d	3
2	(c)	1	Uniform	SPEED_MIN	ypos_std	0.0545568209416594	0.14557669085449804	#c5373d	3
2	(c)	1	Uniform	SPEED_MIN	ypos_std	0.04549007132957848	0.024621046645989172	#c5373d	3
2	(c)	1	Uniform	SPEED_MIN	ypos_std	0.04611536440627371	0.1474540726588489	#c5373d	3
2	(c)	1	Uniform	SPEED_MIN	ypos_std	0.01969673191589996	0.2415728750174634	#c5373d	3
2	(c)	1	Uniform	SPEED_MIN	ypos_std	0.1283414076144006	0.004983615660879913	#c5373d	3
2	(c)	1	Uniform	SPEED_MIN	ypos_std	0.0015632326917380914	0.11990516080370052	#c5373d	3
2	(c)	1	Uniform	SPEED_MIN	ypos_std	0.037517584601714206	0.014984019372140465	#c5373d	3
2	(c)	1	Uniform	SPEED_MIN	ypos_std	0.06800061846790371	0.0064052515643025715	#c5373d	3
2	(c)	1	Uniform	SPEED_MIN	ypos_std	0.16132561378737106	0.00584723187569092	#c5373d	3
2	(c)	1	Uniform	SPEED_MIN	ypos_std	0.054869467480007025	0.01693852293339558	#c5373d	3
2	(c)	1	Uniform	SPEED_MIN	ypos_std	0.03470376575658564	0.050802326178472704	#c5373d	3
2	(c)	1	Uniform	SPEED_MIN	ypos_std	0.030014067681371364	0.10864410160251883	#c5373d	3
2	(c)	1	Uniform	SPEED_MIN	ypos_std	0.04017508017766896	0.054311245027086154	#c5373d	3
2	(c)	1	Uniform	SPEED_MIN	ypos_std	0.22682505994849383	0.07435536966952142	#c5373d	3
2	(c)	1	Uniform	SPEED_MIN	ypos_std	0.02860715825880708	0.03335027227168304	#c5373d	3
2	(c)	1	Uniform	SPEED_MIN	ypos_std	0.02329216710689757	0.18428394801114142	#c5373d	3
2	(c)	1	Uniform	SPEED_MIN	ypos_std	0.02094731806929043	0.17872980340882208	#c5373d	3
2	(c)	1	Uniform	SPEED_MIN	ypos_std	0.04783492036718561	0.01776418814634533	#c5373d	3
2	(c)	1	Uniform	SPEED_MIN	ypos_std	0.054400497672485594	0.04733634947398343	#c5373d	3
2	(c)	1	Uniform	SPEED_MIN	ypos_std	0.04205095940775467	0.008095438150845563	#c5373d	3
2	(c)	1	Uniform	SPEED_MIN	ypos_std	0.05909019574769987	0.1306856853300372	#c5373d	3
2	(c)	1	Uniform	SPEED_MIN	ypos_std	0.04330154556114514	0.21473015006077745	#c5373d	3
2	(c)	1	Uniform	SPEED_MIN	ypos_std	0.029076128066328505	0.21474239023698888	#c5373d	3
2	(c)	1	Uniform	SPEED_MIN	ypos_std	0.0676879719295561	0.0024708202371653883	#c5373d	3
2	(c)	1	Uniform	SPEED_MIN	ypos_std	0.09410660804263314	0.1601801562771127	#c5373d	3
2	(c)	1	Uniform	SPEED_MIN	ypos_std	0.04783492036718561	0.02138677897811522	#c5373d	3
2	(c)	1	Uniform	SPEED_MIN	ypos_std	0.11286540034349023	0.09847841582225036	#c5373d	3
2	(c)	1	Uniform	SPEED_MIN	ypos_std	0.07018914423633703	0.30489639600096125	#c5373d	3
2	(c)	1	Uniform	SPEED_MIN	ypos_std	0.03157730037310946	0.07930172469628101	#c5373d	3
2	(c)	1	Uniform	SPEED_MIN	ypos_std	0.02657495575954756	0.03702509978473525	#c5373d	3
2	(c)	1	Uniform	SPEED_MIN	ypos_std	0.03251523998815231	0.07431565430635381	#c5373d	3
2	(c)	1	Uniform	SPEED_MIN	ypos_std	0.1364702176114387	0.18688250290233438	#c5373d	3
2	(c)	1	Uniform	SPEED_MIN	ypos_std	0.037048614794192775	0.05405196377611327	#c5373d	3
2	(c)	1	Uniform	SPEED_MIN	ypos_std	0.05017976940479275	0.09498417326778137	#c5373d	3
2	(c)	1	Uniform	SPEED_MIN	ypos_std	0.01891511557003091	0.10042576523426011	#c5373d	3
2	(c)	1	Uniform	SPEED_MIN	ypos_std	0.09473190111932837	0.01434725852924641	#c5373d	3
2	(c)	1	Uniform	SPEED_MIN	ypos_std	0.030014067681371364	0.0935268737204465	#c5373d	3
2	(c)	1	Uniform	SPEED_MIN	ypos_std	0.14975768462310263	0.06812222496489291	#c5373d	3
2	(c)	1	Uniform	SPEED_MIN	ypos_std	0.023604813645245186	0.07161857618545855	#c5373d	3
2	(c)	2	Support Point	SPEED_MIN	ypos_std	0.039080817293452294	0.012814706856758604	#c5373d	3
2	(c)	2	Support Point	SPEED_MIN	ypos_std	0.020322024992595195	0.009289850856378169	#c5373d	3
2	(c)	2	Support Point	SPEED_MIN	ypos_std	0.10661246957653785	0.028371446075184548	#c5373d	3
2	(c)	2	Support Point	SPEED_MIN	ypos_std	0.08441456535385697	0.2777667415672246	#c5373d	3
2	(c)	2	Support Point	SPEED_MIN	ypos_std	0.01860246903168329	0.2348043525019754	#c5373d	3
2	(c)	2	Support Point	SPEED_MIN	ypos_std	0.030170390950545172	0.38312389352452325	#c5373d	3
2	(c)	2	Support Point	SPEED_MIN	ypos_std	0.03204627018063088	0.037289171420431956	#c5373d	3
2	(c)	2	Support Point	SPEED_MIN	ypos_std	0.02141628787681186	0.18961596036184222	#c5373d	3
2	(c)	2	Support Point	SPEED_MIN	ypos_std	0.03876817075510468	0.20572776119794042	#c5373d	3
2	(c)	2	Support Point	SPEED_MIN	ypos_std	0.11521024575839409	0.028683441050914624	#c5373d	3
2	(c)	2	Support Point	SPEED_MIN	ypos_std	0.02673127902872137	0.22904595016813772	#c5373d	3
2	(c)	2	Support Point	SPEED_MIN	ypos_std	0.0392371405626261	0.061188649108730404	#c5373d	3
2	(c)	2	Support Point	SPEED_MIN	ypos_std	0.07706736807998465	0.4242855987952803	#c5373d	3
2	(c)	2	Support Point	SPEED_MIN	ypos_std	0.23260902453062807	0.12286027507103409	#c5373d	3
2	(c)	2	Support Point	SPEED_MIN	ypos_std	0.11849303803374737	0.01353998857189706	#c5373d	3
2	(c)	2	Support Point	SPEED_MIN	ypos_std	0.25558855596728786	0.05001901551987201	#c5373d	3
2	(c)	2	Support Point	SPEED_MIN	ypos_std	0.02985774441219755	0.003439551318178477	#c5373d	3
2	(c)	2	Support Point	SPEED_MIN	ypos_std	0.11083319422152745	0.023713537230166115	#c5373d	3
2	(c)	2	Support Point	SPEED_MIN	ypos_std	0.1191183311104426	0.08141062318779635	#c5373d	3
2	(c)	2	Support Point	SPEED_MIN	ypos_std	0.04392683863784038	0.16543281042263486	#c5373d	3
2	(c)	2	Support Point	SPEED_MIN	ypos_std	0.14835078606864818	0.10957970541559162	#c5373d	3
2	(c)	2	Support Point	SPEED_MIN	ypos_std	0.11286540034349023	0.15106446103888568	#c5373d	3
2	(c)	2	Support Point	SPEED_MIN	ypos_std	0.02110364133846424	0.043820572525891215	#c5373d	3
2	(c)	2	Support Point	SPEED_MIN	ypos_std	0.3264029860349136	0.011098781676783076	#c5373d	3
2	(c)	2	Support Point	SPEED_MIN	ypos_std	0.04173831286940705	0.08960569358712141	#c5373d	3
2	(c)	2	Support Point	SPEED_MIN	ypos_std	0.034234795949064215	0.0069601632423592795	#c5373d	3
2	(c)	2	Support Point	SPEED_MIN	ypos_std	0.018133499224161867	0.14734157127213193	#c5373d	3
2	(c)	2	Support Point	SPEED_MIN	ypos_std	0.035641705371628495	0.023393169286266773	#c5373d	3
2	(c)	2	Support Point	SPEED_MIN	ypos_std	0.025949662682852325	0.026709717635750273	#c5373d	3
2	(c)	2	Support Point	SPEED_MIN	ypos_std	0.02657495575954756	0.12329291199101715	#c5373d	3
2	(c)	2	Support Point	SPEED_MIN	ypos_std	0.04720962729049037	0.020626325003320182	#c5373d	3
2	(c)	2	Support Point	SPEED_MIN	ypos_std	0.04627168767544752	0.002879133404286176	#c5373d	3
2	(c)	2	Support Point	SPEED_MIN	ypos_std	0.03157730037310946	0.01382734940110682	#c5373d	3
2	(c)	2	Support Point	SPEED_MIN	ypos_std	0.16132561378737106	0.18399071979539505	#c5373d	3
2	(c)	2	Support Point	SPEED_MIN	ypos_std	0.020790994800116622	0.05104811632124641	#c5373d	3
2	(c)	2	Support Point	SPEED_MIN	ypos_std	0.0006252930766952353	0.013403556238179263	#c5373d	3
2	(c)	2	Support Point	SPEED_MIN	ypos_std	0.06174768770095135	0.01576484924946406	#c5373d	3
2	(c)	2	Support Point	SPEED_MIN	ypos_std	0.03798655440923563	0.0873831968073784	#c5373d	3
2	(c)	2	Support Point	SPEED_MIN	ypos_std	0.07378458305003793	0.017866714975623182	#c5373d	3
2	(c)	2	Support Point	SPEED_MIN	ypos_std	0.05549476055670225	0.0006284824516128505	#c5373d	3
2	(c)	2	Support Point	SPEED_MIN	ypos_std	0.02141628787681186	0.03319281945073981	#c5373d	3
2	(c)	2	Support Point	SPEED_MIN	ypos_std	0.038299200947583247	0.032594505826192666	#c5373d	3
2	(c)	2	Support Point	SPEED_MIN	ypos_std	0.16351413231039785	0.03955229592620721	#c5373d	3
2	(c)	2	Support Point	SPEED_MIN	ypos_std	0.06940753151317128	0.004508839158705192	#c5373d	3
2	(c)	2	Support Point	SPEED_MIN	ypos_std	0.03861184748593087	0.06645171023255737	#c5373d	3
2	(c)	2	Support Point	SPEED_MIN	ypos_std	0.12287008232520746	0.1534417008510587	#c5373d	3
2	(c)	2	Support Point	SPEED_MIN	ypos_std	0.039080817293452294	0.09773495859224104	#c5373d	3
2	(c)	2	Support Point	SPEED_MIN	ypos_std	0.047678597098011796	0.008471360026700004	#c5373d	3
2	(c)	2	Support Point	SPEED_MIN	ypos_std	0.14209785530169583	0.013248471536715089	#c5373d	3
2	(c)	2	Support Point	SPEED_MIN	ypos_std	0.10739408229970362	0.06439642283821317	#c5373d	3
2	(c)	2	Support Point	SPEED_MIN	ypos_std	0.02657495575954756	0.08674398210452312	#c5373d	3
2	(c)	2	Support Point	SPEED_MIN	ypos_std	0.018758792300857103	0.27207595039203425	#c5373d	3
2	(c)	2	Support Point	SPEED_MIN	ypos_std	0.023761136914418998	0.28083999733275716	#c5373d	3
2	(c)	2	Support Point	SPEED_MIN	ypos_std	0.1569485622505044	0.011711109172464897	#c5373d	3
2	(c)	2	Support Point	SPEED_MIN	ypos_std	0.035641705371628495	0.016905234371704433	#c5373d	3
2	(c)	2	Support Point	SPEED_MIN	ypos_std	0.056589023440918915	0.033506441857508625	#c5373d	3
2	(c)	2	Support Point	SPEED_MIN	ypos_std	0.023448490376071378	0.17773711900380074	#c5373d	3
2	(c)	2	Support Point	SPEED_MIN	ypos_std	0.48616535988514	0.036428645783135205	#c5373d	3
2	(c)	2	Support Point	SPEED_MIN	ypos_std	0.04314522229197133	0.015543228738321892	#c5373d	3
2	(c)	2	Support Point	SPEED_MIN	ypos_std	0.11677347845013221	0.06149670575460661	#c5373d	3
2	(c)	2	Support Point	SPEED_MIN	ypos_std	0.05424417440331178	0.05402408361303824	#c5373d	3
2	(c)	2	Support Point	SPEED_MIN	ypos_std	0.15444738994372348	0.1162418667059624	#c5373d	3
2	(c)	2	Support Point	SPEED_MIN	ypos_std	0.04877285998222847	0.054437857291761274	#c5373d	3
2	(c)	2	Support Point	SPEED_MIN	ypos_std	0.017820852685814247	0.15501103468549327	#c5373d	3
2	(c)	2	Support Point	SPEED_MIN	ypos_std	0.024230106721940422	0.052758177624322326	#c5373d	3
2	(c)	2	Support Point	SPEED_MIN	ypos_std	0.16085664760255292	0.024472231979566116	#c5373d	3
2	(c)	2	Support Point	SPEED_MIN	ypos_std	0.029232451335502316	0.08926206881945956	#c5373d	3
2	(c)	2	Support Point	SPEED_MIN	ypos_std	0.030795684027240408	0.025066271730651693	#c5373d	3
2	(c)	2	Support Point	SPEED_MIN	ypos_std	0.03392214941071659	0.07751645523140833	#c5373d	3
2	(c)	2	Support Point	SPEED_MIN	ypos_std	0.08285133266211887	0.1319138497233898	#c5373d	3
2	(c)	2	Support Point	SPEED_MIN	ypos_std	0.12474596155529317	0.03440706413722296	#c5373d	3
2	(c)	2	Support Point	SPEED_MIN	ypos_std	0.01735188287829282	0.12098128919759987	#c5373d	3
2	(c)	2	Support Point	SPEED_MIN	ypos_std	0.25637016144504704	0.06461399656162266	#c5373d	3
2	(c)	2	Support Point	SPEED_MIN	ypos_std	0.0001563232691738073	0.18624471115036953	#c5373d	3
2	(c)	2	Support Point	SPEED_MIN	ypos_std	0.05862122594017845	0.023189288159114623	#c5373d	3
2	(c)	2	Support Point	SPEED_MIN	ypos_std	0.15898076837246722	0.028758415150850904	#c5373d	3
2	(c)	2	Support Point	SPEED_MIN	ypos_std	0.021885257684333286	0.020752163453722938	#c5373d	3
2	(c)	2	Support Point	SPEED_MIN	ypos_std	0.7495700575748987	0.0490393946422533	#c5373d	3
2	(c)	2	Support Point	SPEED_MIN	ypos_std	0.023448490376071378	0.02712389037963904	#c5373d	3
2	(c)	2	Support Point	SPEED_MIN	ypos_std	0.0545568209416594	0.14557669085449804	#c5373d	3
2	(c)	2	Support Point	SPEED_MIN	ypos_std	0.04705330402131657	0.0037835742938049596	#c5373d	3
2	(c)	2	Support Point	SPEED_MIN	ypos_std	0.041894636138580854	0.17695593827314215	#c5373d	3
2	(c)	2	Support Point	SPEED_MIN	ypos_std	0.01969673191589996	0.2415728750174634	#c5373d	3
2	(c)	2	Support Point	SPEED_MIN	ypos_std	0.11349069342018547	0.018319558694606292	#c5373d	3
2	(c)	2	Support Point	SPEED_MIN	ypos_std	0.029076128066328505	0.14893310531224546	#c5373d	3
2	(c)	2	Support Point	SPEED_MIN	ypos_std	0.021728934415159478	0.01808476169396976	#c5373d	3
2	(c)	2	Support Point	SPEED_MIN	ypos_std	0.06549944616112277	0.016619672671129678	#c5373d	3
2	(c)	2	Support Point	SPEED_MIN	ypos_std	0.5532280604742206	0.015850794880648323	#c5373d	3
2	(c)	2	Support Point	SPEED_MIN	ypos_std	0.05580740709504988	0.011006564898355855	#c5373d	3
2	(c)	2	Support Point	SPEED_MIN	ypos_std	0.046428010944621324	0.04814601336304806	#c5373d	3
2	(c)	2	Support Point	SPEED_MIN	ypos_std	0.030014067681371364	0.10864410160251883	#c5373d	3
2	(c)	2	Support Point	SPEED_MIN	ypos_std	0.04017508017766896	0.054311245027086154	#c5373d	3
2	(c)	2	Support Point	SPEED_MIN	ypos_std	0.020478348261769003	0.06627092642772765	#c5373d	3
2	(c)	2	Support Point	SPEED_MIN	ypos_std	0.020478348261769003	0.0004653204887048924	#c5373d	3
2	(c)	2	Support Point	SPEED_MIN	ypos_std	0.06518679962277515	0.0899290660667104	#c5373d	3
2	(c)	2	Support Point	SPEED_MIN	ypos_std	0.028138188451285656	0.18342661783843697	#c5373d	3
2	(c)	2	Support Point	SPEED_MIN	ypos_std	0.04783492036718561	0.01776418814634533	#c5373d	3
2	(c)	2	Support Point	SPEED_MIN	ypos_std	0.09316866842759028	0.03712364665847123	#c5373d	3
2	(c)	2	Support Point	SPEED_MIN	ypos_std	0.04205095940775467	0.008095438150845563	#c5373d	3
2	(c)	2	Support Point	SPEED_MIN	ypos_std	0.05909019574769987	0.1306856853300372	#c5373d	3
2	(c)	2	Support Point	SPEED_MIN	ypos_std	0.035641705371628495	0.2034603253165231	#c5373d	3
2	(c)	2	Support Point	SPEED_MIN	ypos_std	0.027200248836242797	0.11201575035919749	#c5373d	3
2	(c)	2	Support Point	SPEED_MIN	ypos_std	0.042988899022797525	0.01935177992601088	#c5373d	3
2	(c)	2	Support Point	SPEED_MIN	ypos_std	0.09410660804263314	0.1601801562771127	#c5373d	3
2	(c)	2	Support Point	SPEED_MIN	ypos_std	0.04783492036718561	0.02138677897811522	#c5373d	3
2	(c)	2	Support Point	SPEED_MIN	ypos_std	0.11286540034349023	0.09847841582225036	#c5373d	3
2	(c)	2	Support Point	SPEED_MIN	ypos_std	0.055651083825876066	0.15119243305631438	#c5373d	3
2	(c)	2	Support Point	SPEED_MIN	ypos_std	0.030483037488892792	0.12447277883669691	#c5373d	3
2	(c)	2	Support Point	SPEED_MIN	ypos_std	0.02657495575954756	0.03702509978473525	#c5373d	3
2	(c)	2	Support Point	SPEED_MIN	ypos_std	0.03251523998815231	0.07431565430635381	#c5373d	3
2	(c)	2	Support Point	SPEED_MIN	ypos_std	0.1364702176114387	0.18688250290233438	#c5373d	3
2	(c)	2	Support Point	SPEED_MIN	ypos_std	0.04814756690553323	0.017487295868423083	#c5373d	3
2	(c)	2	Support Point	SPEED_MIN	ypos_std	0.04392683863784038	0.08716649043451621	#c5373d	3
2	(c)	2	Support Point	SPEED_MIN	ypos_std	0.01891511557003091	0.10042576523426011	#c5373d	3
2	(c)	2	Support Point	SPEED_MIN	ypos_std	0.0017195559609118987	0.023280671092306887	#c5373d	3
2	(c)	2	Support Point	SPEED_MIN	ypos_std	0.03188994691145707	0.10797981849492881	#c5373d	3
2	(c)	2	Support Point	SPEED_MIN	ypos_std	0.14975768462310263	0.06812222496489291	#c5373d	3
2	(c)	2	Support Point	SPEED_MIN	ypos_std	0.021572611145985666	0.11648673264937678	#c5373d	3
2	(c)	3	SPARTAN	SPEED_MIN	ypos_std	0.5249335306402447	0.051761259876474584	#c5373d	3
2	(c)	3	SPARTAN	SPEED_MIN	ypos_std	0.06893855808294659	0.020924262232159235	#c5373d	3
2	(c)	3	SPARTAN	SPEED_MIN	ypos_std	0.033609502872368975	0.12138437211286696	#c5373d	3
2	(c)	3	SPARTAN	SPEED_MIN	ypos_std	0.05783960959430941	0.15804254393431857	#c5373d	3
2	(c)	3	SPARTAN	SPEED_MIN	ypos_std	0.048303890174707036	0.13620500936811422	#c5373d	3
2	(c)	3	SPARTAN	SPEED_MIN	ypos_std	0.031733623642283264	0.002948806861513099	#c5373d	3
2	(c)	3	SPARTAN	SPEED_MIN	ypos_std	0.026105985952026133	0.07807653261836103	#c5373d	3
2	(c)	3	SPARTAN	SPEED_MIN	ypos_std	0.14444270071659968	0.16032416720236076	#c5373d	3
2	(c)	3	SPARTAN	SPEED_MIN	ypos_std	0.02454275326028804	0.22784934784671115	#c5373d	3
2	(c)	3	SPARTAN	SPEED_MIN	ypos_std	0.031733623642283264	0.10489242905305987	#c5373d	3
2	(c)	3	SPARTAN	SPEED_MIN	ypos_std	0.05408785113413798	0.050461686668963925	#c5373d	3
2	(c)	3	SPARTAN	SPEED_MIN	ypos_std	0.04283257575362372	0.04400137265109675	#c5373d	3
2	(c)	3	SPARTAN	SPEED_MIN	ypos_std	0.28935438210883063	0.08460276133875462	#c5373d	3
2	(c)	3	SPARTAN	SPEED_MIN	ypos_std	0.5737064196040994	0.02414701255390611	#c5373d	3
2	(c)	3	SPARTAN	SPEED_MIN	ypos_std	0.045021101522057044	0.08556535130290072	#c5373d	3
2	(c)	3	SPARTAN	SPEED_MIN	ypos_std	0.15663590846675024	0.019178564038462412	#c5373d	3
2	(c)	3	SPARTAN	SPEED_MIN	ypos_std	0.14522432068517202	0.016723071724786452	#c5373d	3
2	(c)	3	SPARTAN	SPEED_MIN	ypos_std	0.0015632326917380914	0.23168704330727888	#c5373d	3
2	(c)	3	SPARTAN	SPEED_MIN	ypos_std	0.12599654770868365	0.13993899620997427	#c5373d	3
2	(c)	3	SPARTAN	SPEED_MIN	ypos_std	0.046428010944621324	0.2785249010159808	#c5373d	3
2	(c)	3	SPARTAN	SPEED_MIN	ypos_std	0.035485382102454686	0.04071780084436543	#c5373d	3
2	(c)	3	SPARTAN	SPEED_MIN	ypos_std	0.022041580953507094	0.13608141872168902	#c5373d	3
2	(c)	3	SPARTAN	SPEED_MIN	ypos_std	0.056589023440918915	0.21292359899548652	#c5373d	3
2	(c)	3	SPARTAN	SPEED_MIN	ypos_std	0.11255275380514262	0.013023098762849825	#c5373d	3
2	(c)	3	SPARTAN	SPEED_MIN	ypos_std	0.021728934415159478	0.07709980742072504	#c5373d	3
2	(c)	3	SPARTAN	SPEED_MIN	ypos_std	0.023917460183592806	0.11144644258871911	#c5373d	3
2	(c)	3	SPARTAN	SPEED_MIN	ypos_std	0.01688291307077139	0.26131876040662777	#c5373d	3
2	(c)	3	SPARTAN	SPEED_MIN	ypos_std	0.055338437287528464	0.045933068187418664	#c5373d	3
2	(c)	3	SPARTAN	SPEED_MIN	ypos_std	0.03970611037014754	0.05422031786619344	#c5373d	3
2	(c)	3	SPARTAN	SPEED_MIN	ypos_std	0.1816476315345597	0.05737180987327885	#c5373d	3
2	(c)	3	SPARTAN	SPEED_MIN	ypos_std	0.07347193651169032	0.056341721533380004	#c5373d	3
2	(c)	3	SPARTAN	SPEED_MIN	ypos_std	0.2054087684489787	0.35937643763303356	#c5373d	3
2	(c)	3	SPARTAN	SPEED_MIN	ypos_std	0.020322024992595195	0.10523956472166186	#c5373d	3
2	(c)	3	SPARTAN	SPEED_MIN	ypos_std	0.02469907652946185	0.15367132651380253	#c5373d	3
2	(c)	3	SPARTAN	SPEED_MIN	ypos_std	0.46615598143089243	0.025217464797934776	#c5373d	3
2	(c)	3	SPARTAN	SPEED_MIN	ypos_std	0.04048772671601659	0.025705745942956826	#c5373d	3
2	(c)	3	SPARTAN	SPEED_MIN	ypos_std	0.022354227491854714	0.03444774868010816	#c5373d	3
2	(c)	3	SPARTAN	SPEED_MIN	ypos_std	0.041581989600233245	0.07612872062137821	#c5373d	3
2	(c)	3	SPARTAN	SPEED_MIN	ypos_std	0.02985774441219755	0.016578445337432923	#c5373d	3
2	(c)	3	SPARTAN	SPEED_MIN	ypos_std	0.03657964498667135	0.1524306472752433	#c5373d	3
2	(c)	3	SPARTAN	SPEED_MIN	ypos_std	0.022510550761028522	0.026523583003143166	#c5373d	3
2	(c)	3	SPARTAN	SPEED_MIN	ypos_std	0.09066749612080932	0.10936417740671583	#c5373d	3
2	(c)	3	SPARTAN	SPEED_MIN	ypos_std	0.024386429991114233	0.09405723148290564	#c5373d	3
2	(c)	3	SPARTAN	SPEED_MIN	ypos_std	0.033765826141542776	0.16951400520136553	#c5373d	3
2	(c)	3	SPARTAN	SPEED_MIN	ypos_std	0.028450834989633272	0.26853174178495737	#c5373d	3
2	(c)	3	SPARTAN	SPEED_MIN	ypos_std	0.047678597098011796	0.010327801923718408	#c5373d	3
2	(c)	3	SPARTAN	SPEED_MIN	ypos_std	0.01891511557003091	0.07426771487852579	#c5373d	3
2	(c)	3	SPARTAN	SPEED_MIN	ypos_std	0.14053461536455117	0.3694006879911166	#c5373d	3
2	(c)	3	SPARTAN	SPEED_MIN	ypos_std	0.2716898490694869	0.08545866039918722	#c5373d	3
2	(c)	3	SPARTAN	SPEED_MIN	ypos_std	0.5779271297582759	0.015384647285604038	#c5373d	3
2	(c)	3	SPARTAN	SPEED_MIN	ypos_std	0.025168046336983278	0.10379303828864245	#c5373d	3
2	(c)	3	SPARTAN	SPEED_MIN	ypos_std	0.031108330565588028	0.3219678370358725	#c5373d	3
2	(c)	3	SPARTAN	SPEED_MIN	ypos_std	0.03532905883328087	0.00687910263635698	#c5373d	3
2	(c)	3	SPARTAN	SPEED_MIN	ypos_std	0.03235891671897851	0.03783032510275841	#c5373d	3
2	(c)	3	SPARTAN	SPEED_MIN	ypos_std	0.03611067517914992	0.02148435342453697	#c5373d	3
2	(c)	3	SPARTAN	SPEED_MIN	ypos_std	0.0306393607580666	0.03190654967445303	#c5373d	3
2	(c)	3	SPARTAN	SPEED_MIN	ypos_std	0.03939346383179992	0.013746943256891938	#c5373d	3
2	(c)	3	SPARTAN	SPEED_MIN	ypos_std	0.02532436960615709	0.24513974320677334	#c5373d	3
2	(c)	3	SPARTAN	SPEED_MIN	ypos_std	0.18743159611669394	0.006191209927013465	#c5373d	3
2	(c)	3	SPARTAN	SPEED_MIN	ypos_std	0.20728464767906443	0.16607002823953151	#c5373d	3
2	(c)	3	SPARTAN	SPEED_MIN	ypos_std	0.01969673191589996	0.020062132601662	#c5373d	3
2	(c)	3	SPARTAN	SPEED_MIN	ypos_std	0.02735657210541661	0.09189093571209407	#c5373d	3
2	(c)	3	SPARTAN	SPEED_MIN	ypos_std	0.0170392363399452	0.1649844538035603	#c5373d	3
2	(c)	3	SPARTAN	SPEED_MIN	ypos_std	0.057683286325135585	0.014496754730252458	#c5373d	3
2	(c)	3	SPARTAN	SPEED_MIN	ypos_std	0.826950072193231	0.022771650123950413	#c5373d	3
2	(c)	3	SPARTAN	SPEED_MIN	ypos_std	0.01938408537755234	0.2558017618994938	#c5373d	3
2	(c)	3	SPARTAN	SPEED_MIN	ypos_std	0.7763013184901038	0.0625353695258614	#c5373d	3
2	(c)	3	SPARTAN	SPEED_MIN	ypos_std	0.4159762084033964	0.03038559352321405	#c5373d	3
2	(c)	3	SPARTAN	SPEED_MIN	ypos_std	0.028450834989633272	0.14478822153195653	#c5373d	3
2	(c)	3	SPARTAN	SPEED_MIN	ypos_std	0.037048614794192775	0.0013208518634648505	#c5373d	3
2	(c)	3	SPARTAN	SPEED_MIN	ypos_std	0.042363605946102285	0.13595895158570886	#c5373d	3
2	(c)	3	SPARTAN	SPEED_MIN	ypos_std	0.2895106800190815	0.15028785071908368	#c5373d	3
2	(c)	3	SPARTAN	SPEED_MIN	ypos_std	0.022197904222680902	0.16199598705597973	#c5373d	3
2	(c)	3	SPARTAN	SPEED_MIN	ypos_std	0.02876348152798089	0.18770198790441142	#c5373d	3
2	(c)	3	SPARTAN	SPEED_MIN	ypos_std	0.029701421143023748	0.007952442607226617	#c5373d	3
2	(c)	3	SPARTAN	SPEED_MIN	ypos_std	0.03657964498667135	0.02459247581632024	#c5373d	3
2	(c)	3	SPARTAN	SPEED_MIN	ypos_std	0.02876348152798089	0.09505022992080653	#c5373d	3
2	(c)	3	SPARTAN	SPEED_MIN	ypos_std	0.19446614685221864	0.13124300873181563	#c5373d	3
2	(c)	3	SPARTAN	SPEED_MIN	ypos_std	0.01907143883920472	0.20114046839634783	#c5373d	3
2	(c)	3	SPARTAN	SPEED_MIN	ypos_std	0.0340784726798904	0.23052082997342307	#c5373d	3
2	(c)	3	SPARTAN	SPEED_MIN	ypos_std	0.06675003231451325	0.14524214373991493	#c5373d	3
2	(c)	3	SPARTAN	SPEED_MIN	ypos_std	0.059715488824395105	0.03209882094235767	#c5373d	3
2	(c)	3	SPARTAN	SPEED_MIN	ypos_std	0.4053462405903905	0.07052397680086737	#c5373d	3
2	(c)	3	SPARTAN	SPEED_MIN	ypos_std	0.06675003231451325	0.16249626875613574	#c5373d	3
2	(c)	3	SPARTAN	SPEED_MIN	ypos_std	0.14069094225642825	0.021043279850245445	#c5373d	3
2	(c)	3	SPARTAN	SPEED_MIN	ypos_std	0.11567921918861881	0.057448703808392475	#c5373d	3
2	(c)	3	SPARTAN	SPEED_MIN	ypos_std	0.03095200729641422	0.04778057880123469	#c5373d	3
2	(c)	3	SPARTAN	SPEED_MIN	ypos_std	0.031733623642283264	0.08090267309309826	#c5373d	3
2	(c)	3	SPARTAN	SPEED_MIN	ypos_std	0.01860246903168329	0.0161532498490727	#c5373d	3
2	(c)	3	SPARTAN	SPEED_MIN	ypos_std	0.048929183251402275	0.08211988029017	#c5373d	3
2	(c)	3	SPARTAN	SPEED_MIN	ypos_std	0.03439111921823802	0.023185984036482074	#c5373d	3
2	(c)	3	SPARTAN	SPEED_MIN	ypos_std	0.031733623642283264	0.19066955307448746	#c5373d	3
2	(c)	3	SPARTAN	SPEED_MIN	ypos_std	0.0392371405626261	0.0802317592859987	#c5373d	3
2	(c)	3	SPARTAN	SPEED_MIN	ypos_std	0.036892291525018966	0.04387802279216658	#c5373d	3
2	(c)	3	SPARTAN	SPEED_MIN	ypos_std	0.0001563232691738073	0.1916347668561289	#c5373d	3
2	(c)	3	SPARTAN	SPEED_MIN	ypos_std	0.023917460183592806	0.006740672583058277	#c5373d	3
2	(c)	3	SPARTAN	SPEED_MIN	ypos_std	0.056901669979266545	0.044347294545489996	#c5373d	3
2	(c)	3	SPARTAN	SPEED_MIN	ypos_std	0.03188994691145707	0.07997639954930441	#c5373d	3
2	(c)	3	SPARTAN	SPEED_MIN	ypos_std	0.025168046336983278	0.04777945022617522	#c5373d	3
2	(c)	3	SPARTAN	SPEED_MIN	ypos_std	0.016726589801597583	0.12469887821126446	#c5373d	3
2	(c)	3	SPARTAN	SPEED_MIN	ypos_std	0.15726120154344547	0.1427205848101139	#c5373d	3
2	(c)	3	SPARTAN	SPEED_MIN	ypos_std	0.02532436960615709	0.06691684157927613	#c5373d	3
2	(c)	3	SPARTAN	SPEED_MIN	ypos_std	0.01891511557003091	0.11195032854908613	#c5373d	3
2	(c)	3	SPARTAN	SPEED_MIN	ypos_std	0.0001563232691738073	0.10973589290778957	#c5373d	3
2	(c)	3	SPARTAN	SPEED_MIN	ypos_std	0.04517742479123085	0.15105091159535464	#c5373d	3
2	(c)	3	SPARTAN	SPEED_MIN	ypos_std	0.03392214941071659	0.05380052162537158	#c5373d	3
2	(c)	3	SPARTAN	SPEED_MIN	ypos_std	0.2519930954173673	0.12342550459213607	#c5373d	3
2	(c)	3	SPARTAN	SPEED_MIN	ypos_std	0.019540408646726147	0.09515715541563996	#c5373d	3
2	(c)	3	SPARTAN	SPEED_MIN	ypos_std	0.05002344613561894	0.018751751712982496	#c5373d	3
2	(c)	3	SPARTAN	SPEED_MIN	ypos_std	0.02876348152798089	0.10553040628871213	#c5373d	3
2	(c)	3	SPARTAN	SPEED_MIN	ypos_std	0.3062372806887889	0.004843015598720086	#c5373d	3
2	(c)	3	SPARTAN	SPEED_MIN	ypos_std	0.017820852685814247	0.13615861581135372	#c5373d	3
2	(c)	3	SPARTAN	SPEED_MIN	ypos_std	0.05846490267100463	0.1349494359148141	#c5373d	3
2	(c)	3	SPARTAN	SPEED_MIN	ypos_std	0.05627637690257131	0.12270286202997222	#c5373d	3
2	(c)	3	SPARTAN	SPEED_MIN	ypos_std	0.03157730037310946	0.016447123165427117	#c5373d	3
2	(c)	3	SPARTAN	SPEED_MIN	ypos_std	0.0026574955759547545	0.23948580808330255	#c5373d	3
2	(c)	3	SPARTAN	SPEED_MIN	ypos_std	0.027512895374590413	0.00267582894470951	#c5373d	3
2	(c)	3	SPARTAN	SPEED_MIN	ypos_std	0.023917460183592806	0.04000452663465228	#c5373d	3
2	(c)	4	MED	SPEED_MIN	ypos_std	0.07894324731007035	0.13318772936926426	#c5373d	3
2	(c)	4	MED	SPEED_MIN	ypos_std	0.22713771373224803	0.15896378587682614	#c5373d	3
2	(c)	4	MED	SPEED_MIN	ypos_std	0.08425823846197987	0.008529189437039598	#c5373d	3
2	(c)	4	MED	SPEED_MIN	ypos_std	0.025480692875330897	0.1836272362596078	#c5373d	3
2	(c)	4	MED	SPEED_MIN	ypos_std	0.134750650782417	0.1867815647836497	#c5373d	3
2	(c)	4	MED	SPEED_MIN	ypos_std	0.23698607606749472	0.045414426478088556	#c5373d	3
2	(c)	4	MED	SPEED_MIN	ypos_std	0.052993588249921314	0.921333911507528	#c5373d	3
2	(c)	4	MED	SPEED_MIN	ypos_std	0.018446145762509483	0.022466030557304194	#c5373d	3
2	(c)	4	MED	SPEED_MIN	ypos_std	0.967328375156718	0.16983907247663393	#c5373d	3
2	(c)	4	MED	SPEED_MIN	ypos_std	0.017820852685814247	0.014562828656185293	#c5373d	3
2	(c)	4	MED	SPEED_MIN	ypos_std	0.044239485176188	0.3264921196557418	#c5373d	3
2	(c)	4	MED	SPEED_MIN	ypos_std	0.5121150153225857	0.03944745619642253	#c5373d	3
2	(c)	4	MED	SPEED_MIN	ypos_std	0.10739408229970362	0.12788831574068166	#c5373d	3
2	(c)	4	MED	SPEED_MIN	ypos_std	0.1600750276339806	0.8998527048111666	#c5373d	3
2	(c)	4	MED	SPEED_MIN	ypos_std	0.41769577523241813	0.005187997239761929	#c5373d	3
2	(c)	4	MED	SPEED_MIN	ypos_std	0.04314522229197133	0.047406663237327264	#c5373d	3
2	(c)	4	MED	SPEED_MIN	ypos_std	0.7591057661263911	0.010100201615927246	#c5373d	3
2	(c)	4	MED	SPEED_MIN	ypos_std	0.027669218643764225	0.11652399837030093	#c5373d	3
2	(c)	4	MED	SPEED_MIN	ypos_std	0.07972486727864268	0.6384591837376613	#c5373d	3
2	(c)	4	MED	SPEED_MIN	ypos_std	0.929967117446881	0.00791848911861858	#c5373d	3
2	(c)	4	MED	SPEED_MIN	ypos_std	0.000937939615042853	0.03948933443215748	#c5373d	3
2	(c)	4	MED	SPEED_MIN	ypos_std	0.09160543573585218	0.1734866016653877	#c5373d	3
2	(c)	4	MED	SPEED_MIN	ypos_std	0.4983585966169168	0.11660548499114426	#c5373d	3
2	(c)	4	MED	SPEED_MIN	ypos_std	0.04064404998519039	0.8042886928707881	#c5373d	3
2	(c)	4	MED	SPEED_MIN	ypos_std	0.11098952111340452	0.13482129916151517	#c5373d	3
2	(c)	4	MED	SPEED_MIN	ypos_std	0.089885876152237	0.023992216127540242	#c5373d	3
2	(c)	4	MED	SPEED_MIN	ypos_std	0.03329685633402136	0.0725840830382234	#c5373d	3
2	(c)	4	MED	SPEED_MIN	ypos_std	0.37220569303472983	0.1340788163893021	#c5373d	3
2	(c)	4	MED	SPEED_MIN	ypos_std	0.22088478296529565	0.034602218023162316	#c5373d	3
2	(c)	4	MED	SPEED_MIN	ypos_std	0.02266687403020233	0.1804173053163659	#c5373d	3
2	(c)	4	MED	SPEED_MIN	ypos_std	0.04674065748296895	0.3515818927590931	#c5373d	3
2	(c)	4	MED	SPEED_MIN	ypos_std	0.02985774441219755	0.038513523928522315	#c5373d	3
2	(c)	4	MED	SPEED_MIN	ypos_std	0.9573236859295943	0.024905608594405302	#c5373d	3
2	(c)	4	MED	SPEED_MIN	ypos_std	0.17773956067332433	0.019580557470708505	#c5373d	3
2	(c)	4	MED	SPEED_MIN	ypos_std	0.026418632490373753	0.019048335106713093	#c5373d	3
2	(c)	4	MED	SPEED_MIN	ypos_std	0.05627637690257131	0.2838038297240498	#c5373d	3
2	(c)	4	MED	SPEED_MIN	ypos_std	0.04455213171453562	0.0008204159342957934	#c5373d	3
2	(c)	4	MED	SPEED_MIN	ypos_std	0.04783492036718561	0.6726234971944488	#c5373d	3
2	(c)	4	MED	SPEED_MIN	ypos_std	0.01860246903168329	0.31166460403722934	#c5373d	3
2	(c)	4	MED	SPEED_MIN	ypos_std	0.1622635461570074	0.9224743117793271	#c5373d	3
2	(c)	4	MED	SPEED_MIN	ypos_std	0.9956228470274415	0.01009869500804774	#c5373d	3
2	(c)	4	MED	SPEED_MIN	ypos_std	0.1533531306822101	0.009730839791589582	#c5373d	3
2	(c)	4	MED	SPEED_MIN	ypos_std	0.7039236484853333	0.039078171156200006	#c5373d	3
2	(c)	4	MED	SPEED_MIN	ypos_std	0.04799124363635942	0.010405461897479958	#c5373d	3
2	(c)	4	MED	SPEED_MIN	ypos_std	0.023761136914418998	0.016909428429919854	#c5373d	3
2	(c)	4	MED	SPEED_MIN	ypos_std	0.03939346383179992	0.017912499941721737	#c5373d	3
2	(c)	4	MED	SPEED_MIN	ypos_std	0.05830857940183082	0.565921110546334	#c5373d	3
2	(c)	4	MED	SPEED_MIN	ypos_std	0.04814756690553323	0.017487295868423083	#c5373d	3
2	(c)	4	MED	SPEED_MIN	ypos_std	0.00031264653834761765	0.059902012602185736	#c5373d	3
2	(c)	4	MED	SPEED_MIN	ypos_std	0.4509926206983297	0.02579686185640524	#c5373d	3
2	(c)	4	MED	SPEED_MIN	ypos_std	0.02063467153094281	0.2452316807900904	#c5373d	3
2	(c)	4	MED	SPEED_MIN	ypos_std	0.7061122249716126	0.08234615760469681	#c5373d	3
2	(c)	4	MED	SPEED_MIN	ypos_std	0.05471314421083322	0.026137509621971405	#c5373d	3
2	(c)	4	MED	SPEED_MIN	ypos_std	0.49382517471573373	0.22915397073668597	#c5373d	3
2	(c)	4	MED	SPEED_MIN	ypos_std	0.03095200729641422	0.010991868709176887	#c5373d	3
2	(c)	4	MED	SPEED_MIN	ypos_std	0.06346724728456654	0.8974686447108395	#c5373d	3
2	(c)	4	MED	SPEED_MIN	ypos_std	0.03657964498667135	0.01357002973400865	#c5373d	3
2	(c)	4	MED	SPEED_MIN	ypos_std	0.03673596825584516	0.05632629370169084	#c5373d	3
2	(c)	4	MED	SPEED_MIN	ypos_std	0.07722369497186174	0.04020720637876355	#c5373d	3
2	(c)	4	MED	SPEED_MIN	ypos_std	0.044864778252883236	0.42267037256744816	#c5373d	3
2	(c)	4	MED	SPEED_MIN	ypos_std	0.8099108467213956	0.008042510493280189	#c5373d	3
2	(c)	4	MED	SPEED_MIN	ypos_std	0.03470376575658564	0.06220786030002787	#c5373d	3
2	(c)	4	MED	SPEED_MIN	ypos_std	0.058152256132657024	0.3638600198789018	#c5373d	3
2	(c)	4	MED	SPEED_MIN	ypos_std	0.023761136914418998	0.13015358127784604	#c5373d	3
2	(c)	4	MED	SPEED_MIN	ypos_std	0.017508206147466628	0.27417349249136974	#c5373d	3
2	(c)	4	MED	SPEED_MIN	ypos_std	0.03188994691145707	0.03720248479264708	#c5373d	3
2	(c)	4	MED	SPEED_MIN	ypos_std	0.5744879961002324	0.01792544415216117	#c5373d	3
2	(c)	4	MED	SPEED_MIN	ypos_std	0.0010942628842166631	0.07887214139121836	#c5373d	3
2	(c)	4	MED	SPEED_MIN	ypos_std	0.5838673777598479	0.004557895930873587	#c5373d	3
2	(c)	4	MED	SPEED_MIN	ypos_std	0.129435666875914	0.004935681444217828	#c5373d	3
2	(c)	4	MED	SPEED_MIN	ypos_std	0.0006252930766952353	0.225206558329441	#c5373d	3
2	(c)	4	MED	SPEED_MIN	ypos_std	0.05424417440331178	0.6092234798869467	#c5373d	3
2	(c)	4	MED	SPEED_MIN	ypos_std	0.040331403446842766	0.12711311018569246	#c5373d	3
2	(c)	4	MED	SPEED_MIN	ypos_std	0.04877285998222847	0.1279216610574589	#c5373d	3
2	(c)	4	MED	SPEED_MIN	ypos_std	0.017977175954988055	0.6423752449981117	#c5373d	3
2	(c)	4	MED	SPEED_MIN	ypos_std	0.03032671421971898	0.06512817992145067	#c5373d	3
2	(c)	4	MED	SPEED_MIN	ypos_std	0.775988722669602	0.02640696068654973	#c5373d	3
2	(c)	4	MED	SPEED_MIN	ypos_std	0.025637016144504705	0.0039055508875616603	#c5373d	3
2	(c)	4	MED	SPEED_MIN	ypos_std	0.026105985952026133	0.1435472004494826	#c5373d	3
2	(c)	4	MED	SPEED_MIN	ypos_std	0.0306393607580666	0.7748610312679728	#c5373d	3
2	(c)	4	MED	SPEED_MIN	ypos_std	0.05909019574769987	0.25761753066096893	#c5373d	3
2	(c)	4	MED	SPEED_MIN	ypos_std	0.18133499224161864	0.004712118910414647	#c5373d	3
2	(c)	4	MED	SPEED_MIN	ypos_std	0.023604813645245186	0.8120745070537688	#c5373d	3
2	(c)	4	MED	SPEED_MIN	ypos_std	0.13209316607457203	0.0002640811320124564	#c5373d	3
2	(c)	4	MED	SPEED_MIN	ypos_std	0.7627012266763118	0.0009516785421027258	#c5373d	3
2	(c)	4	MED	SPEED_MIN	ypos_std	0.24839766384907297	0.09375305057729617	#c5373d	3
2	(c)	4	MED	SPEED_MIN	ypos_std	0.02876348152798089	0.015534602086118031	#c5373d	3
2	(c)	4	MED	SPEED_MIN	ypos_std	0.037048614794192775	0.016450995164888814	#c5373d	3
2	(c)	4	MED	SPEED_MIN	ypos_std	0.48413316825399033	0.017680795866729937	#c5373d	3
2	(c)	4	MED	SPEED_MIN	ypos_std	0.025637016144504705	0.2709976934267372	#c5373d	3
2	(c)	4	MED	SPEED_MIN	ypos_std	0.4753790651802571	0.06503167712255246	#c5373d	3
2	(c)	4	MED	SPEED_MIN	ypos_std	0.0001563232691738073	0.05594765599828732	#c5373d	3
2	(c)	4	MED	SPEED_MIN	ypos_std	0.7228387966596935	0.47328544235523545	#c5373d	3
2	(c)	4	MED	SPEED_MIN	ypos_std	0.03204627018063088	0.01830144347822665	#c5373d	3
2	(c)	4	MED	SPEED_MIN	ypos_std	0.03673596825584516	0.7555161087147725	#c5373d	3
2	(c)	4	MED	SPEED_MIN	ypos_std	0.056589023440918915	0.17386371710953832	#c5373d	3
2	(c)	4	MED	SPEED_MIN	ypos_std	0.06440518689960939	0.102238413401857	#c5373d	3
2	(c)	4	MED	SPEED_MIN	ypos_std	0.09426292768910366	0.003180834082327098	#c5373d	3
2	(c)	4	MED	SPEED_MIN	ypos_std	0.03845552421675706	0.05699098617278298	#c5373d	3
2	(c)	4	MED	SPEED_MIN	ypos_std	0.05862122594017845	0.01106083501575897	#c5373d	3
2	(c)	4	MED	SPEED_MIN	ypos_std	0.0001563232691738073	0.5155309650018377	#c5373d	3
2	(c)	4	MED	SPEED_MIN	ypos_std	0.8596216390732604	0.043548024698971996	#c5373d	3
2	(c)	4	MED	SPEED_MIN	ypos_std	0.03861184748593087	0.014787910062057265	#c5373d	3
2	(c)	4	MED	SPEED_MIN	ypos_std	0.12333906300083874	0.5747223048539785	#c5373d	3
2	(c)	4	MED	SPEED_MIN	ypos_std	0.08926058307554177	0.10169963951485639	#c5373d	3
2	(c)	4	MED	SPEED_MIN	ypos_std	0.021885257684333286	0.10594086874766169	#c5373d	3
2	(c)	4	MED	SPEED_MIN	ypos_std	0.03720493806336658	0.05059087252333967	#c5373d	3
2	(c)	4	MED	SPEED_MIN	ypos_std	0.030170390950545172	0.16843447848410123	#c5373d	3
2	(c)	4	MED	SPEED_MIN	ypos_std	0.9012036649005263	0.007107381331421403	#c5373d	3
2	(c)	4	MED	SPEED_MIN	ypos_std	0.0676879719295561	0.40345137885135973	#c5373d	3
2	(c)	4	MED	SPEED_MIN	ypos_std	0.03986243363932134	0.040900251642325997	#c5373d	3
[truncated: 125 more rows]
