# Supplementary material for: Test case sampling optimization for safety validation of automated driving systems
Source: Nat Commun. 2026 Feb 24;17:3114. doi: 10.1038/s41467-026-69675-8 (PMC13039333; doi:10.1038/s41467-026-69675-8)
Supplement: Supplementary file 3 — Source Data [file 41467_2026_69675_MOESM3_ESM.zip › SourceData/Figure8/Figure8(b).csv]

Failed cases count: 5				Passedcases count: 113
Failed cases ND/Crash: 5:0				Passed cases ND/Crash: 108:5
	ACCX-STD	ACCY-STD	ACCZ-STD	SPEED-STD	SPEED-MEAN	XPOS-MIN	YPOS-MIN	XVEL-STD	YVEL-STD	Weight
Case ID 15	Medium	High	High	Medium	Medium	Low	Medium	Low	Low	<0.001
Case ID 12	High	High	Medium	High	Medium	High	High	Low	Low	<0.001
Case ID 104	High	Medium	Low	Low	Low	High	High	Low	Low	0.0206
Case ID 111	High	High	High	High	High	Medium	Medium	Low	Low	0.0826
Case ID 28	Low	Medium	High	Low	High	High	High	Low	Low	0.0657
scaling risk: 13.8819
