# Supplementary material for: Test case sampling optimization for safety validation of automated driving systems
Source: Nat Commun. 2026 Feb 24;17:3114. doi: 10.1038/s41467-026-69675-8 (PMC13039333; doi:10.1038/s41467-026-69675-8)
Supplement: Supplementary file 3 — Source Data [file 41467_2026_69675_MOESM3_ESM.zip › SourceData/Figure8/Figure8(a).csv]

Failed cases count: 5				Passedcases count: 113
Failed cases ND/Crash: 5:0				Passed cases ND/Crash: 108:5
	ACCX-STD	ACCY-STD	ACCZ-STD	SPEED-STD	SPEED-MEAN	XPOS-MIN	YPOS-MIN	XVEL-STD	YVEL-STD	Weight
Case ID 63	Low	Medium	High	Medium	High	High	High	Low	Low	<0.001
Case ID 80	Medium	High	High	Low	High	High	High	High	High	<0.001
Case ID 91	High	High	High	Medium	Low	High	High	Medium	High	<0.001
Case ID 32	High	Medium	High	Low	High	High	High	Medium	Low	<0.001
Case ID 35	Medium	High	High	Medium	High	High	High	Medium	High	<0.001
scaling risk: 0.0001
