# Supplementary material for: Test case sampling optimization for safety validation of automated driving systems
Source: Nat Commun. 2026 Feb 24;17:3114. doi: 10.1038/s41467-026-69675-8 (PMC13039333; doi:10.1038/s41467-026-69675-8)
Supplement: Supplementary file 3 — Source Data [file 41467_2026_69675_MOESM3_ESM.zip › SourceData/Figure6/Figure6.csv]

	Ours	Uniform	SP	SPARTAN	MED	MMD-Critic
SPEED_INIT	0.030572173482296662	0.02493384744063514	0.03085794612545338	0.02597247076716535	0.13372310360022754	0.03831021298339922
SPEED_MEAN	0.025216498518285262	0.017882973825200866	0.014958318827291199	0.01765684756526809	0.11661293985202625	0.03795726742505757
SPEED_STD	0.034590314109669104	0.014160603661168317	0.017088711924029706	0.0161726059380319	0.06686167203727697	0.02113122756047217
SPEED_SKEW	0.01862316468657028	0.01392152798878371	0.025072396352449053	0.012108491324821792	0.034677527815466846	0.02839837280837329
SPEED_KURT	0.013770657861840643	0.006247893765176782	0.017477065638642795	0.006482743370202081	0.035391707070143455	0.03084679786242281
SPEED_MAX	0.03434119437275777	0.01599135814191092	0.025321123924377346	0.027984206146392368	0.12175239659941983	0.03514831515660699
SPEED_MIN	0.013613912505010728	0.011944620140165622	0.02600597391482177	0.01813696288729366	0.10674954679982235	0.03583179615578998
ACCX_INIT	0.028629467944920835	0.007757805405206493	0.01919372210845951	0.012175208328725515	0.039271047771076026	0.02707277908695499
ACCX_MEAN	0.026146667366918074	0.010450711161952713	0.026144979811075955	0.010011160795795202	0.038500958751384554	0.022305063676055163
ACCX_STD	0.023654174209567825	0.010935948693955356	0.012503184488072782	0.0125135801565315	0.08331418471874527	0.050419620700052556
ACCX_SKEW	0.01124309136645716	0.003223319316607556	0.017573151531976423	0.005456596602045865	0.07503284989767327	0.032828770272982546
ACCX_KURT	0.012889247907019829	0.0016182949963067235	0.004928119429659193	0.006069987994423375	0.13528756409365703	0.05259705842017152
ACCX_MAX	0.011131312076373353	0.004638467200753647	0.009331335036510346	0.007878586091997186	0.0492640080401476	0.025686605074731004
ACCX_MIN	0.013063060621380865	0.00283191115197327	0.022449098472412717	0.00444234088522033	0.0692238949033691	0.04028841789357155
ACCY_INIT	0.014903755435558504	0.005110408765597006	0.021367188646287658	0.008454369931450219	0.026405292181395847	0.03009573177333452
ACCY_MEAN	0.04033062341434815	0.005344416084076204	0.0197091973711032	0.007901672746440705	0.022746585224844042	0.013661791367803645
ACCY_STD	0.018695262673476033	0.00987516399888468	0.026921351707963954	0.006242301375282656	0.10074348110535666	0.06604062404220064
ACCY_SKEW	0.024048988684594867	0.003731409716319737	0.022423822463140758	0.0028972446495641813	0.0690401138031054	0.031100150740615447
ACCY_KURT	0.021646400206328232	0.002323605373928107	0.009872996553999936	0.0025451939150716064	0.13430096649177078	0.06041668294017482
ACCY_MAX	0.021450564650915774	0.005555578219167214	0.011361956001073053	0.002959968479875501	0.06978283349977922	0.04565999254694823
ACCY_MIN	0.02794248109761917	0.004028410295671913	0.021526449817397618	0.0038471574743156396	0.07993675104096218	0.04853934850169891
ACCZ_INIT	0.009221517434901261	0.0013524344612194333	0.03034551645372334	0.0010430903520937825	0.09582959430940384	0.02489523290602302
ACCZ_MEAN	0.00928477852263021	0.0012748124651585954	0.03058510255035002	0.0010483230785460003	0.09604102540341894	0.024850236078868066
ACCZ_STD	0.013107251711109777	0.003340643865217738	0.015485458979912695	0.003290995367385024	0.03268883351628632	0.02388158720954652
ACCZ_SKEW	0.01650779408786013	0.0049156188315136445	0.026534731822174064	0.0051822061242165355	0.01615312630967443	0.015900315258973487
ACCZ_KURT	0.013491457142080204	0.0037218638640558284	0.015861053738039047	0.0025415821125211375	0.02107833136005358	0.020873336202539953
ACCZ_MAX	0.010559496245732684	0.0014623050022735929	0.029038896484531257	0.001072062258734899	0.09622559419023925	0.026009038929056545
ACCZ_MIN	0.009125802471898502	0.0011906043101944314	0.028776158073169206	0.0011659714578686163	0.09735560646846615	0.026217241084774134
xpos_init	0.03746900599658389	0.03113823642992206	0.037330892237445235	0.030643270738106135	0.15752740236237026	0.0632174554140271
xpos_mean	0.039166096447173254	0.036835973934939564	0.021108168570309248	0.01453444418317777	0.11594432718330022	0.037725047149407956
xpos_std	0.04073465829646952	0.013632030436251878	0.021117602168174873	0.03206826936786495	0.06959153741312885	0.04015759955373051
xpos_min	0.038723492240965426	0.035462575289762786	0.031125831227418438	0.030625863361249717	0.12623694463870494	0.031794940754300824
xpos_max	0.05935562259388028	0.022060099608031646	0.026917486146721185	0.02032289137419857	0.1175247413741993	0.058741616092977705
ypos_init	0.028783635268332934	0.01308998760337392	0.034095631902616094	0.02227758337125152	0.08423624619473664	0.043092667238544866
ypos_mean	0.025122405928652915	0.008909415610749807	0.017299589165598456	0.006331325702268079	0.11752070775609166	0.04660249410457464
ypos_std	0.03133664922063643	0.009362914058674475	0.023143448452903784	0.01074642698989862	0.09762164777551854	0.04811691218573447
ypos_min	0.01926884030524862	0.013069446160449943	0.028692776521994017	0.012403062998666283	0.07303906010322518	0.022257564023425824
ypos_max	0.022955544137204492	0.0067346705430968695	0.01571477110910573	0.007318085036550356	0.11719354580639904	0.06033204773263881
xvel_init	0.012968866804422783	0.0036485452897900795	0.02264271004742773	0.005181263730913913	0.05936220262226657	0.02559011390377808
xvel_mean	0.011536070129826655	0.0033975929255303447	0.01449615900168728	0.0034040724844879916	0.06229243135099906	0.02591212276203078
xvel_std	0.011171188747127303	0.002295873944921611	0.007867513745506295	0.005189948794866773	0.03673161909248402	0.030380924518792447
xvel_min	0.010131837787592642	0.002619386189076054	0.016402553824468293	0.004194944322762082	0.05895315844562595	0.02047894479817965
xvel_max	0.015462048871647375	0.0031121741121496694	0.014943699825796389	0.007269095201310998	0.08294640434265527	0.048361674423210835
yvel_init	0.010008219512376047	0.006364239432995181	0.0165491343818339	0.004377522659959983	0.05920892924049951	0.029834468082407653
yvel_mean	0.009248145978819495	0.005911622052861186	0.019281056341374843	0.0038378310916946205	0.06049428613560114	0.018315996662929993
yvel_std	0.010547052960544472	0.004975451064218343	0.008935047699549219	0.00940903509424779	0.041525591292707824	0.03367773748034546
yvel_min	0.010800392550713571	0.0047953974713502035	0.0196659073629935	0.004941050477447114	0.05268558823469652	0.02328530480720746
yvel_max	0.014417598151041044	0.009494237952389628	0.02125098060684013	0.009918433505081172	0.06068281678196572	0.024803019669323988
