# Supplementary material for: Test case sampling optimization for safety validation of automated driving systems
Source: Nat Commun. 2026 Feb 24;17:3114. doi: 10.1038/s41467-026-69675-8 (PMC13039333; doi:10.1038/s41467-026-69675-8)
Supplement: Supplementary file 3 — Source Data [file 41467_2026_69675_MOESM3_ESM.zip › SourceData/Figure7/Figure7.csv]

Coverage	Ours	Uniform	SP	SPARTAN	MED	MMD Critic
>95%	104	10	6	5	117	50
>99%	77	0	1	1	98	37
>99.5%	65	0	1	1	76	30
>99.9%	29	0	1	0	33	15
>99.99%	6	0	0	0	6	3
Total number of cases	118
